# Supplementary material for: Upregulated miR-10b-5p as a potential miRNA signature in amyotrophic lateral sclerosis patients
Source: Front Cell Neurosci. 2024 Nov 7;18:1457704. doi: 10.3389/fncel.2024.1457704 (PMC11586771; doi:10.3389/fncel.2024.1457704)
Supplement: Supplementary file 1 [file Table_1.XLSX]

## Sheet: DE-mRNAs-SOD1-DESeq2-p0.05
Supplemental Table 1: Differentially expressed mRNAs (2945) identified in the RNA seq SOD1-ALS datasets of iPSC-derived motor neurons and compared to healthy controls
Genotype: SOD1-ALS disease patients _vs_ control subjects (2 clones: pR115G and pD90A)
Illumina Hiseq 2500 Platform (Homo sapiens), (FC +1.5/-1.5 p0.05)
Gene ID	Gene name	P-value (SOD1 vs Ctrl)	FDR step up (SOD1 vs Ctrl)	Ratio (SOD1 vs Ctrl)	Fold change (SOD1 vs Ctrl)	LSMean(SOD1) (SOD1 vs Ctrl)	LSMean(Ctrl) (SOD1 vs Ctrl)
ENSG00000179869	ABCA13	5.36354e-23	9.793286635654627E-19	0.0397456	-25.16	10.2617	258.185
ENSG00000202354	RNY3	6.99835e-21	6.389144890741193E-17	6.70618	6.70618	1427.98	212.935
ENSG00000128564	VGF	8.21954e-20	5.002688456266047E-16	0.125203	-7.98704	317.086	2532.58
ENSG00000105810	CDK6	8.11767e-16	3.705513327369229E-12	0.191374	-5.22537	285.582	1492.27
ENSG00000201955	RNY3P1	1.09956e-13	4.015372669975627E-10	6.38303	6.38303	515.28	80.7265
ENSG00000276547	PCDHGB5	8.43718e-12	2.567573417671312E-8	7.66605	7.66605	229.627	29.9538
ENSG00000153404	PLEKHG4B	2.24742e-11	5.86223685298625E-8	0.112144	-8.91712	113.838	1015.11
ENSG00000181541	MAB21L2	5.17963e-11	1.182185693982372E-7	5.34075	5.34075	2383.46	446.278
ENSG00000265972	TXNIP	5.92574e-10	1.118672455953737E-6	3.65352	3.65352	13785.6	3773.23
ENSG00000150687	PRSS23	6.12669e-10	1.118672455953737E-6	0.190562	-5.24763	126.848	665.651
ENSG00000109846	CRYAB	9.70538e-10	1.494203597886428E-6	16.9264	16.9264	285.861	16.8885
ENSG00000203852	H3C15	9.82006e-10	1.494203597886428E-6	0.102179	-9.78679	32.8266	321.267
ENSG00000286743	---	1.10009e-09	1.545123434694088E-6	31.8473	31.8473	93.3308	2.93057
ENSG00000145423	SFRP2	1.57761e-09	2.057541576250749E-6	0.125364	-7.97676	27.89	222.472
ENSG00000207093	SNORD116-8	2.42361e-09	2.950173842554028E-6	7.66343	7.66343	114.492	14.9401
ENSG00000001461	NIPAL3	2.84518e-09	3.246883708988056E-6	3.82172	3.82172	402.536	105.329
ENSG00000144476	ACKR3	3.62756e-09	3.896211235777405E-6	0.197914	-5.0527	60.156	303.951
ENSG00000200314	Y_RNA	7.4008e-09	7.50729089098132E-6	5.44231	5.44231	290.956	53.4618
ENSG00000101057	MYBL2	1.20726e-08	1.157927435413247E-5	0.0909014	-11.0009	7.88907	86.7872
ENSG00000252010	SCARNA5	1.26834e-08	1.157927435413247E-5	2.70293	2.70293	3187.61	1179.32
ENSG00000257354	MIRLET7IHG	1.53425e-08	1.333997968745671E-5	0.286285	-3.49302	122.122	426.574
ENSG00000155858	LSM11	2.11565e-08	1.755894238619713E-5	2.71972	2.71972	2529.69	930.13
ENSG00000124126	PREX1	2.56356e-08	2.035132081827066E-5	0.343453	-2.91161	575.867	1676.7
ENSG00000183914	DNAH2	2.83542e-08	2.140371433701772E-5	8.96009	8.96009	275.299	30.725
ENSG00000222328	RNU2-2P	2.93057e-08	2.140371433701772E-5	2.5806	2.5806	61828.9	23959.1
ENSG00000245060	LINC00847	3.29368e-08	2.313049455466196E-5	5.84762	5.84762	148.455	25.3873
ENSG00000116678	LEPR	4.70485e-08	3.100931930722116E-5	4.17574	4.17574	368.352	88.2123
ENSG00000124785	NRN1	4.75525e-08	3.100931930722116E-5	4.6635	4.6635	408.919	87.685
ENSG00000138829	FBN2	1.00711e-07	6.154011143868168E-5	0.160396	-6.23456	34.999	218.203
ENSG00000117394	SLC2A1	1.02498e-07	6.154011143868168E-5	0.324618	-3.08054	963.322	2967.55
ENSG00000181019	NQO1	1.04482e-07	6.154011143868168E-5	0.142382	-7.02337	53.0332	372.472
ENSG00000109107	ALDOC	1.11863e-07	6.255598146446134E-5	5.78352	5.78352	797.788	137.942
ENSG00000160307	S100B	1.16382e-07	6.255598146446134E-5	0.149057	-6.70883	17.9954	120.728
ENSG00000206585	RNVU1-7	1.18788e-07	6.255598146446134E-5	2.99258	2.99258	8030.4	2683.44
ENSG00000164463	CREBRF	1.19911e-07	6.255598146446134E-5	4.47992	4.47992	2406.66	537.211
ENSG00000280614	---	1.57613e-07	7.670007025431482E-5	3.58539	3.58539	80682.7	22503.2
ENSG00000274266	SNORA73A	1.59035e-07	7.670007025431482E-5	2.89407	2.89407	3468.93	1198.63
ENSG00000230487	PSMG3-AS1	1.59626e-07	7.670007025431482E-5	0.168189	-5.94568	21.9469	130.489
ENSG00000141682	PMAIP1	1.69851e-07	7.952083098494138E-5	0.210637	-4.74751	30.4606	144.612
ENSG00000188766	SPRED3	2.06237e-07	9.414220220443886E-5	0.332909	-3.00383	173.162	520.15
ENSG00000091986	CCDC80	2.20008e-07	9.797881749665215E-5	0.254486	-3.92949	76.5615	300.848
ENSG00000114115	RBP1	3.22077e-07	1.374354233435973E-4	3.30941	3.30941	421.581	127.389
ENSG00000130383	FUT5	3.23661e-07	1.374354233435973E-4	16.7252	16.7252	64.7338	3.87043
ENSG00000249992	TMEM158	3.62315e-07	1.50352294222758E-4	0.254009	-3.93686	77.1353	303.671
ENSG00000227640	SOX21-AS1	4.03339e-07	1.636571906846033E-4	0.236534	-4.22773	68.7777	290.773
ENSG00000170579	DLGAP1	4.43938e-07	1.762144468593106E-4	0.348748	-2.8674	179.649	515.125
ENSG00000206596	RNU1-27P	5.7624e-07	2.120206031397537E-4	2.92134	2.92134	13433.4	4598.37
ENSG00000273768	RNVU1-29	5.82157e-07	2.120206031397537E-4	2.92024	2.92024	13374.2	4579.83
ENSG00000207005	RNU1-2	5.82157e-07	2.120206031397537E-4	2.92024	2.92024	13374.2	4579.83
ENSG00000207389	RNU1-4	5.82157e-07	2.120206031397537E-4	2.92024	2.92024	13374.2	4579.83
ENSG00000200320	SNORA63	6.02748e-07	2.120206031397537E-4	3.00518	3.00518	2013.19	669.907
ENSG00000207263	SNORD116-16	6.03816e-07	2.120206031397537E-4	8.25758	8.25758	66.8867	8.10005
ENSG00000198821	CD247	6.92427e-07	2.385475153253928E-4	21.6002	21.6002	92.004	4.25941
ENSG00000196218	RYR1	8.1721e-07	2.763228957998038E-4	6.58137	6.58137	348.456	52.9459
ENSG00000277701	---	8.96228e-07	2.975314584037248E-4	0.22329	-4.47847	195.643	876.182
ENSG00000171124	FUT3	9.30193e-07	3.030744792824024E-4	9.15786	9.15786	62.0037	6.77055
ENSG00000128165	ADM2	9.60559e-07	3.030744792824024E-4	0.0400633	-24.9605	1.93637	48.3329
ENSG00000286000	---	9.62721e-07	3.030744792824024E-4	9.25884	9.25884	207.52	22.4132
ENSG00000077327	SPAG6	9.80365e-07	3.033980242415153E-4	0.101463	-9.85584	7.56031	74.5132
ENSG00000143476	DTL	1.04355e-06	3.050108890695763E-4	0.161877	-6.17755	23.2793	143.809
ENSG00000206737	RNVU1-18	1.0524e-06	3.050108890695763E-4	2.69368	2.69368	9124.93	3387.53
ENSG00000206652	RNU1-1	1.0524e-06	3.050108890695763E-4	2.69368	2.69368	9124.93	3387.53
ENSG00000207513	RNU1-3	1.0524e-06	3.050108890695763E-4	2.69368	2.69368	9124.93	3387.53
ENSG00000206588	RNU1-28P	1.07737e-06	3.053822883100508E-4	2.69669	2.69669	9121.18	3382.36
ENSG00000273703	H2BC14	1.08713e-06	3.053822883100508E-4	34.2972	34.2972	66.6421	1.94308
ENSG00000212232	SNORD17	1.20147e-06	3.323871529450628E-4	2.79707	2.79707	3145.55	1124.59
ENSG00000208892	SNORA49	1.34924e-06	3.676979623796498E-4	2.77527	2.77527	611.099	220.194
ENSG00000163082	SGPP2	1.50618e-06	4.044315423511645E-4	0.240924	-4.15068	26.7335	110.962
ENSG00000013364	MVP	1.89425e-06	5.012620488278924E-4	4.89496	4.89496	292.972	59.8518
ENSG00000166803	PCLAF	2.58349e-06	6.674953097294025E-4	0.140977	-7.09337	10.9987	78.0176
ENSG00000171848	RRM2	2.59555e-06	6.674953097294025E-4	0.114836	-8.70808	16.5295	143.94
ENSG00000135842	NIBAN1	2.66624e-06	6.76108406978161E-4	0.0834246	-11.9869	8.72531	104.589
ENSG00000140534	TICRR	2.73867e-06	6.76108406978161E-4	0.230055	-4.34679	28.5436	124.073
ENSG00000125869	LAMP5	2.76415e-06	6.76108406978161E-4	3.84973	3.84973	1204.85	312.969
ENSG00000148773	MKI67	2.77716e-06	6.76108406978161E-4	0.180104	-5.55236	85.0347	472.143
ENSG00000105281	SLC1A5	3.02462e-06	7.266660709429238E-4	0.329246	-3.03725	179.801	546.1
ENSG00000277209	RPPH1	3.22912e-06	7.657213443736035E-4	2.18609	2.18609	191947	87804.1
ENSG00000116560	SFPQ	4.40667e-06	0.001021618906081197E0	0.392996	-2.54455	2424.41	6169.05
ENSG00000185215	TNFAIP2	4.42017e-06	0.001021618906081197E0	0.112772	-8.86744	8.27137	73.3459
ENSG00000148082	SHC3	4.58092e-06	0.001045538643935388E0	0.399489	-2.5032	845.898	2117.45
ENSG00000122012	SV2C	4.90494e-06	0.001089103549092771E0	0.335151	-2.98373	294.069	877.422
ENSG00000197903	H2BC12	4.95954e-06	0.001089103549092771E0	0.290684	-3.44016	173.051	595.325
ENSG00000186919	ZACN	4.99212e-06	0.001089103549092771E0	0.225156	-4.44136	99.636	442.519
ENSG00000165138	ANKS6	5.01039e-06	0.001089103549092771E0	0.346135	-2.88904	92.3165	266.707
ENSG00000135476	ESPL1	5.63782e-06	0.00121106977280487E0	0.154315	-6.48025	13.3369	86.4267
ENSG00000065911	MTHFD2	6.48128e-06	0.001376065834278787E0	0.407199	-2.4558	394.374	968.505
ENSG00000290960	---	6.658e-06	0.001397338953946811E0	11.042	11.042	86.4475	7.82898
ENSG00000202538	RNU4-2	6.7755e-06	0.001405838282194346E0	2.67385	2.67385	3769.18	1409.64
ENSG00000165891	E2F7	7.09679e-06	0.001443968036504608E0	0.236736	-4.22412	31.4346	132.783
ENSG00000198732	SMOC1	7.19369e-06	0.001443968036504608E0	0.277583	-3.60252	149.467	538.459
ENSG00000230606	APPAT	7.19651e-06	0.001443968036504608E0	0.315751	-3.16705	301.897	956.125
ENSG00000214654	B3GALT9	7.9403e-06	0.001570704108357759E0	0.268574	-3.72337	39.4506	146.889
ENSG00000246090	---	8.00019e-06	0.001570704108357759E0	0.294185	-3.39922	47.8493	162.65
ENSG00000239002	SCARNA10	8.12178e-06	0.00157761162003595E0	2.14241	2.14241	6999.85	3267.28
ENSG00000228716	DHFR	8.4368e-06	0.001605773722912059E0	0.211412	-4.7301	114.263	540.474
ENSG00000251201	TMED7-TICAM2	8.52216e-06	0.001605773722912059E0	6.21296	6.21296	212.563	34.2128
ENSG00000202198	7SK	8.53059e-06	0.001605773722912059E0	2.21406	2.21406	293644	132627
ENSG00000241484	ARHGAP8	8.88881e-06	0.001656130241158582E0	4.64774	4.64774	318.011	68.4226
ENSG00000161888	SPC24	9.46119e-06	0.00174420253389928E0	0.129792	-7.70464	11.0154	84.8696
ENSG00000189057	FAM111B	9.59307e-06	0.00174420253389928E0	0.0833753	-11.994	4.9768	59.6916
ENSG00000132570	PCBD2	9.64809e-06	0.00174420253389928E0	0.306061	-3.26732	63.9844	209.057
ENSG00000142549	IGLON5	9.79508e-06	0.001753415567427779E0	2.68829	2.68829	474.13	176.369
ENSG00000171956	FOXB1	1.03609e-05	0.001836687048348506E0	0.257972	-3.87639	26.3715	102.226
ENSG00000251791	SCARNA6	1.10969e-05	0.001928067442577952E0	2.30274	2.30274	874.551	379.788
ENSG00000213760	ATP6V1G2	1.11135e-05	0.001928067442577952E0	2.28143	2.28143	1190.31	521.738
ENSG00000128965	CHAC1	1.11931e-05	0.001928067442577952E0	0.36211	-2.76159	170.045	469.595
ENSG00000248583	---	1.13541e-05	0.001937522876032555E0	0.116511	-8.58288	8.01591	68.7996
ENSG00000277775	H3C7	1.15536e-05	0.001953303641921611E0	0.156452	-6.39173	38.3439	245.084
ENSG00000013573	DDX11	1.18529e-05	0.001985526156689879E0	0.272581	-3.66863	66.8531	245.259
ENSG00000189339	SLC35E2B	1.27348e-05	0.002089638446556462E0	0.46071	-2.17056	1242.07	2695.98
ENSG00000132182	NUP210	1.27373e-05	0.002089638446556462E0	0.434519	-2.30139	301.152	693.069
ENSG00000204682	MIR1915HG	1.29493e-05	0.002089638446556462E0	0.251923	-3.96946	43.4357	172.416
ENSG00000033867	SLC4A7	1.30073e-05	0.002089638446556462E0	2.32981	2.32981	4364.12	1873.17
ENSG00000015592	STMN4	1.30467e-05	0.002089638446556462E0	2.87861	2.87861	3496.25	1214.56
ENSG00000146648	EGFR	1.429e-05	0.002268881758253465E0	0.299039	-3.34404	61.2517	204.828
ENSG00000260708	TBC1D22A-DT	1.48989e-05	0.002338543188218746E0	4.42016	4.42016	234.46	53.0434
ENSG00000101255	TRIB3	1.50163e-05	0.002338543188218746E0	0.286188	-3.49421	125.908	439.947
ENSG00000261408	TEN1-CDK3	1.5113e-05	0.002338543188218746E0	0.260864	-3.83342	32.0855	122.997
ENSG00000286964	---	1.52878e-05	0.002342864234636699E0	0.167225	-5.97998	9.28331	55.514
ENSG00000001460	STPG1	1.54772e-05	0.002342864234636699E0	5.2497	5.2497	71.2403	13.5704
ENSG00000138795	LEF1	1.55259e-05	0.002342864234636699E0	0.0274675	-36.4067	1.42403	51.8443
ENSG00000130066	SAT1	1.6381e-05	0.002451344651946197E0	2.4326	2.4326	991.132	407.438
ENSG00000260526	AP1AR-DT	1.65132e-05	0.002451344651946197E0	5.98637	5.98637	115.429	19.2819
ENSG00000276027	RNU12	1.67262e-05	0.002462927060665361E0	3.36996	3.36996	133.443	39.5977
ENSG00000269893	SNHG8	2.03522e-05	0.002972879560044742E0	2.77439	2.77439	598.824	215.84
ENSG00000111206	FOXM1	2.10661e-05	0.003052739524763885E0	0.254253	-3.9331	31.456	123.719
ENSG00000201498	Y_RNA	2.16862e-05	0.003117867508392048E0	5.45538	5.45538	61.9477	11.3553
ENSG00000274997	H2AC12	2.21037e-05	0.003148106443272919E0	0.291358	-3.43221	72.9549	250.397
ENSG00000133878	DUSP26	2.22414e-05	0.003148106443272919E0	2.58687	2.58687	632.603	244.544
ENSG00000151012	SLC7A11	2.3207e-05	0.003259517884989435E0	0.191742	-5.21533	252.991	1319.43
ENSG00000100100	PIK3IP1	2.53868e-05	0.003538455792342088E0	3.12497	3.12497	396.385	126.845
ENSG00000212743	LINC02656	2.55861e-05	0.003539215641983828E0	12.5596	12.5596	61.3638	4.88582
ENSG00000279718	SNX18P12	2.83905e-05	0.003897610932789129E0	0.112296	-8.90508	15.6695	139.538
ENSG00000143228	NUF2	2.96411e-05	0.004017705887446728E0	0.159126	-6.28431	10.3239	64.8786
ENSG00000260910	SWINGN	2.99286e-05	0.004017705887446728E0	0.0996015	-10.04	4.6087	46.2713
ENSG00000215244	LINC02649	3.0037e-05	0.004017705887446728E0	7.02173	7.02173	110.085	15.6777
ENSG00000138160	KIF11	3.01565e-05	0.004017705887446728E0	0.213443	-4.68508	43.3822	203.249
ENSG00000202058	RN7SKP80	3.044e-05	0.004017705887446728E0	2.50899	2.50899	8374.23	3337.68
ENSG00000274641	H2BC17	3.05855e-05	0.004017705887446728E0	0.234549	-4.2635	43.5163	185.532
ENSG00000263715	LINC02210-CRHR1	3.2169e-05	0.004195250128115767E0	8.0307	8.0307	79.8821	9.94709
ENSG00000133110	POSTN	3.23966e-05	0.004195250128115767E0	6.78519	6.78519	85.3721	12.5821
ENSG00000207142	Y_RNA	3.28261e-05	0.004220934211134948E0	4.25166	4.25166	261.147	61.4223
ENSG00000178031	ADAMTSL1	3.33762e-05	0.004237534789531926E0	0.198449	-5.03907	59.0869	297.743
ENSG00000180998	GPR137C	3.38714e-05	0.004237534789531926E0	2.49132	2.49132	1046.61	420.102
ENSG00000215475	SIAH3	3.39031e-05	0.004237534789531926E0	6.19386	6.19386	144.923	23.3978
ENSG00000166436	TRIM66	3.40169e-05	0.004237534789531926E0	0.413763	-2.41684	171.935	415.54
ENSG00000122952	ZWINT	3.41156e-05	0.004237534789531926E0	0.164703	-6.07154	16.5818	100.677
ENSG00000170412	GPRC5C	3.46966e-05	0.004280576146684122E0	2.97773	2.97773	276.415	92.8273
ENSG00000254911	SCARNA9	3.55655e-05	0.004358319645738568E0	2.74575	2.74575	793.773	289.091
ENSG00000127824	TUBA4A	3.59018e-05	0.004370206833068351E0	6.90413	6.90413	75.5339	10.9404
ENSG00000287542	HERC3	3.7586e-05	0.004531932056286137E0	3.5039	3.5039	118.281	33.757
ENSG00000139800	ZIC5	3.77268e-05	0.004531932056286137E0	0.105847	-9.44763	6.21272	58.6955
ENSG00000117724	CENPF	3.84619e-05	0.004590043842072364E0	0.249886	-4.00182	381.531	1526.82
ENSG00000197496	SLC2A10	3.97695e-05	0.004709686388016127E0	0.170089	-5.87928	11.5978	68.1869
ENSG00000148204	CRB2	3.99804e-05	0.004709686388016127E0	0.242923	-4.11654	191.269	787.366
ENSG00000200312	RN7SKP255	4.11239e-05	0.004813339656273368E0	2.39531	2.39531	1734.9	724.289
ENSG00000134595	SOX3	4.18668e-05	0.004848025137813797E0	0.193919	-5.15679	98.3281	507.058
ENSG00000129204	USP6	4.20173e-05	0.004848025137813797E0	7.41768	7.41768	177.728	23.96
ENSG00000136492	BRIP1	4.25959e-05	0.004848025137813797E0	0.241735	-4.13676	39.8847	164.993
ENSG00000279288	---	4.26447e-05	0.004848025137813797E0	4.72755	4.72755	78.9982	16.7102
ENSG00000112280	COL9A1	4.30042e-05	0.004848025137813797E0	0.169045	-5.91558	11.7272	69.3732
ENSG00000113389	NPR3	4.30133e-05	0.004848025137813797E0	13.4777	13.4777	116.608	8.65193
ENSG00000164841	TMEM74	4.33922e-05	0.004860727903099146E0	3.07407	3.07407	267.786	87.1114
ENSG00000101115	SALL4	4.39409e-05	0.00489218160373637E0	0.318333	-3.14137	83.9758	263.799
ENSG00000139219	COL2A1	4.75191e-05	0.005258497708381922E0	0.139361	-7.1756	31.0735	222.971
ENSG00000175155	YPEL2	4.78779e-05	0.005266283661202889E0	2.57929	2.57929	533.011	206.651
ENSG00000124160	NCOA5	4.89961e-05	0.005357000116781944E0	0.352409	-2.83761	172.669	489.969
ENSG00000134853	PDGFRA	4.93778e-05	0.005366605213488823E0	0.192573	-5.19284	16.3109	84.6999
ENSG00000188707	ZBED10P	5.04693e-05	0.005452779752650788E0	0.351075	-2.84839	76.9898	219.297
ENSG00000120875	DUSP4	5.40196e-05	0.005802020874078839E0	0.406604	-2.4594	1256.38	3089.95
ENSG00000101412	E2F1	5.45312e-05	0.005815311304788573E0	0.185912	-5.37889	21.8515	117.537
ENSG00000146670	CDCA5	5.47803e-05	0.005815311304788573E0	0.199049	-5.02389	21.3245	107.132
ENSG00000182968	SOX1	5.64877e-05	0.005961897871533555E0	0.407769	-2.45237	189.401	464.48
ENSG00000285813	---	5.96633e-05	0.006240343025539775E0	4.62144	4.62144	239.564	51.8375
ENSG00000125285	SOX21	5.98094e-05	0.006240343025539775E0	0.238106	-4.1998	157.819	662.811
ENSG00000255310	---	6.05532e-05	0.006282047019972281E0	0.411407	-2.43068	112.978	274.614
ENSG00000161267	BDH1	6.10761e-05	0.006300502921990247E0	0.249689	-4.00498	23.3524	93.5257
ENSG00000248265	FLJ12825	6.33707e-05	0.006437003323996376E0	26.4755	26.4755	61.4619	2.32146
ENSG00000043355	ZIC2	6.34066e-05	0.006437003323996376E0	0.254411	-3.93064	19.1299	75.1928
ENSG00000164675	IQUB	6.34726e-05	0.006437003323996376E0	4.34301	4.34301	132.257	30.4527
ENSG00000178401	DNAJC22	6.38095e-05	0.006437003323996376E0	0.306152	-3.26635	67.7198	221.196
ENSG00000163545	NUAK2	6.56443e-05	0.006585713318939282E0	0.32663	-3.06156	147.878	452.737
ENSG00000138771	SHROOM3	6.79903e-05	0.006783799208306328E0	0.239593	-4.17374	232.796	971.629
ENSG00000147614	ATP6V0D2	6.87114e-05	?	26.1758	26.1758	25.753	0.983849
ENSG00000186185	KIF18B	6.90267e-05	0.006849774769771761E0	0.117018	-8.54569	6.21888	53.1446
ENSG00000130518	IQCN	7.16111e-05	0.007015466105177848E0	0.36079	-2.77169	102.868	285.118
ENSG00000171385	KCND3	7.17984e-05	0.007015466105177848E0	0.391909	-2.55162	116.613	297.553
ENSG00000156398	SFXN2	7.18491e-05	0.007015466105177848E0	0.288348	-3.46803	39.6544	137.523
ENSG00000183856	IQGAP3	7.40531e-05	0.007192213198671996E0	0.151231	-6.61241	16.2378	107.371
ENSG00000275713	H2BC9	7.4466e-05	0.007194041240472184E0	0.297454	-3.36186	63.2203	212.538
ENSG00000164211	STARD4	7.83396e-05	0.007526126525801881E0	3.26884	3.26884	2515.96	769.679
ENSG00000146006	LRRTM2	7.87278e-05	0.007526126525801881E0	2.53371	2.53371	2488.94	982.329
ENSG00000074047	GLI2	7.98279e-05	0.007591554141196315E0	0.348079	-2.87291	106.839	306.938
ENSG00000271303	SRXN1	8.35685e-05	0.007856371460546845E0	0.388109	-2.5766	200.083	515.534
ENSG00000238741	SCARNA7	8.39814e-05	0.007856371460546845E0	2.15633	2.15633	5248.16	2433.85
ENSG00000272163	---	8.40247e-05	0.007856371460546845E0	2.66934	2.66934	279.803	104.821
ENSG00000062038	CDH3	8.43337e-05	0.007856371460546845E0	3.34206	3.34206	211.672	63.336
ENSG00000143195	ILDR2	8.52921e-05	0.00790531804579842E0	0.302183	-3.30926	788.335	2608.8
ENSG00000052802	MSMO1	8.5754e-05	0.007907991188494954E0	2.51461	2.51461	4522.44	1798.47
ENSG00000179399	GPC5	8.74514e-05	0.008023996973603219E0	5.84089	5.84089	102.361	17.5249
ENSG00000197774	EME2	8.94321e-05	0.008103780978395533E0	0.446241	-2.24094	206.138	461.944
ENSG00000114796	KLHL24	8.9513e-05	0.008103780978395533E0	2.35191	2.35191	4974.09	2114.92
ENSG00000117602	RCAN3	8.96524e-05	0.008103780978395533E0	7.66441	7.66441	101.71	13.2704
ENSG00000168874	ATOH8	9.13722e-05	0.008218545865564586E0	0.128751	-7.76693	10.389	80.6904
ENSG00000183598	H3C13	9.63283e-05	0.008621859267687496E0	0.27865	-3.58874	39.6082	142.143
ENSG00000143333	RGS16	9.76831e-05	0.00870047049389623E0	6.14102	6.14102	132.894	21.6405
ENSG00000206530	CFAP44	0.000100912	0.008916609708181804E0	0.314247	-3.18221	77.509	246.65
ENSG00000197081	IGF2R	0.000101523	0.008916609708181804E0	0.481818	-2.07547	943.801	1958.83
ENSG00000081665	ZNF506	0.000101948	0.008916609708181804E0	4.61502	4.61502	510.892	110.702
ENSG00000172748	ZNF596	0.000102063	0.008916609708181804E0	0.402458	-2.48473	88.291	219.379
ENSG00000115363	EVA1A	0.000105182	0.009115422755218018E0	0.109406	-9.14026	5.77222	52.7596
ENSG00000137812	KNL1	0.000105337	0.009115422755218018E0	0.242323	-4.12672	54.0532	223.062
ENSG00000189221	MAOA	0.000112357	0.009677005342101516E0	2.4712	2.4712	314.292	127.182
ENSG00000279277	---	0.000113087	0.009694119512362771E0	6.31748	6.31748	107.797	17.0633
ENSG00000123485	HJURP	0.000115722	0.009873674049317367E0	0.143995	-6.94466	11.6592	80.9692
ENSG00000050426	LETMD1	0.000117557	0.009983629880034496E0	3.08808	3.08808	897.818	290.736
ENSG00000111981	ULBP1	0.000125518	0.01061031690489268E0	0.189513	-5.27669	14.3629	75.7883
ENSG00000152954	NRSN1	0.000128952	0.01085036635441666E0	3.18694	3.18694	360.043	112.975
ENSG00000120075	HOXB5	0.000132713	0.0111156566390025E0	10.8256	10.8256	96.1265	8.87954
ENSG00000156976	EIF4A2	0.000134047	0.01114552371410218E0	1.98661	1.98661	10890.3	5481.82
ENSG00000168876	ANKRD49	0.000135148	0.01114552371410218E0	2.1929	2.1929	385.766	175.916
ENSG00000176533	GNG7	0.000135287	0.01114552371410218E0	3.5705	3.5705	116.605	32.6577
ENSG00000155090	KLF10	0.000135603	0.01114552371410218E0	2.57142	2.57142	585.064	227.526
ENSG00000223573	TINCR	0.000136221	0.01114552371410218E0	5.03729	5.03729	153.338	30.4406
ENSG00000184564	SLITRK6	0.000137589	0.01114552371410218E0	3.17631	3.17631	274.717	86.4891
ENSG00000113369	ARRDC3	0.000137616	0.01114552371410218E0	2.13736	2.13736	9932.54	4647.1
ENSG00000154654	NCAM2	0.000137953	0.01114552371410218E0	2.78186	2.78186	963.89	346.492
ENSG00000140525	FANCI	0.000143383	0.01150233766367797E0	0.395582	-2.52792	146.816	371.14
ENSG00000271755	---	0.00014363	0.01150233766367797E0	3.96586	3.96586	133.25	33.5994
ENSG00000200156	RNU5B-1	0.000146864	0.01171003753876666E0	3.15121	3.15121	158.51	50.3013
ENSG00000160200	CBS	0.000148635	0.01179965530801713E0	0.243618	-4.10479	206.091	845.959
ENSG00000185477	GPRIN3	0.000149723	0.01183458993888056E0	2.01923	2.01923	3166.56	1568.2
ENSG00000229807	XIST	0.000152506	0.01199167238755361E0	425.333	425.333	9734.71	22.8872
ENSG00000153214	TMEM87B	0.000153694	0.01199167238755361E0	2.71084	2.71084	334.228	123.293
ENSG00000185745	IFIT1	0.000153748	0.01199167238755361E0	0.320411	-3.12099	73.4312	229.178
ENSG00000187498	COL4A1	0.000154844	0.01199167238755361E0	0.35648	-2.80521	123.666	346.909
ENSG00000186480	INSIG1	0.000155191	0.01199167238755361E0	3.2142	3.2142	2230.6	693.984
ENSG00000164603	BMT2	0.000156143	0.01199167238755361E0	2.05669	2.05669	1189.84	578.523
ENSG00000183775	KCTD16	0.000156693	0.01199167238755361E0	2.7411	2.7411	1108.54	404.415
ENSG00000112852	PCDHB2	0.000156964	0.01199167238755361E0	0.423954	-2.35874	561.439	1324.29
ENSG00000178235	SLITRK1	0.000157985	0.01201937855365724E0	2.46765	2.46765	1328.34	538.3
ENSG00000118707	TGIF2	0.000163052	0.01235337342562246E0	0.30048	-3.32801	94.4172	314.221
ENSG00000113805	CNTN3	0.000164362	0.01240119931819924E0	2.96875	2.96875	164.026	55.2508
ENSG00000147894	C9orf72	0.000166349	0.01249943840045152E0	2.01696	2.01696	1554.84	770.884
ENSG00000148826	NKX6-2	0.000168092	0.01257862293843177E0	6.49282	6.49282	47.5062	7.31673
ENSG00000165300	SLITRK5	0.000169592	0.01263913867654998E0	2.07676	2.07676	2720.89	1310.16
ENSG00000099860	GADD45B	0.000174415	0.01294571193849985E0	4.17184	4.17184	172.546	41.3597
ENSG00000137804	NUSAP1	0.000175889	0.01300225836148686E0	0.281536	-3.55194	75.2994	267.459
ENSG00000249087	ZNF436-AS1	0.000177958	0.01310108405058692E0	2.4482	2.4482	276.434	112.913
ENSG00000279145	---	0.000178661	0.01310108405058692E0	4.68074	4.68074	253.909	54.2454
ENSG00000095261	PSMD5	0.000181199	0.01323402776616257E0	0.215632	-4.63753	27.2627	126.432
ENSG00000126787	DLGAP5	0.000184997	0.01345762844405999E0	0.209697	-4.76878	24.7422	117.99
ENSG00000139793	MBNL2	0.000187217	0.01356504492835508E0	2.93715	2.93715	631.871	215.13
ENSG00000201098	RNY1	0.00018908	0.01364589869904002E0	2.64411	2.64411	721.466	272.857
ENSG00000099194	SCD	0.00019031	0.01368062345158468E0	2.4665	2.4665	13395.8	5431.09
ENSG00000278730	---	0.000191248	0.01369408836947295E0	0.4033	-2.47954	302.465	749.976
ENSG00000175832	ETV4	0.000195034	0.01391063874415439E0	0.190779	-5.24168	53.8951	282.501
ENSG00000183908	LRRC55	0.000200791	0.01426553024181313E0	0.326601	-3.06184	116.569	356.916
ENSG00000166949	SMAD3	0.000203689	0.01441535783750425E0	0.453759	-2.20381	211.251	465.559
ENSG00000214784	RPS3AP21	0.00020524	0.01445468545271453E0	2.21061	2.21061	639.595	289.329
ENSG00000136279	DBNL	0.00020634	0.01445468545271453E0	0.472097	-2.11821	814.334	1724.93
ENSG00000290082	---	0.000206575	?	0.0122393	-81.7041	0.18835	15.3889
ENSG00000179454	KLHL28	0.00020662	0.01445468545271453E0	2.47988	2.47988	2281.34	919.943
ENSG00000100784	RPS6KA5	0.000213953	0.01491057030592922E0	2.16369	2.16369	685.263	316.71
ENSG00000124374	PAIP2B	0.000216119	0.01497884744604124E0	2.41178	2.41178	1112.18	461.146
ENSG00000164651	SP8	0.00021659	0.01497884744604124E0	0.331422	-3.0173	121.661	367.088
ENSG00000146592	CREB5	0.000217394	0.01497884744604124E0	3.0106	3.0106	568.521	188.84
ENSG00000153363	LINC00467	0.000219442	0.0150631233118718E0	0.386643	-2.58636	74.1715	191.834
ENSG00000065328	MCM10	0.000221277	0.01509885729042554E0	0.196672	-5.0846	20.2804	103.118
ENSG00000171320	ESCO2	0.000221616	0.01509885729042554E0	0.158999	-6.28933	7.62263	47.9413
ENSG00000137801	THBS1	0.000224562	0.0152426776948612E0	0.0544748	-18.3571	88.3532	1621.91
ENSG00000291080	ZNF252P	0.000232336	0.01569119957246428E0	0.430628	-2.32219	349.214	810.941
ENSG00000123095	BHLHE41	0.000232889	0.01569119957246428E0	0.337584	-2.96223	48.7781	144.492
ENSG00000158406	H4C8	0.000234404	0.01573522573674861E0	0.394423	-2.53535	122.366	310.24
ENSG00000130203	APOE	0.000240031	0.01605395182160234E0	5.30869	5.30869	88.9033	16.7468
ENSG00000171291	ZNF439	0.000241772	0.01611137830092519E0	5.47375	5.47375	78.5851	14.3567
ENSG00000089685	BIRC5	0.000251695	0.01666182272347364E0	0.182158	-5.48975	32.044	175.913
ENSG00000266086	---	0.000251857	0.01666182272347364E0	2.54351	2.54351	568.906	223.67
ENSG00000171241	SHCBP1	0.000254569	0.01678044292375467E0	0.112059	-8.92386	3.64621	32.5383
ENSG00000196517	SLC6A9	0.000262428	0.01723621600004268E0	0.305545	-3.27284	97.5642	319.312
ENSG00000122884	P4HA1	0.000263996	0.01727704723450573E0	3.10054	3.10054	811.052	261.584
ENSG00000290877	ROCK1P1	0.00026816	0.01748687715859108E0	0.265842	-3.76164	26.2949	98.9118
ENSG00000157637	SLC38A10	0.000270902	0.01759729089008012E0	0.391412	-2.55485	232.752	594.647
ENSG00000157456	CCNB2	0.000272384	0.01759729089008012E0	0.226892	-4.40738	29.0453	128.014
ENSG00000115414	FN1	0.000272744	0.01759729089008012E0	0.299002	-3.34446	197.699	661.196
ENSG00000289455	---	0.000278719	0.01791945286366466E0	0.245425	-4.07457	21.0927	85.9435
ENSG00000205592	MUC19	0.000282511	0.01804799540350703E0	0.319954	-3.12545	37.4872	117.164
ENSG00000041353	RAB27B	0.000282695	0.01804799540350703E0	2.29847	2.29847	691.731	300.952
ENSG00000113361	CDH6	0.000285713	0.01817713400002655E0	0.390218	-2.56267	140.322	359.599
ENSG00000173258	ZNF483	0.000289476	0.01835259491390782E0	2.3849	2.3849	3772.91	1582
ENSG00000196683	TOMM7	0.000292759	0.018496492109589E0	1.96058	1.96058	989.145	504.517
ENSG00000237649	KIFC1	0.000294499	0.01853357030679373E0	0.215739	-4.63524	20.7431	96.1492
ENSG00000287001	---	0.0002959	0.01853357030679373E0	7.88745	7.88745	140.975	17.8733
ENSG00000207063	SNORD116-1	0.000296012	?	18.7933	18.7933	24.2623	1.29101
ENSG00000079459	FDFT1	0.000296686	0.01853357030679373E0	2.58226	2.58226	5168.53	2001.55
ENSG00000220205	VAMP2	0.000298114	0.01853357030679373E0	2.56066	2.56066	1529.18	597.18
ENSG00000130226	DPP6	0.000299346	0.01853357030679373E0	0.145642	-6.86617	23.3412	160.265
ENSG00000273983	H3C8	0.00030007	0.01853357030679373E0	0.0810688	-12.3352	5.81277	71.7016
ENSG00000111674	ENO2	0.000300451	0.01853357030679373E0	2.29826	2.29826	3363.21	1463.37
ENSG00000222489	SNORA79B	0.000302616	0.01860424671605737E0	2.3349	2.3349	268.823	115.133
ENSG00000149948	HMGA2	0.000307546	0.01884079495219483E0	0.302717	-3.30342	40.8926	135.085
ENSG00000069188	SDK2	0.000308575	0.01884079495219483E0	0.50136	-1.99457	928.028	1851.02
ENSG00000105137	SYDE1	0.000309797	0.01884079495219483E0	0.278492	-3.59076	27.6408	99.2513
ENSG00000100889	PCK2	0.000311379	0.01884079495219483E0	0.306676	-3.26077	31.6843	103.315
ENSG00000059804	SLC2A3	0.000311623	0.01884079495219483E0	2.50007	2.50007	1648.04	659.197
ENSG00000169247	SH3TC2	0.000316269	0.01905861353048624E0	0.18988	-5.26649	33.9564	178.831
ENSG00000139618	BRCA2	0.000320044	0.01919087086006676E0	0.313658	-3.18819	49.4066	157.517
ENSG00000137502	RAB30	0.000320566	0.01919087086006676E0	2.39433	2.39433	1901.43	794.138
ENSG00000068781	STON1-GTF2A1L	0.000324787	0.01937784053439364E0	4.42972	4.42972	107.165	24.1924
ENSG00000164880	INTS1	0.000325862	0.01937784053439364E0	0.50156	-1.99378	588.234	1172.81
ENSG00000007062	PROM1	0.000327265	0.01937784053439364E0	0.211646	-4.72487	41.4595	195.891
ENSG00000182871	COL18A1	0.000327934	0.01937784053439364E0	0.450675	-2.2189	262.315	582.049
ENSG00000232300	FAM215B	0.000338581	0.01994244856700452E0	0.35749	-2.79728	81.9858	229.337
ENSG00000188522	FAM83G	0.000353666	0.02076397011147258E0	0.12617	-7.92581	3.89587	30.8779
ENSG00000245748	---	0.000355621	0.02081179945619068E0	9.11192	9.11192	56.0886	6.15552
ENSG00000161970	RPL26	0.000366652	0.02138881603341225E0	1.96505	1.96505	5979.44	3042.9
ENSG00000154646	TMPRSS15	0.000369721	0.02147017571921396E0	5.31067	5.31067	74.4068	14.0108
ENSG00000166897	ELFN2	0.000370398	0.02147017571921396E0	3.66857	3.66857	517.505	141.065
ENSG00000147256	ARHGAP36	0.000373788	0.02159808731974389E0	0.159873	-6.25497	8.41072	52.6087
ENSG00000129244	ATP1B2	0.000375232	0.02161142189426948E0	2.62083	2.62083	337.82	128.898
ENSG00000204131	NHSL2	0.000376386	0.02161142189426948E0	0.413426	-2.41881	255.603	618.254
ENSG00000167766	ZNF83	0.000382308	0.0218543506162002E0	2.48826	2.48826	1790.6	719.622
ENSG00000278959	---	0.000383011	0.0218543506162002E0	10.3255	10.3255	40.4065	3.91328
ENSG00000165023	DIRAS2	0.000386479	0.02198356228080357E0	2.16662	2.16662	929.541	429.028
ENSG00000160796	NBEAL2	0.000388188	0.0220121804463296E0	0.439831	-2.2736	110.211	250.576
ENSG00000159217	IGF2BP1	0.000390114	0.02204731705505927E0	0.452946	-2.20777	666.257	1470.94
ENSG00000140105	WARS1	0.000391222	0.02204731705505927E0	0.370625	-2.69815	393.172	1060.84
ENSG00000287038	---	0.000399827	0.02242292858972118E0	3.58635	3.58635	181.646	50.6491
ENSG00000120088	CRHR1	0.000400344	0.02242292858972118E0	3.75456	3.75456	106.255	28.3003
ENSG00000154274	C4orf19	0.000403398	0.02245282266154282E0	0.206764	-4.83642	11.0081	53.2397
ENSG00000144043	TEX261	0.000404664	0.02245282266154282E0	0.403162	-2.48039	194.57	482.611
ENSG00000188985	DHFRP1	0.000404793	0.02245282266154282E0	0.206505	-4.84249	16.0159	77.5571
ENSG00000166012	TAF1D	0.000405796	0.02245282266154282E0	2.30442	2.30442	1528.47	663.28
ENSG00000234608	MAPKAPK5-AS1	0.000407972	0.02250499609166354E0	2.05345	2.05345	494.463	240.797
ENSG00000258399	MIR493HG	0.000414247	0.02272341866047237E0	0.0311491	-32.1036	1.3886	44.5792
ENSG00000289516	---	0.000416661	0.02272341866047237E0	5.76082	5.76082	42.3104	7.34451
ENSG00000197181	PIWIL2	0.000417146	0.02272341866047237E0	4.47063	4.47063	70.6153	15.7954
ENSG00000165568	AKR1E2	0.000417521	0.02272341866047237E0	12.6657	12.6657	52.4652	4.1423
ENSG00000142627	EPHA2	0.000418154	0.02272341866047237E0	0.372514	-2.68447	135.879	364.764
ENSG00000260942	CAPN10-DT	0.00041953	0.02273057888551182E0	2.94592	2.94592	177.604	60.288
ENSG00000176890	TYMS	0.000423049	0.02277679545567012E0	0.305822	-3.26988	29.2324	95.5863
ENSG00000275793	RIMBP3	0.000423133	0.02277679545567012E0	0.354379	-2.82183	47.4698	133.952
ENSG00000103540	CCP110	0.000424126	0.02277679545567012E0	2.31834	2.31834	1588.71	685.28
ENSG00000095059	DHPS	0.000427949	0.02291470679778333E0	2.10932	2.10932	933.634	442.624
ENSG00000176490	DIRAS1	0.000432837	0.02310866453695321E0	2.29902	2.29902	571.729	248.684
ENSG00000203772	SPRN	0.00043452	0.02313088229236745E0	0.245423	-4.0746	16.9536	69.079
ENSG00000184786	DYNLT2	0.000436937	0.02314200164800909E0	3.20926	3.20926	170.74	53.2022
ENSG00000114841	DNAH1	0.000438272	0.02314200164800909E0	0.44258	-2.25948	124.649	281.64
ENSG00000185305	ARL15	0.000438531	0.02314200164800909E0	2.69255	2.69255	223.373	82.9597
ENSG00000162616	DNAJB4	0.000452475	0.02380905390647793E0	2.27169	2.27169	466.019	205.142
ENSG00000090013	BLVRB	0.000457664	0.02401290571055723E0	3.1751	3.1751	147.715	46.5228
ENSG00000249158	PCDHA11	0.000460717	0.02410126862072615E0	3.50675	3.50675	426.486	121.618
ENSG00000085840	ORC1	0.000463188	0.02410126862072615E0	0.224732	-4.44975	14.5893	64.919
ENSG00000183250	LINC01547	0.00046371	0.02410126862072615E0	0.363184	-2.75342	38.1137	104.943
ENSG00000259129	LINC00648	0.000464818	0.02410126862072615E0	0.156611	-6.38525	14.2171	90.7799
ENSG00000120738	EGR1	0.000466826	0.02410126862072615E0	0.299998	-3.33336	43.822	146.074
ENSG00000164543	STK17A	0.000467268	0.02410126862072615E0	0.426162	-2.34653	83.8891	196.848
ENSG00000116455	WDR77	0.000481336	0.02475695742093302E0	0.336957	-2.96774	142.041	421.539
ENSG00000063438	AHRR	0.000486975	0.02497660883483754E0	0.313932	-3.1854	38.5986	122.952
ENSG00000106571	GLI3	0.000489117	0.02501620203773177E0	0.303	-3.30033	161.071	531.588
ENSG00000088325	TPX2	0.000491817	0.02508403579725701E0	0.414008	-2.41541	115.287	278.465
ENSG00000197299	BLM	0.00049562	0.02520758866018581E0	0.294155	-3.39957	35.3365	120.129
ENSG00000198707	CEP290	0.000498607	0.02520782104012557E0	1.98478	1.98478	2044.79	1030.24
ENSG00000274290	H2BC6	0.000499019	0.02520782104012557E0	3.13497	3.13497	158.008	50.4019
ENSG00000214447	FAM187A	0.000499766	0.02520782104012557E0	0.24342	-4.10812	11.8049	48.4958
ENSG00000287594	---	0.000506509	0.02547752989494175E0	0.160177	-6.24311	5.05831	31.5795
ENSG00000172733	PURG	0.00051342	0.02565935692483225E0	2.42234	2.42234	699.748	288.873
ENSG00000208772	SNORD94	0.00051405	0.02565935692483225E0	2.42898	2.42898	427.221	175.885
ENSG00000050767	COL23A1	0.000514339	0.02565935692483225E0	9.71565	9.71565	90.5319	9.31816
ENSG00000196781	TLE1	0.000521143	0.02592792512318223E0	0.440996	-2.26759	318.117	721.36
ENSG00000255717	SNHG1	0.000525018	0.02604972548867553E0	2.54619	2.54619	2805.8	1101.96
ENSG00000176697	BDNF	0.000537865	0.02651870393213774E0	0.151047	-6.62045	12.5718	83.2309
ENSG00000112561	TFEB	0.000538564	0.02651870393213774E0	8.45961	8.45961	98.6011	11.6555
ENSG00000170312	CDK1	0.000538827	0.02651870393213774E0	0.283021	-3.5333	61.7845	218.303
ENSG00000147905	ZCCHC7	0.000540998	0.02655397934732753E0	2.22027	2.22027	472.452	212.79
ENSG00000136048	DRAM1	0.000552322	0.02703711040180621E0	0.292471	-3.41914	23.8195	81.4422
ENSG00000129195	PIMREG	0.000556883	0.02708124865195162E0	0.224409	-4.45614	18.0083	80.2476
ENSG00000163808	KIF15	0.000557739	0.02708124865195162E0	0.374464	-2.67048	56.0737	149.744
ENSG00000229852	KHDC1-AS1	0.000558555	0.02708124865195162E0	0.414195	-2.41432	134.188	323.972
ENSG00000186231	KLHL32	0.000559156	0.02708124865195162E0	2.27265	2.27265	248.845	109.495
ENSG00000287275	---	0.000561929	0.02714355082110606E0	0.219023	-4.56572	11.3181	51.6753
ENSG00000244219	TMEM225B	0.000569117	0.02738285373922241E0	5.05055	5.05055	56.5575	11.1983
ENSG00000285744	---	0.000569882	0.02738285373922241E0	0.133961	-7.46488	4.12627	30.8021
ENSG00000118292	C1orf54	0.000576103	0.02760909039748857E0	2.95995	2.95995	115.325	38.9619
ENSG00000101680	LAMA1	0.00058515	0.0279692548764501E0	0.403951	-2.47555	483.354	1196.56
ENSG00000136732	GYPC	0.000587458	0.02800624126958055E0	0.371691	-2.69041	63.0717	169.689
ENSG00000212464	SNORA12	0.000590482	0.02807711757950396E0	2.75015	2.75015	169.065	61.4746
ENSG00000105856	HBP1	0.000592365	0.02809350507237434E0	2.60775	2.60775	815.707	312.801
ENSG00000130287	NCAN	0.000595869	0.0281161829139275E0	0.444647	-2.24898	1273.04	2863.03
ENSG00000253910	PCDHGB2	0.000597474	0.0281161829139275E0	0.362808	-2.75628	42.0242	115.83
ENSG00000139318	DUSP6	0.000598998	0.0281161829139275E0	0.360256	-2.7758	290.775	807.135
ENSG00000242588	---	0.00059998	0.0281161829139275E0	0.546272	-1.83059	1296.52	2373.39
ENSG00000152192	POU4F1	0.000600543	0.0281161829139275E0	6.4591	6.4591	51.3762	7.95409
ENSG00000136205	TNS3	0.000603061	0.02812379329122989E0	0.400592	-2.49631	85.5939	213.669
ENSG00000200488	RN7SKP203	0.000603786	0.02812379329122989E0	2.19542	2.19542	1296.12	590.374
ENSG00000144959	NCEH1	0.00060729	0.02817983441602139E0	2.72148	2.72148	164.657	60.5028
ENSG00000105376	ICAM5	0.000608076	0.02817983441602139E0	5.77851	5.77851	103.979	17.9942
ENSG00000198431	TXNRD1	0.000617214	0.02853089340605751E0	0.406127	-2.46228	991.444	2441.22
ENSG00000221869	CEBPD	0.00061888	0.02853566422185944E0	5.8905	5.8905	42.8703	7.27788
ENSG00000171532	NEUROD2	0.000626462	0.02881253638398505E0	5.01929	5.01929	107.529	21.4232
ENSG00000166813	KIF7	0.000628798	0.02884728260673651E0	0.392723	-2.54632	91.9209	234.06
ENSG00000117399	CDC20	0.000630963	0.02884780829982307E0	0.296706	-3.37034	32.9093	110.915
ENSG00000167281	RBFOX3	0.000632506	0.02884780829982307E0	2.9549	2.9549	143.772	48.6556
ENSG00000207166	SNORA68	0.000633549	0.02884780829982307E0	2.8411	2.8411	191.012	67.2317
ENSG00000262001	DLGAP1-AS2	0.000643239	0.02921616921710288E0	0.209446	-4.7745	9.14118	43.6446
ENSG00000164615	CAMLG	0.00064862	0.02938746994367258E0	1.93007	1.93007	1331.53	689.885
ENSG00000212402	SNORA74B	0.000656244	0.02965929196121626E0	3.13512	3.13512	121.248	38.6741
ENSG00000258555	SPECC1L-ADORA2A	0.000659374	0.02972719558377216E0	2.44365	2.44365	142.738	58.4117
ENSG00000100413	POLR3H	0.000662635	0.02975331764413036E0	0.450037	-2.22204	241.026	535.568
ENSG00000225031	EIF4BP7	0.000663213	0.02975331764413036E0	1.95298	1.95298	1067.17	546.432
ENSG00000078269	SYNJ2	0.000699525	0.03127495152921348E0	0.294096	-3.40025	26.3173	89.4855
ENSG00000136378	ADAMTS7	0.000700556	0.03127495152921348E0	0.450962	-2.21748	249.241	552.688
ENSG00000172878	METAP1D	0.000707318	0.03133248884284235E0	0.243774	-4.10216	18.1225	74.3415
ENSG00000166483	WEE1	0.000707414	0.03133248884284235E0	0.428794	-2.33212	200.714	468.091
ENSG00000290555	LINC00680	0.000707992	0.03133248884284235E0	0.391098	-2.5569	45.995	117.605
ENSG00000156802	ATAD2	0.000708709	0.03133248884284235E0	0.427981	-2.33655	114.05	266.484
ENSG00000140451	PIF1	0.00071521	0.03140652281165744E0	0.117846	-8.48566	2.84376	24.1312
ENSG00000214389	RPS3AP26	0.000715217	0.03140652281165744E0	1.87358	1.87358	3196.75	1706.22
ENSG00000174099	MSRB3	0.000716145	0.03140652281165744E0	0.355891	-2.80985	67.5434	189.787
ENSG00000135828	RNASEL	0.000719944	0.03140652281165744E0	2.35312	2.35312	167.198	71.0536
ENSG00000089289	IGBP1	0.000721278	0.03140652281165744E0	1.91085	1.91085	1283.75	671.821
ENSG00000080824	HSP90AA1	0.000722649	0.03140652281165744E0	1.88585	1.88585	7305.99	3874.1
ENSG00000153975	ZUP1	0.000723042	0.03140652281165744E0	2.00315	2.00315	621.827	310.425
ENSG00000172965	MIR4435-2HG	0.000724144	0.03140652281165744E0	0.389928	-2.56457	78.6459	201.693
ENSG00000196584	XRCC2	0.000727672	0.03148474301038159E0	0.307773	-3.24915	32.5159	105.649
ENSG00000226221	RPL26P19	0.000738428	0.03187459659175003E0	1.92966	1.92966	1435.48	743.905
ENSG00000128590	DNAJB9	0.000740973	0.03188194823626701E0	2.39068	2.39068	853.741	357.113
ENSG00000120318	ARAP3	0.00074209	0.03188194823626701E0	3.21553	3.21553	219.781	68.3498
ENSG00000164327	RICTOR	0.0007465	0.03199610135425835E0	1.86197	1.86197	2047.92	1099.87
ENSG00000189195	BTBD8	0.000755685	0.03225768017534625E0	2.29279	2.29279	2030.76	885.717
ENSG00000138764	CCNG2	0.000756136	0.03225768017534625E0	2.10798	2.10798	1480.94	702.543
ENSG00000106591	MRPL32	0.000760168	0.03226742944531348E0	2.00442	2.00442	799.142	398.689
ENSG00000207165	SNORA70	0.000761951	0.03226742944531348E0	4.49893	4.49893	152.027	33.7918
ENSG00000092621	PHGDH	0.000763086	0.03226742944531348E0	0.375917	-2.66016	324.952	864.425
ENSG00000249690	---	0.000763433	0.03226742944531348E0	3.24708	3.24708	105.998	32.644
ENSG00000164440	TXLNB	0.000766464	0.03232070389104007E0	0.277362	-3.6054	24.1662	87.1287
ENSG00000163694	RBM47	0.000768382	0.0323269369803645E0	0.174933	-5.71648	5.856	33.4757
ENSG00000176171	BNIP3	0.000779002	0.03269840583643583E0	2.65432	2.65432	1196.29	450.697
ENSG00000110172	CHORDC1	0.000783641	0.03281764594786556E0	2.69071	2.69071	1690.07	628.112
ENSG00000178878	APOLD1	0.000790406	0.03299326438133826E0	0.198811	-5.0299	21.085	106.055
ENSG00000153250	RBMS1	0.000791448	0.03299326438133826E0	0.342363	-2.92088	104.084	304.017
ENSG00000164118	CEP44	0.000796558	0.03313063272353522E0	2.15052	2.15052	629.652	292.79
ENSG00000111860	CEP85L	0.000805103	0.03340995608781101E0	2.16254	2.16254	1318.24	609.58
ENSG00000112972	HMGCS1	0.000810196	0.0335450689643499E0	2.0147	2.0147	13031.5	6468.22
ENSG00000234665	LERFS	0.000823885	0.03403465337880866E0	9.77065	9.77065	41.5197	4.24942
ENSG00000121905	HPCA	0.000830466	0.0342290721556474E0	3.98666	3.98666	157.511	39.5095
ENSG00000288597	---	0.000839397	0.03451927615910577E0	5.78665	5.78665	51.0189	8.81666
ENSG00000118412	CASP8AP2	0.000847505	0.03477435589222375E0	1.82417	1.82417	1748.35	958.435
ENSG00000066279	ASPM	0.000859101	0.03517113286622295E0	0.277182	-3.60773	114.931	414.641
ENSG00000168505	GBX2	0.000868403	0.03547243301283891E0	0.36758	-2.7205	51.0222	138.806
ENSG00000071539	TRIP13	0.0008709	0.03549500834118965E0	0.262529	-3.8091	19.7497	75.2288
ENSG00000176155	CCDC57	0.000877728	0.03569362943343776E0	0.468397	-2.13494	295.057	629.929
ENSG00000156510	HKDC1	0.000883396	0.03584427328121713E0	0.135253	-7.39357	6.9967	51.7305
ENSG00000265590	CFAP298-TCP10L	0.000887714	0.03593962539692678E0	2.4471	2.4471	196.603	80.3412
ENSG00000104419	NDRG1	0.000890429	0.03596979301940399E0	3.47716	3.47716	291.083	83.7129
ENSG00000189229	---	0.000893387	0.03600961466739221E0	0.150976	-6.62356	10.3072	68.2704
ENSG00000222293	RNU2-36P	0.00090285	0.03609939661330214E0	3.5853	3.5853	74.1518	20.6822
ENSG00000142449	FBN3	0.000903175	0.03609939661330214E0	0.474213	-2.10876	128.067	270.062
ENSG00000132002	DNAJB1	0.0009045	0.03609939661330214E0	2.64212	2.64212	1821.24	689.312
ENSG00000152104	PTPN14	0.000906551	0.03609939661330214E0	0.443936	-2.25257	121.763	274.281
ENSG00000117152	RGS4	0.000906799	0.03609939661330214E0	0.323351	-3.09261	131.179	405.687
ENSG00000163520	FBLN2	0.000907945	0.03609939661330214E0	3.11578	3.11578	113.683	36.4861
ENSG00000274317	LINC02334	0.000909454	0.03609939661330214E0	0.132221	-7.56312	3.64104	27.5376
ENSG00000166401	SERPINB8	0.000920947	0.03647628537969261E0	0.249832	-4.00269	15.2022	60.8498
ENSG00000239887	C1orf226	0.000933686	0.03690081788566962E0	0.362448	-2.75901	44.9717	124.078
ENSG00000168461	RAB31	0.000946396	0.03732233421930013E0	0.439987	-2.27279	576.925	1311.23
ENSG00000169439	SDC2	0.000949848	0.03736596684398428E0	0.430014	-2.32551	258.442	601.009
ENSG00000137936	BCAR3	0.000951595	0.03736596684398428E0	0.380377	-2.62897	141.294	371.459
ENSG00000152495	CAMK4	0.000953854	0.03737431090688107E0	2.07453	2.07453	1266.2	610.357
ENSG00000254682	---	0.000956234	0.03738730476232314E0	2.41157	2.41157	139.72	57.9375
ENSG00000089163	SIRT4	0.000964089	0.03761387288104649E0	3.01444	3.01444	91.134	30.2325
ENSG00000164604	GPR85	0.000969882	0.03775923345695985E0	1.90361	1.90361	1021.49	536.61
ENSG00000125148	MT2A	0.00097447	0.03785713836939952E0	0.21054	-4.74969	8.80417	41.8171
ENSG00000269837	IPO5P1	0.000977844	0.03790756375257142E0	0.375974	-2.65976	197.022	524.03
ENSG00000261526	---	0.000982552	0.03800936712141251E0	2.83567	2.83567	212.72	75.0159
ENSG00000101871	MID1	0.000997083	0.03848992295684339E0	0.468217	-2.13576	866.467	1850.57
ENSG00000181027	FKRP	0.00100398	0.03853073929737679E0	0.397698	-2.51447	118.724	298.528
ENSG00000126522	ASL	0.00100443	0.03853073929737679E0	0.40221	-2.48626	59.9304	149.003
ENSG00000113161	HMGCR	0.00100447	0.03853073929737679E0	2.05909	2.05909	9886.39	4801.34
ENSG00000168078	PBK	0.00100785	0.03857922567302655E0	0.177808	-5.62406	14.0985	79.2909
ENSG00000242268	LINC02082	0.00101994	0.03896059150998496E0	0.1698	-5.8893	12.5449	73.8808
ENSG00000186265	BTLA	0.00102175	?	27.8431	27.8431	27.4764	0.986833
ENSG00000207174	SNORD116-15	0.00102306	0.03899807212799886E0	4.64995	4.64995	42.9113	9.22835
ENSG00000145780	FEM1C	0.00102789	0.03900422779674151E0	2.02961	2.02961	950.84	468.484
ENSG00000279798	---	0.00102934	0.03900422779674151E0	0.382744	-2.61271	92.7943	242.445
ENSG00000121749	TBC1D15	0.00102963	0.03900422779674151E0	1.93222	1.93222	534.365	276.555
ENSG00000136897	MRPL50	0.00103274	0.03904091429284933E0	1.88355	1.88355	1036.51	550.296
ENSG00000285942	---	0.00103897	?	27.261	27.261	17.0867	0.626781
ENSG00000270882	H4C14	0.00103969	0.03915107141375526E0	0.440821	-2.26849	255.794	580.266
ENSG00000139597	N4BP2L1	0.00103994	0.03915107141375526E0	3.02054	3.02054	156.64	51.8582
ENSG00000071073	MGAT4A	0.00104562	0.03925222686275347E0	1.97493	1.97493	1327.12	671.985
ENSG00000005513	SOX8	0.00104693	0.03925222686275347E0	2.38563	2.38563	812.662	340.648
ENSG00000100441	KHNYN	0.00105762	0.03957187373172915E0	0.515249	-1.94081	276.827	537.269
ENSG00000120903	CHRNA2	0.00105989	0.03957574792975566E0	6.90583	6.90583	55.0435	7.97058
ENSG00000260391	---	0.00107014	0.03987693707438227E0	0.175061	-5.71231	10.6642	60.9174
ENSG00000251562	MALAT1	0.0010886	0.04048216830183814E0	2.31556	2.31556	79978.3	34539.6
ENSG00000124194	GDAP1L1	0.00109481	0.04063042248163789E0	1.83156	1.83156	1981.04	1081.61
ENSG00000197702	PARVA	0.00110176	0.04075108051512379E0	0.425858	-2.3482	117.12	275.022
ENSG00000165304	MELK	0.00110253	0.04075108051512379E0	0.224147	-4.46135	15.6488	69.8146
ENSG00000115159	GPD2	0.00110777	0.0408622673225852E0	0.223248	-4.47933	32.6122	146.081
ENSG00000151725	CENPU	0.00111321	0.04097999845805282E0	0.360324	-2.77528	39.2916	109.045
ENSG00000230453	ANKRD18B	0.0011217	0.0412047227491109E0	0.227007	-4.40516	12.2512	53.9683
ENSG00000140545	MFGE8	0.00112383	0.0412047227491109E0	0.400808	-2.49496	123.261	307.532
ENSG00000118523	CCN2	0.0011549	0.04215051116712235E0	0.0431744	-23.1619	26.9981	625.326
ENSG00000135338	LCA5	0.00115505	0.04215051116712235E0	1.97892	1.97892	545.19	275.498
ENSG00000126803	HSPA2	0.00115655	0.04215051116712235E0	13.3907	13.3907	43.4923	3.24795
ENSG00000152256	PDK1	0.00116352	0.04231528513057383E0	2.71792	2.71792	832.919	306.454
ENSG00000280385	---	0.0011688	0.04231528513057383E0	3.13001	3.13001	1037.16	331.362
ENSG00000184863	RBM33	0.00117001	0.04231528513057383E0	2.36401	2.36401	3666.98	1551.17
ENSG00000263731	---	0.001174	0.04231528513057383E0	0.402898	-2.48201	86.496	214.684
ENSG00000135540	NHSL1	0.00117449	0.04231528513057383E0	0.40887	-2.44576	524.367	1282.48
ENSG00000289740	TALAM1	0.00117497	0.04231528513057383E0	2.26797	2.26797	119620	52743.2
ENSG00000196091	MYBPC1	0.00118606	0.04263047071422653E0	0.0347221	-28.8001	0.971387	27.9761
ENSG00000236404	VLDLR-AS1	0.00118863	0.04263883211569638E0	0.40026	-2.49837	94.2213	235.4
ENSG00000163660	CCNL1	0.00120674	0.0432034875026792E0	2.62536	2.62536	3339.97	1272.19
ENSG00000166130	IKBIP	0.00122538	0.04378508302793027E0	0.409548	-2.44172	74.639	182.247
ENSG00000280165	PCDH20	0.00122909	0.04383200403709777E0	4.25288	4.25288	117.412	27.6076
ENSG00000174748	RPL15	0.00124057	0.04415514296108108E0	1.75505	1.75505	12584.5	7170.45
ENSG00000173638	SLC19A1	0.00125951	0.04474213458481804E0	0.395684	-2.52727	77.612	196.147
ENSG00000135905	DOCK10	0.0012626	0.0447648009246935E0	0.321195	-3.11337	91.5337	284.978
ENSG00000165566	AMER2	0.00126734	0.04484556559987544E0	1.77815	1.77815	2891.44	1626.09
ENSG00000173917	HOXB2	0.00127336	0.04497135351362164E0	2.53433	2.53433	383.92	151.488
ENSG00000100228	RAB36	0.00127997	0.04503282913385247E0	0.413622	-2.41766	61.9622	149.804
ENSG00000168490	PHYHIP	0.00128003	0.04503282913385247E0	2.30523	2.30523	302.552	131.246
ENSG00000177628	GBA1	0.0013012	0.04568947244985608E0	0.404014	-2.47516	112.377	278.15
ENSG00000270641	TSIX	0.00131247	0.04599689633585136E0	51.9904	51.9904	175.867	3.38269
ENSG00000182742	HOXB4	0.00131618	0.04603870168901509E0	4.62027	4.62027	296.364	64.1443
ENSG00000086619	ERO1B	0.00132777	0.04621170641119617E0	2.4642	2.4642	467.904	189.881
ENSG00000274386	TMEM269	0.00132816	0.04621170641119617E0	4.56913	4.56913	94.395	20.6593
ENSG00000159208	CIART	0.00132872	0.04621170641119617E0	3.09905	3.09905	106.025	34.2121
ENSG00000132688	NES	0.00135033	0.04687407991368534E0	0.345319	-2.89587	3170.46	9181.25
ENSG00000250138	---	0.00135309	0.04688057736752652E0	2.87035	2.87035	170.815	59.5103
ENSG00000187664	HAPLN4	0.00137404	?	0.10703	-9.34319	2.19797	20.536
ENSG00000035664	DAPK2	0.00137493	0.04754722221046668E0	0.259196	-3.85808	16.9038	65.2162
ENSG00000132832	---	0.00137867	0.04758623278376047E0	4.24662	4.24662	45.122	10.6254
ENSG00000162734	PEA15	0.00138866	0.04772632841163883E0	2.25894	2.25894	6463.15	2861.15
ENSG00000234797	RPS3AP6	0.00139026	0.04772632841163883E0	1.82227	1.82227	9670.08	5306.62
ENSG00000060656	PTPRU	0.00139242	0.04772632841163883E0	3.82098	3.82098	264.313	69.1743
ENSG00000184661	CDCA2	0.00139318	0.04772632841163883E0	0.260917	-3.83263	16.9488	64.9583
ENSG00000260855	---	0.00142319	0.04866305414208279E0	0.349381	-2.86221	39.9242	114.271
ENSG00000129810	SGO1	0.00143139	0.04885202770355114E0	0.221364	-4.51744	9.45398	42.7077
ENSG00000226752	CUTALP	0.00144424	0.04915153880727469E0	0.0396135	-25.2439	10.5401	266.073
ENSG00000188501	LCTL	0.00144555	0.04915153880727469E0	0.214115	-4.6704	8.30578	38.7913
ENSG00000119801	YPEL5	0.00145573	0.04940536288653668E0	1.82351	1.82351	1214.82	666.196
ENSG00000137274	BPHL	0.00146812	0.04966164986899888E0	0.426887	-2.34254	114.812	268.951
ENSG00000158270	COLEC12	0.00147045	0.04966164986899888E0	0.201707	-4.95769	12.9951	64.4256
ENSG00000090238	YPEL3	0.00147144	0.04966164986899888E0	2.12738	2.12738	449.091	211.1
ENSG00000288728	---	0.00148751	?	20.7047	20.7047	20.4142	0.985969
ENSG00000004948	CALCR	0.00148908	0.05016445208420518E0	0.168588	-5.93162	8.39758	49.8113
ENSG00000105643	ARRDC2	0.00149612	0.05016554203797284E0	6.55485	6.55485	49.0464	7.48245
ENSG00000008283	CYB561	0.00149709	0.05016554203797284E0	0.404936	-2.46953	95.4804	235.791
ENSG00000129167	TPH1	0.00150184	0.05016554203797284E0	0.230454	-4.33925	10.7161	46.4998
ENSG00000140743	CDR2	0.00150202	0.05016554203797284E0	2.25608	2.25608	306.259	135.748
ENSG00000112742	TTK	0.00150285	0.05016554203797284E0	0.319841	-3.12655	34.5704	108.086
ENSG00000166068	SPRED1	0.00151352	0.0504296573794656E0	0.528426	-1.89241	936.268	1771.8
ENSG00000178295	GEN1	0.00151849	0.05050277165989657E0	0.325397	-3.07317	64.9504	199.604
ENSG00000128191	DGCR8	0.00153102	0.05082706757718631E0	0.515407	-1.94021	374.238	726.103
ENSG00000163682	RPL9	0.00153731	0.05092026004472763E0	2.07735	2.07735	966.658	465.332
ENSG00000261613	---	0.0015394	0.05092026004472763E0	0.400063	-2.49961	50.4734	126.164
ENSG00000147536	GINS4	0.00155054	0.05107955007642473E0	0.345584	-2.89365	26.0854	75.482
ENSG00000166073	GPR176	0.00155137	0.05107955007642473E0	0.363857	-2.74833	71.144	195.527
ENSG00000282393	---	0.00155261	0.05107955007642473E0	0.398697	-2.50817	53.0571	133.076
ENSG00000174371	EXO1	0.0015581	0.05116794774383506E0	0.255487	-3.91409	14.0432	54.9665
ENSG00000142599	RERE	0.00159094	0.05215269514052633E0	1.81862	1.81862	2990.12	1644.17
ENSG00000273270	---	0.0015955	0.05220825063225593E0	0.438866	-2.2786	133.231	303.581
ENSG00000164117	FBXO8	0.00159959	0.05224863222540692E0	2.11308	2.11308	325.548	154.063
ENSG00000184992	BRI3BP	0.00162075	0.05284506251805298E0	0.51905	-1.9266	200.096	385.504
ENSG00000236552	RPL13AP5	0.00162644	0.05291842247446434E0	1.82447	1.82447	9471.6	5191.42
ENSG00000287527	---	0.00163138	0.05291842247446434E0	3.7502	3.7502	87.7707	23.4043
ENSG00000118689	FOXO3	0.00163169	0.05291842247446434E0	2.05973	2.05973	1549.23	752.154
ENSG00000100918	REC8	0.00164259	0.05301591951334916E0	3.2728	3.2728	70.8202	21.639
ENSG00000239672	NME1	0.00164326	0.05301591951334916E0	0.50172	-1.99314	421.594	840.298
ENSG00000253816	GUSBP14	0.0016461	0.05301591951334916E0	2.05009	2.05009	913.748	445.71
ENSG00000204262	COL5A2	0.00164631	0.05301591951334916E0	0.351713	-2.84323	92.3674	262.622
ENSG00000265681	RPL17	0.00165522	0.0531409960502468E0	1.88815	1.88815	1698.44	899.528
ENSG00000102195	GPR50	0.00165602	0.0531409960502468E0	0.153329	-6.52192	5.33606	34.8014
ENSG00000164111	ANXA5	0.00166303	0.05327249680228788E0	0.502954	-1.98825	403.015	801.297
ENSG00000257097	CLIP1-AS1	0.00167465	0.05354215980399389E0	0.238084	-4.2002	8.59099	36.0839
ENSG00000059728	MXD1	0.00167892	0.05354215980399389E0	2.35674	2.35674	1017.34	431.671
ENSG00000163071	SPATA18	0.0016867	0.05354215980399389E0	4.4367	4.4367	112.677	25.3966
ENSG00000100296	THOC5	0.00168839	0.05354215980399389E0	0.517099	-1.93386	404.728	782.689
ENSG00000151466	SCLT1	0.00169028	0.05354215980399389E0	1.89696	1.89696	419.254	221.013
ENSG00000111371	SLC38A1	0.00169145	0.05354215980399389E0	0.487058	-2.05314	2638.14	5416.48
ENSG00000271270	TMCC1-DT	0.00169198	0.05354215980399389E0	0.369594	-2.70567	59.2455	160.299
ENSG00000130827	PLXNA3	0.00169629	0.05358570989494675E0	0.541148	-1.84792	500.984	925.778
ENSG00000239900	ADSL	0.00171402	0.05405233729767524E0	0.505603	-1.97784	332.427	657.485
ENSG00000225206	MIR137HG	0.00172116	0.05415583057982905E0	0.507724	-1.96958	167.558	330.018
ENSG00000278970	HEIH	0.00172323	0.05415583057982905E0	5.05352	5.05352	171.132	33.8639
ENSG00000156504	PABIR2	0.00173767	0.05451571046532683E0	2.67571	2.67571	262.016	97.9241
ENSG00000163492	CCDC141	0.00173882	?	13.4621	13.4621	18.0143	1.33815
ENSG00000181690	PLAG1	0.00175474	0.0549566194475538E0	1.98297	1.98297	466.119	235.061
ENSG00000224781	EIF4A2P4	0.00176135	0.05497679238796337E0	2.78091	2.78091	90.0077	32.3662
ENSG00000206120	EGFEM1P	0.0017614	0.05497679238796337E0	0.342105	-2.92308	82.9303	242.412
ENSG00000071127	WDR1	0.00176517	0.05498014424966028E0	0.502384	-1.99051	820.35	1632.92
ENSG00000049449	RCN1	0.00176753	0.05498014424966028E0	0.529466	-1.88869	773.524	1460.95
ENSG00000242802	AP5Z1	0.00177668	0.05517080618966049E0	0.413476	-2.41852	140.015	338.629
ENSG00000182253	SYNM	0.00178255	0.05525898487849638E0	0.495273	-2.01909	403.012	813.717
ENSG00000065534	MYLK	0.00179176	0.05539233657964335E0	0.501231	-1.99509	140.291	279.892
ENSG00000103449	SALL1	0.00179292	0.05539233657964335E0	0.389511	-2.56732	764.783	1963.45
ENSG00000232931	LINC00342	0.0018116	0.05587493417262893E0	0.478316	-2.09067	447.794	936.189
ENSG00000110876	SELPLG	0.00181518	0.055881445347718E0	8.29842	8.29842	50.2893	6.06011
ENSG00000167670	CHAF1A	0.00181793	0.055881445347718E0	0.420591	-2.3776	78.78	187.308
ENSG00000252481	SCARNA13	0.00182227	0.05589004729187071E0	1.88387	1.88387	2531.87	1343.97
ENSG00000134057	CCNB1	0.00182433	0.05589004729187071E0	0.40249	-2.48453	96.6147	240.043
ENSG00000278249	SCARNA2	0.00183492	0.05606165461080428E0	1.74344	1.74344	5081.88	2914.86
ENSG00000173110	HSPA6	0.00184102	0.05606165461080428E0	35.4977	35.4977	590.182	16.6259
ENSG00000188039	NWD1	0.00184161	0.05606165461080428E0	4.80102	4.80102	50.4591	10.5101
ENSG00000213178	RPL22P1	0.00184466	0.05606165461080428E0	1.89306	1.89306	1195.27	631.399
ENSG00000120693	SMAD9	0.00184528	0.05606165461080428E0	1.91198	1.91198	410.831	214.872
ENSG00000149806	FAU	0.00185859	0.05626613711269996E0	1.75527	1.75527	1983.05	1129.77
ENSG00000286404	---	0.0018599	0.05626613711269996E0	15.0936	15.0936	34.4116	2.27988
ENSG00000245750	DRAIC	0.00186129	0.05626613711269996E0	4.20794	4.20794	45.3617	10.78
ENSG00000198826	ARHGAP11A	0.00186434	0.05626613711269996E0	0.348948	-2.86576	47.6458	136.541
ENSG00000100197	CYP2D6	0.00187367	0.05645431000312219E0	0.299082	-3.34357	17.0924	57.1497
ENSG00000156482	RPL30	0.00188164	0.05652163268300715E0	1.72133	1.72133	4482.96	2604.36
ENSG00000105011	ASF1B	0.00188209	0.05652163268300715E0	0.224265	-4.45902	8.3751	37.3447
ENSG00000166856	GPR182	0.00188796	0.05658539967166398E0	5.2011	5.2011	48.8583	9.39384
ENSG00000251026	NIHCOLE	0.00189444	0.05658539967166398E0	0.277116	-3.60859	14.4646	52.1969
ENSG00000261888	---	0.00189672	0.05658539967166398E0	0.239976	-4.16708	14.8971	62.0772
ENSG00000148411	NACC2	0.00189752	0.05658539967166398E0	0.35545	-2.81334	319.318	898.35
ENSG00000106366	SERPINE1	0.00189971	0.05658539967166398E0	0.18749	-5.33363	6.95554	37.0983
ENSG00000168477	TNXB	0.00192759	0.05732227034650685E0	2.93618	2.93618	347.561	118.372
ENSG00000165028	NIPSNAP3B	0.00194051	0.05755676865857163E0	0.348663	-2.8681	22.8052	65.4076
ENSG00000186889	TMEM17	0.00194178	0.05755676865857163E0	0.336138	-2.97497	24.9672	74.2766
ENSG00000196787	H2AC11	0.00194563	0.05757742757401869E0	0.395024	-2.53149	162.732	411.955
ENSG00000103742	IGDCC4	0.00195875	0.05778531230845026E0	0.44881	-2.22812	134.74	300.217
ENSG00000111834	RSPH4A	0.00195899	0.05778531230845026E0	0.299204	-3.34221	20.7734	69.4288
ENSG00000029534	ANK1	0.00196541	0.05788127817943424E0	0.465478	-2.14833	154.215	331.304
ENSG00000115129	TP53I3	0.00196986	0.05791881977046812E0	0.29128	-3.43312	19.8449	68.1298
ENSG00000184208	C22orf46	0.00197907	0.05809469595095006E0	0.403971	-2.47543	106.484	263.594
ENSG00000272414	FAM47E-STBD1	0.0019822	0.05809469595095006E0	0.242295	-4.1272	10.4016	42.9293
ENSG00000142945	KIF2C	0.00199196	0.05828708218386646E0	0.213206	-4.69029	28.6545	134.398
ENSG00000007350	TKTL1	0.00200122	0.05846455660393099E0	0.305488	-3.27345	26.7097	87.433
ENSG00000162551	ALPL	0.00201277	0.0587080385901738E0	0.279457	-3.57837	19.6171	70.1973
ENSG00000260518	BMS1P8	0.00202059	?	15.1612	15.1612	24.8701	1.64038
ENSG00000172901	LVRN	0.00203054	0.05912222456814588E0	5.37143	5.37143	80.7824	15.0393
ENSG00000291214	---	0.00203345	0.05912222456814588E0	0.433878	-2.30479	119.697	275.876
ENSG00000170522	ELOVL6	0.00204473	0.0593557858171448E0	2.06108	2.06108	1261.82	612.215
ENSG00000163362	INAVA	0.00205757	0.05963348662309934E0	0.457987	-2.18347	75.8673	165.654
ENSG00000275215	RNA5-8SN3	0.00208722	0.06017231879047136E0	2.32387	2.32387	301.744	129.845
ENSG00000277739	5_8S_rRNA	0.00208722	0.06017231879047136E0	2.32387	2.32387	301.744	129.845
ENSG00000212802	RPL15P3	0.00208856	0.06017231879047136E0	1.74421	1.74421	2255	1292.85
ENSG00000172476	RAB40A	0.00208934	0.06017231879047136E0	0.384846	-2.59844	40.1211	104.253
ENSG00000178201	VN1R1	0.00210108	0.06034648727305417E0	3.31289	3.31289	151.109	45.6126
ENSG00000131747	TOP2A	0.00210325	0.06034648727305417E0	0.290298	-3.44474	268.451	924.744
ENSG00000283293	RN7SK	0.0021053	0.06034648727305417E0	1.71585	1.71585	294660	171728
ENSG00000181016	LSMEM1	0.00210992	0.06038409677367734E0	8.62887	8.62887	33.3214	3.86162
ENSG00000001561	ENPP4	0.00212442	0.06066283890964185E0	1.91059	1.91059	772.367	404.257
ENSG00000241549	GUSBP2	0.00212932	0.06066283890964185E0	3.97203	3.97203	42.1384	10.6088
ENSG00000280077	---	0.00213155	0.06066283890964185E0	2.97433	2.97433	183.709	61.7647
ENSG00000259030	FPGT-TNNI3K	0.00213295	0.06066283890964185E0	3.07597	3.07597	94.9986	30.8841
ENSG00000153930	ANKFN1	0.00213874	0.06067255512991938E0	0.405674	-2.46504	99.8773	246.201
ENSG00000126391	FRMD8	0.00213994	0.06067255512991938E0	0.430046	-2.32533	73.7908	171.588
ENSG00000006756	ARSD	0.00215423	0.06098297701109448E0	0.385207	-2.59601	83.6632	217.19
ENSG00000134871	COL4A2	0.00216941	0.0612394907306817E0	0.504771	-1.9811	489.837	970.414
ENSG00000125733	TRIP10	0.00217	0.0612394907306817E0	2.48746	2.48746	147.868	59.4455
ENSG00000255248	MIR100HG	0.0021765	0.06132826933408869E0	1.91081	1.91081	1767.36	924.924
ENSG00000234177	LINC01114	0.00218565	0.0614911814660457E0	0.292272	-3.42147	17.2728	59.0985
ENSG00000241081	RPL22P2	0.00220327	0.06189166126506862E0	2.12972	2.12972	286.873	134.699
ENSG00000214189	ZNF788P	0.00223675	?	0.0245105	-40.7988	0.395904	16.1524
ENSG00000171914	TLN2	0.00224529	0.06288809070014814E0	0.530665	-1.88443	563.135	1061.19
ENSG00000116783	TNNI3K	0.00224876	0.06288809070014814E0	8.35164	8.35164	31.0056	3.71251
ENSG00000203666	EFCAB2	0.00224908	0.06288809070014814E0	0.432977	-2.30959	61.9403	143.057
ENSG00000154640	BTG3	0.00226144	0.06313709149785085E0	2.07742	2.07742	480.099	231.103
ENSG00000067064	IDI1	0.00227235	0.06319333269437445E0	1.8542	1.8542	3116.07	1680.55
ENSG00000049239	H6PD	0.00227731	0.06319333269437445E0	0.534883	-1.86957	321.2	600.504
ENSG00000139734	DIAPH3	0.00227791	0.06319333269437445E0	0.238446	-4.19382	9.97606	41.8378
ENSG00000183298	RPSAP19	0.00228062	0.06319333269437445E0	2.22395	2.22395	198.808	89.394
ENSG00000047597	XK	0.00228076	0.06319333269437445E0	0.322515	-3.10063	47.6616	147.781
ENSG00000106070	GRB10	0.00229622	0.06347700990652282E0	0.567355	-1.76257	1094.51	1929.14
ENSG00000151773	CCDC122	0.0022984	0.06347700990652282E0	0.0806804	-12.3946	2.03773	25.2568
ENSG00000090889	KIF4A	0.00230439	0.06347700990652282E0	0.316098	-3.16357	39.0825	123.64
ENSG00000116741	RGS2	0.0023081	0.06347700990652282E0	2.00254	2.00254	554.789	277.043
ENSG00000204428	LY6G5C	0.00230838	0.06347700990652282E0	0.403302	-2.47953	37.5538	93.1159
ENSG00000144791	LIMD1	0.00233685	0.06416318005626068E0	0.523026	-1.91195	176.826	338.083
ENSG00000148154	UGCG	0.00235336	0.06442528692508395E0	1.79461	1.79461	1303.2	726.173
ENSG00000146674	IGFBP3	0.00235689	0.06442528692508395E0	0.369358	-2.7074	36.7275	99.4362
ENSG00000176014	TUBB6	0.00235698	0.06442528692508395E0	0.492364	-2.03102	156.081	317.004
ENSG00000177728	TMEM94	0.00236989	0.06462164607673135E0	0.510165	-1.96015	411.685	806.966
ENSG00000203930	LINC00632	0.00237124	0.06462164607673135E0	2.13299	2.13299	7881.13	3694.88
ENSG00000291085	TMEM191A	0.00240475	0.06543708400947404E0	3.76196	3.76196	54.5456	14.4993
ENSG00000132952	USPL1	0.00241494	0.06559112535677096E0	2.15721	2.15721	1198.15	555.418
ENSG00000170854	RIOX2	0.00242442	0.06559112535677096E0	0.366128	-2.73129	70.093	191.444
ENSG00000205544	TMEM256	0.00242596	0.06559112535677096E0	2.13573	2.13573	170.874	80.0076
ENSG00000184163	C1QTNF12	0.00242637	0.06559112535677096E0	6.26179	6.26179	38.3163	6.11907
ENSG00000183199	HSP90AB3P	0.00242837	0.06559112535677096E0	1.92363	1.92363	662.356	344.326
ENSG00000162222	TTC9C	0.00243743	0.06573857491563094E0	1.98759	1.98759	342.253	172.195
ENSG00000103855	CD276	0.00244493	0.06584363046204403E0	0.488953	-2.04519	445.354	910.831
ENSG00000187678	SPRY4	0.00246328	0.06624010838113373E0	0.371735	-2.69009	186.842	502.622
ENSG00000030582	GRN	0.00248425	0.06670570330718598E0	0.486597	-2.05509	205.36	422.033
ENSG00000054392	HHAT	0.00249329	0.06685020686400577E0	0.444578	-2.24932	66.1822	148.865
ENSG00000121152	NCAPH	0.00249835	0.06688760913939437E0	0.272852	-3.66499	17.5211	64.2146
ENSG00000145390	USP53	0.00250701	0.06698997495786622E0	2.26792	2.26792	326.933	144.156
ENSG00000101104	PABPC1L	0.00251282	0.06698997495786622E0	0.377842	-2.64661	40.7705	107.904
ENSG00000244398	RPL36AP37	0.00251318	0.06698997495786622E0	1.82359	1.82359	2480.71	1360.34
ENSG00000160949	TONSL	0.00251888	0.06704395878424033E0	0.399892	-2.50068	54.4617	136.191
ENSG00000075624	ACTB	0.00252313	0.06704625356672586E0	0.488228	-2.04822	13493.1	27637
ENSG00000198585	NUDT16	0.00252631	0.06704625356672586E0	2.65931	2.65931	1057.43	397.632
ENSG00000267750	RUNDC3A-AS1	0.00253188	0.06709675318832138E0	2.93517	2.93517	141.451	48.1916
ENSG00000133639	BTG1	0.00256759	0.0679444281747956E0	1.97762	1.97762	2197.01	1110.94
ENSG00000068489	PRR11	0.00257292	0.06798694217171715E0	0.447236	-2.23596	123.579	276.317
ENSG00000273015	LINC00938	0.0025978	0.06854517771072859E0	1.8076	1.8076	1260.79	697.493
ENSG00000277224	H2BC7	0.00260331	0.06859149250847238E0	1.84773	1.84773	474.016	256.54
ENSG00000073605	GSDMB	0.00262082	0.06895333872943707E0	2.08145	2.08145	278.48	133.791
ENSG00000262160	---	0.00262241	?	0.0208004	-48.0759	0.420112	20.1973
ENSG00000221866	PLXNA4	0.00263562	0.06924294608665456E0	0.534754	-1.87002	1074.6	2009.53
ENSG00000197258	EIF4BP6	0.00264189	0.06928412879920628E0	1.83242	1.83242	1673.41	913.221
ENSG00000250033	SLC7A11-AS1	0.00264478	0.06928412879920628E0	0.171437	-5.83303	4.59456	26.8002
ENSG00000289294	---	0.00265285	0.06936600562396258E0	0.388725	-2.57252	32.3728	83.2794
ENSG00000121898	CPXM2	0.00265901	0.06936600562396258E0	9.29559	9.29559	29.9871	3.22595
ENSG00000138759	FRAS1	0.0026593	0.06936600562396258E0	0.339404	-2.94634	1606.03	4731.9
ENSG00000291121	---	0.00270618	0.07048810401511339E0	3.1171	3.1171	69.4761	22.2887
ENSG00000273723	SUGT1-DT	0.00271544	0.07053380298412007E0	3.4673	3.4673	57.3684	16.5456
ENSG00000182575	NXPH3	0.00272236	0.07053380298412007E0	2.92637	2.92637	84.0893	28.735
ENSG00000206634	SNORA22	0.00272728	0.07053380298412007E0	2.92954	2.92954	69.0636	23.5749
ENSG00000227953	LINC01341	0.00273295	0.07053380298412007E0	0.351238	-2.84708	24.6757	70.2535
ENSG00000051341	POLQ	0.00273725	0.07053380298412007E0	0.276342	-3.6187	22.9264	82.9639
ENSG00000112981	NME5	0.00273833	0.07053380298412007E0	0.310993	-3.2155	27.8491	89.5489
ENSG00000207014	SNORD116-3	0.00274115	0.07053380298412007E0	4.8759	4.8759	35.2048	7.22018
ENSG00000206727	SNORD116-9	0.00274115	0.07053380298412007E0	4.8759	4.8759	35.2048	7.22018
ENSG00000288859	H2AC19	0.0027427	0.07053380298412007E0	0.509593	-1.96235	244.834	480.449
ENSG00000290682	STAG3L5P	0.00275273	0.07069028896341008E0	0.486964	-2.05354	136.592	280.496
ENSG00000278864	---	0.00275871	0.07069028896341008E0	0.461295	-2.16781	60.8718	131.959
ENSG00000198796	ALPK2	0.0027604	0.07069028896341008E0	0.166507	-6.00576	5.75223	34.5465
ENSG00000267127	---	0.00276503	0.07070969014515094E0	3.10277	3.10277	81.0262	26.1142
ENSG00000164040	PGRMC2	0.00278838	0.0711232159073243E0	2.15498	2.15498	348.39	161.668
ENSG00000244716	---	0.00278899	0.0711232159073243E0	1.69193	1.69193	1846.43	1091.32
ENSG00000109103	UNC119	0.00279787	0.0711726399681389E0	1.8878	1.8878	1156.05	612.377
ENSG00000177788	RAB4A-AS1	0.00280148	0.0711726399681389E0	0.443117	-2.25674	96.3038	217.332
ENSG00000120694	HSPH1	0.00280639	0.0711726399681389E0	2.05288	2.05288	2233.58	1088.03
ENSG00000197321	SVIL	0.00280652	0.0711726399681389E0	0.524233	-1.90755	617.096	1177.14
ENSG00000204389	HSPA1A	0.00281827	0.07126971788435721E0	26.5446	26.5446	811.035	30.5537
ENSG00000153157	SYCP2L	0.00281962	0.07126971788435721E0	2.41998	2.41998	104.124	43.0268
ENSG00000135423	GLS2	0.00282348	0.07126971788435721E0	2.90648	2.90648	83.3998	28.6944
ENSG00000143858	SYT2	0.00282596	0.07126971788435721E0	0.489103	-2.04456	355.169	726.164
ENSG00000134369	NAV1	0.00283133	0.071277717218605E0	0.516596	-1.93575	1444.9	2796.95
ENSG00000004864	SLC25A13	0.00283409	0.071277717218605E0	0.427295	-2.3403	157.426	368.424
ENSG00000125257	ABCC4	0.00284281	0.07130259008713523E0	0.465554	-2.14798	109.834	235.92
ENSG00000163297	ANTXR2	0.00284289	0.07130259008713523E0	0.430994	-2.32022	75.278	174.661
ENSG00000171817	ZNF540	0.00287523	0.07190975153892082E0	1.77116	1.77116	643.662	363.413
ENSG00000204410	MSH5	0.0028786	0.07190975153892082E0	0.443738	-2.25358	55.754	125.646
ENSG00000182326	C1S	0.00287891	0.07190975153892082E0	3.0779	3.0779	78.6128	25.5411
ENSG00000214128	TMEM213	0.00289364	0.072178894720119E0	6.5113	6.5113	27.5858	4.23661
ENSG00000196660	SLC30A10	0.00289799	0.07218876737554328E0	0.413057	-2.42097	53.8214	130.3
ENSG00000137807	KIF23	0.00292276	0.07261270904773E0	0.33647	-2.97204	36.9124	109.705
ENSG00000084073	ZMPSTE24	0.00292296	0.07261270904773E0	0.53032	-1.88566	251.738	474.691
ENSG00000114391	RPL24	0.00293152	0.07272639884707904E0	1.78028	1.78028	3473.88	1951.3
ENSG00000145242	EPHA5	0.00293708	0.07276555100995365E0	2.03801	2.03801	1764.7	865.893
ENSG00000119333	DYNC2I2	0.00295724	0.07316576174122101E0	0.444427	-2.25009	115.458	259.792
ENSG00000120251	GRIA2	0.00297179	0.07342612390502738E0	1.86485	1.86485	6293.61	3374.87
ENSG00000177599	ZNF491	0.00300855	0.07423394194893515E0	0.464449	-2.15309	183.193	394.43
ENSG00000072840	EVC	0.00301656	0.07425296337141951E0	0.477348	-2.09491	106.493	223.092
ENSG00000287110	ACAD9-DT	0.00301745	0.07425296337141951E0	0.330416	-3.02649	17.7906	53.843
ENSG00000182308	DCAF4L1	0.00302936	0.0743508221892045E0	3.91504	3.91504	74.692	19.0782
ENSG00000125912	NCLN	0.00302958	0.0743508221892045E0	0.535224	-1.86838	157.771	294.775
ENSG00000261786	---	0.00304005	0.07450772183832972E0	0.244169	-4.09553	24.8165	101.637
ENSG00000200087	SNORA73B	0.00305902	0.07481546357350487E0	1.95112	1.95112	2189.53	1122.19
ENSG00000133124	IRS4	0.0030608	0.07481546357350487E0	4.85951	4.85951	38.7699	7.97815
ENSG00000196305	IARS1	0.00307683	0.07500881002739421E0	0.585994	-1.7065	2176.49	3714.18
ENSG00000144554	FANCD2	0.00307732	0.07500881002739421E0	0.376375	-2.65692	60.0262	159.485
ENSG00000114867	EIF4G1	0.00308204	0.07500881002739421E0	0.591029	-1.69196	1556.27	2633.15
ENSG00000243069	ARHGEF26-AS1	0.00308514	0.07500881002739421E0	3.32227	3.32227	53.2671	16.0333
ENSG00000165194	PCDH19	0.00310028	0.07527653273682997E0	0.473311	-2.11278	258.533	546.223
ENSG00000285737	LINC02680	0.00311284	0.07546833151704002E0	4.94195	4.94195	62.8122	12.71
ENSG00000236255	---	0.00311644	0.07546833151704002E0	3.39224	3.39224	181.45	53.4897
ENSG00000285103	---	0.00313051	0.0756219982661645E0	2.22503	2.22503	309.508	139.103
ENSG00000201428	RN7SKP71	0.00313107	0.0756219982661645E0	2.16428	2.16428	424.198	195.999
ENSG00000166394	CYB5R2	0.00314088	?	0.0829783	-12.0513	1.42389	17.1597
ENSG00000212123	PRR22	0.00315103	?	0.123753	-8.08062	2.31957	18.7436
ENSG00000197057	DTHD1	0.00315448	0.07608676651459578E0	6.93322	6.93322	34.369	4.95715
ENSG00000171388	APLN	0.00316795	0.07631074147224097E0	0.214469	-4.66267	6.73902	31.4218
ENSG00000260372	AQP4-AS1	0.00317455	0.07635582620031969E0	0.185842	-5.38092	5.22309	28.105
ENSG00000120254	MTHFD1L	0.00317818	0.07635582620031969E0	0.503291	-1.98692	151.032	300.089
ENSG00000009709	PAX7	0.00320024	0.07674348222645974E0	0.369375	-2.70728	308.323	834.717
ENSG00000167291	TBC1D16	0.0032055	0.07674348222645974E0	0.444675	-2.24883	1780.66	4004.41
ENSG00000273521	---	0.00321088	0.07674348222645974E0	4.94737	4.94737	55.213	11.1601
ENSG00000213860	RPL21P75	0.00321562	0.07674348222645974E0	3.19802	3.19802	69.4613	21.7201
ENSG00000117242	PINK1-AS	0.00321695	0.07674348222645974E0	0.447329	-2.23549	125.477	280.501
ENSG00000163507	CIP2A	0.00321954	0.07674348222645974E0	0.398904	-2.50687	51.1144	128.137
ENSG00000250686	KHDRBS2-OT1	0.00323678	0.07705391669099886E0	3.4148	3.4148	48.0646	14.0754
ENSG00000230269	LINC02525	0.00325056	0.07728127422367373E0	2.00612	2.00612	328.737	163.867
ENSG00000130522	JUND	0.00325563	0.0773011686667447E0	2.0545	2.0545	1652.51	804.337
ENSG00000170100	ZNF778	0.00326799	0.07749382810709267E0	0.532004	-1.87968	532.075	1000.13
ENSG00000261150	EPPK1	0.00327312	0.0775148715242683E0	0.247598	-4.0388	37.1815	150.169
ENSG00000109445	ZNF330	0.0033042	0.07808487264362429E0	1.9505	1.9505	473.673	242.847
ENSG00000145022	TCTA	0.00330575	0.07808487264362429E0	0.450017	-2.22214	71.1298	158.06
ENSG00000249437	NAIP	0.00332548	0.07836250108359342E0	0.549982	-1.81824	330.894	601.645
ENSG00000197705	KLHL14	0.00332803	0.07836250108359342E0	3.13877	3.13877	159.852	50.9281
ENSG00000188153	COL4A5	0.00333087	0.07836250108359342E0	0.345951	-2.89058	181.579	524.868
ENSG00000177822	TENM3-AS1	0.00333622	0.07836250108359342E0	0.341628	-2.92716	18.4595	54.034
ENSG00000163377	TAFA4	0.00334467	0.07836250108359342E0	0.348222	-2.87173	27.3447	78.5265
ENSG00000008311	AASS	0.00334475	0.07836250108359342E0	0.525341	-1.90352	550.042	1047.02
ENSG00000025156	HSF2	0.00334754	0.07836250108359342E0	1.77646	1.77646	1162.05	654.138
ENSG00000060749	QSER1	0.00335555	0.07841179804210191E0	1.71018	1.71018	3271.12	1912.73
ENSG00000111727	HCFC2	0.00335824	0.07841179804210191E0	1.71572	1.71572	917.331	534.664
ENSG00000170006	TMEM154	0.00337082	?	0.0826103	-12.105	1.42353	17.2319
ENSG00000262049	---	0.00338107	0.07876502493305547E0	0.437342	-2.28654	60.8141	139.054
ENSG00000151746	BICD1	0.00338199	0.07876502493305547E0	1.75211	1.75211	992.481	566.448
ENSG00000285413	---	0.00338681	0.07877687173557192E0	5.92644	5.92644	31.0304	5.23593
ENSG00000169607	CKAP2L	0.00339797	0.07893577409054758E0	0.294318	-3.39769	20.0194	68.0196
ENSG00000198797	BRINP2	0.00341299	0.0791839825388812E0	2.57727	2.57727	188.429	73.1119
ENSG00000005206	SPPL2B	0.00341756	0.07918947309855996E0	0.516823	-1.9349	337.142	652.334
ENSG00000134007	ADAM20	0.00342349	0.07921501485438788E0	4.26998	4.26998	142.3	33.3256
ENSG00000176105	YES1	0.00342734	0.07921501485438788E0	0.555481	-1.80024	525.697	946.382
ENSG00000110700	RPS13	0.00345029	0.07964460240724247E0	1.81234	1.81234	3947.09	2177.9
ENSG00000123349	PFDN5	0.00346843	0.07996212049668809E0	1.67475	1.67475	2153.83	1286.06
ENSG00000201229	SNORA63D	0.00348507	0.08015999883179997E0	2.59364	2.59364	97.4531	37.5739
ENSG00000134548	SPX	0.00348579	0.08015999883179997E0	0.188667	-5.30035	8.96066	47.4946
ENSG00000261520	DLGAP1-AS5	0.00349485	0.08026726090419128E0	0.326601	-3.06184	19.7026	60.326
ENSG00000126950	TMEM35A	0.00351249	0.08057107084290772E0	1.91025	1.91025	1869.85	978.85
ENSG00000176845	METRNL	0.00352302	0.08071125868280059E0	0.449916	-2.22264	119.736	266.13
ENSG00000128487	SPECC1	0.00353845	0.08086257175390724E0	1.71214	1.71214	3632.61	2121.67
ENSG00000286675	---	0.00353848	0.08086257175390724E0	3.13459	3.13459	64.3323	20.5234
ENSG00000123689	G0S2	0.00354535	0.08086432739396684E0	4.52581	4.52581	42.1292	9.30864
ENSG00000126458	RRAS	0.00354761	0.08086432739396684E0	4.10191	4.10191	34.5794	8.43007
ENSG00000111249	CUX2	0.00355185	0.08086432739396684E0	0.447568	-2.2343	343.8	768.152
ENSG00000073331	ALPK1	0.00359677	0.08166860406103048E0	0.25202	-3.96793	10.739	42.6117
ENSG00000104356	POP1	0.00359834	0.08166860406103048E0	0.434676	-2.30056	92.5825	212.992
ENSG00000100814	CCNB1IP1	0.00360059	0.08166860406103048E0	2.40363	2.40363	875.385	364.193
ENSG00000132823	OSER1	0.0036159	0.08191402057200038E0	2.07909	2.07909	670.465	322.48
ENSG00000144228	SPOPL	0.00362229	0.08195711425532831E0	1.87294	1.87294	538.393	287.458
ENSG00000068654	POLR1A	0.00363843	0.08222033266044468E0	0.566956	-1.76381	727.701	1283.52
ENSG00000267368	UPK3BL1	0.00364901	0.08230198053435153E0	0.338973	-2.95009	109.252	322.303
ENSG00000124602	UNC5CL	0.00365105	0.08230198053435153E0	4.56552	4.56552	33.2032	7.27259
ENSG00000090924	PLEKHG2	0.00367111	0.08251790459257002E0	0.53769	-1.85981	408.909	760.491
ENSG00000139514	SLC7A1	0.00367211	0.08251790459257002E0	0.556548	-1.79679	402.017	722.34
ENSG00000167526	RPL13	0.00367791	0.08251790459257002E0	1.67756	1.67756	6475.91	3860.31
ENSG00000229970	---	0.00367939	0.08251790459257002E0	0.160487	-6.23103	6.6664	41.5385
ENSG00000291119	DPY19L2P4	0.00368323	0.08251790459257002E0	3.0921	3.0921	115.661	37.4052
ENSG00000183666	GUSBP1	0.00369706	0.08272614397717415E0	2.37477	2.37477	629.923	265.256
ENSG00000261135	---	0.00370473	0.08279647781090148E0	2.04858	2.04858	280.366	136.859
ENSG00000197406	DIO3	0.00370931	0.08279745608760099E0	0.342565	-2.91916	32.0463	93.5482
ENSG00000188243	COMMD6	0.0037418	0.0833640226563806E0	1.73285	1.73285	792.676	457.441
ENSG00000116830	TTF2	0.00374382	0.0833640226563806E0	0.441091	-2.26711	63.0928	143.038
ENSG00000137486	ARRB1	0.00377292	0.08390949575824418E0	0.46079	-2.17018	464.435	1007.91
ENSG00000156711	MAPK13	0.00378234	0.08392825241695098E0	3.22546	3.22546	161.96	50.2131
ENSG00000120907	ADRA1A	0.00378676	0.08392825241695098E0	4.257	4.257	197.989	46.509
ENSG00000070614	NDST1	0.00379081	0.08392825241695098E0	0.538316	-1.85764	788.464	1464.69
ENSG00000228929	RPS13P2	0.00379625	0.08392825241695098E0	1.95472	1.95472	493.449	252.44
ENSG00000132199	ENOSF1	0.00379678	0.08392825241695098E0	0.438799	-2.27895	69.9597	159.434
ENSG00000169895	SYAP1	0.00380134	0.08392825241695098E0	0.538648	-1.8565	562.195	1043.72
ENSG00000276043	UHRF1	0.00380817	0.08397745658842624E0	0.416557	-2.40063	107.832	258.864
ENSG00000110675	ELMOD1	0.00385474	0.08486518689603487E0	1.89547	1.89547	477.923	252.139
ENSG00000103145	HCFC1R1	0.00386311	0.08486518689603487E0	2.17368	2.17368	407.209	187.336
ENSG00000134686	PHC2	0.0038643	0.08486518689603487E0	0.551957	-1.81174	718.339	1301.44
ENSG00000105516	DBP	0.00386702	0.08486518689603487E0	2.56388	2.56388	195.67	76.318
ENSG00000180667	YOD1	0.00387523	0.08487031113169304E0	2.0348	2.0348	1265.02	621.692
ENSG00000182010	RTKN2	0.00387655	0.08487031113169304E0	0.318202	-3.14266	31.5677	99.2065
ENSG00000290763	SDHAP1	0.00388349	0.08487437105428267E0	1.92402	1.92402	301.629	156.771
ENSG00000198198	SZT2	0.00388603	0.08487437105428267E0	0.566027	-1.7667	498.331	880.402
ENSG00000279529	---	0.00390019	0.0850818834466721E0	3.01551	3.01551	134.126	44.4785
ENSG00000172081	MOB3A	0.00391817	0.08537224252330892E0	0.502958	-1.98824	177.329	352.572
ENSG00000142089	IFITM3	0.00392486	0.08541601589494684E0	0.147905	-6.76109	8.5759	57.9824
ENSG00000205730	ITPRIPL2	0.00394872	0.08582121155774133E0	0.358141	-2.7922	31.4401	87.7869
ENSG00000198700	IPO9	0.00395288	0.08582121155774133E0	0.470847	-2.12383	1686.32	3581.46
ENSG00000180902	D2HGDH	0.00397912	0.08628839453486202E0	0.444544	-2.2495	66.3159	149.177
ENSG00000112796	ENPP5	0.00398694	0.08635537614321082E0	2.57009	2.57009	132.703	51.6335
ENSG00000118482	PHF3	0.00401205	0.08679619511487507E0	1.70306	1.70306	4849.27	2847.4
ENSG00000226741	LINC02554	0.0040287	0.08705336867670438E0	0.301428	-3.31754	15.9884	53.0423
ENSG00000043462	LCP2	0.00404299	?	10.1343	10.1343	27.5061	2.71415
ENSG00000262877	---	0.00405455	0.08750837775113797E0	0.45446	-2.20041	122.731	270.059
ENSG00000146677	RPL32P18	0.0040628	0.08756678604941552E0	1.85208	1.85208	899.76	485.812
ENSG00000114023	FAM162A	0.00406685	0.08756678604941552E0	2.20708	2.20708	467.933	212.015
ENSG00000119812	FAM98A	0.0040956	0.0880820353077919E0	1.96621	1.96621	434.411	220.938
ENSG00000239039	SNORD13	0.00414941	0.08906263458708545E0	2.56569	2.56569	167.281	65.1991
ENSG00000288825	H2AC18	0.00415096	0.08906263458708545E0	0.476931	-2.09674	296.386	621.445
ENSG00000105270	CLIP3	0.00416734	0.08930922649981798E0	1.85038	1.85038	1194.33	645.451
ENSG00000143499	SMYD2	0.0041759	0.0893878371930728E0	0.51212	-1.95267	184.517	360.3
ENSG00000177602	HASPIN	0.00418156	0.08940405803231934E0	0.205416	-4.86817	5.9907	29.1637
ENSG00000175895	PLEKHF2	0.00420186	0.08953882239954385E0	2.06022	2.06022	282.506	137.124
ENSG00000260534	---	0.00420213	0.08953882239954385E0	3.01845	3.01845	151.787	50.2865
ENSG00000285793	ANAPC1P2	0.00420257	0.08953882239954385E0	2.17154	2.17154	225.008	103.617
ENSG00000147202	DIAPH2	0.00422263	0.08986133669583143E0	0.385907	-2.5913	43.7316	113.322
ENSG00000188690	UROS	0.00423423	0.08999999753564858E0	0.432289	-2.31327	208.714	482.811
ENSG00000227775	---	0.0042438	0.08999999753564858E0	0.396319	-2.52322	124.141	313.236
ENSG00000235513	L3MBTL2-AS1	0.00424754	0.08999999753564858E0	0.359843	-2.77899	26.789	74.4464
ENSG00000160447	PKN3	0.00424886	0.08999999753564858E0	0.211593	-4.72605	6.52623	30.8433
ENSG00000186130	ZBTB6	0.00426588	0.09015365919809049E0	1.69015	1.69015	867.229	513.108
ENSG00000110721	CHKA	0.00427188	0.09015365919809049E0	0.500835	-1.99667	268.173	535.452
ENSG00000268403	---	0.00427372	0.09015365919809049E0	2.66352	2.66352	95.7031	35.9311
ENSG00000223891	OSER1-DT	0.00427587	0.09015365919809049E0	1.98509	1.98509	304.912	153.601
ENSG00000244055	---	0.00431472	0.0907967804696278E0	2.25495	2.25495	628.662	278.792
ENSG00000163961	RNF168	0.00431632	0.0907967804696278E0	2.11563	2.11563	1117.76	528.333
ENSG00000175344	CHRNA7	0.00432745	0.09090123219786105E0	0.493886	-2.02476	229.445	464.571
ENSG00000129038	LOXL1	0.00433255	0.09090123219786105E0	0.409313	-2.44312	55.983	136.773
ENSG00000286872	---	0.00434166	0.09090123219786105E0	0.377797	-2.64692	34.175	90.4587
ENSG00000180340	FZD2	0.00434676	0.09090123219786105E0	0.393147	-2.54358	166.551	423.635
ENSG00000226803	ZNF451-AS1	0.0043471	0.09090123219786105E0	3.90061	3.90061	79.7219	20.4383
ENSG00000100614	PPM1A	0.00435599	0.09090123219786105E0	1.66649	1.66649	2759.3	1655.76
ENSG00000105327	BBC3	0.00435613	0.09090123219786105E0	2.39278	2.39278	776.239	324.41
ENSG00000233426	EIF3FP3	0.00437063	0.09109974417058272E0	1.73906	1.73906	853.778	490.941
ENSG00000129116	PALLD	0.00437631	0.0911139752423757E0	0.515623	-1.9394	386.108	748.819
ENSG00000178202	POGLUT3	0.00439978	0.09142645993546349E0	0.364562	-2.74302	33.0508	90.6589
ENSG00000110422	HIPK3	0.00440133	0.09142645993546349E0	1.64483	1.64483	2981.88	1812.88
ENSG00000135241	PNPLA8	0.00442628	0.09150856311685288E0	1.66712	1.66712	1360.69	816.193
ENSG00000261087	ZNNT1	0.0044263	0.09150856311685288E0	2.36781	2.36781	201.214	84.979
ENSG00000212283	SNORD89	0.00442783	0.09150856311685288E0	4.3827	4.3827	36.4877	8.32538
ENSG00000094804	CDC6	0.00443168	0.09150856311685288E0	0.358407	-2.79012	29.4795	82.2514
ENSG00000091127	PUS7	0.00443579	0.09150856311685288E0	0.440711	-2.26906	62.9581	142.856
ENSG00000234409	CCDC188	0.00444182	0.09150856311685288E0	0.243961	-4.09902	7.61217	31.2024
ENSG00000026559	KCNG1	0.00444663	0.09150856311685288E0	0.393049	-2.54421	35.6192	90.623
ENSG00000205133	TRIQK	0.00445132	0.09150856311685288E0	1.82026	1.82026	726.934	399.356
ENSG00000286104	---	0.00445219	0.09150856311685288E0	0.318023	-3.14442	20.4591	64.3322
ENSG00000253764	KBTBD11-AS1	0.00446013	0.09150856311685288E0	0.355139	-2.8158	21.2323	59.7859
ENSG00000278175	GLIDR	0.00446041	0.09150856311685288E0	0.51774	-1.93147	121.444	234.566
ENSG00000248309	MEF2C-AS1	0.00447159	0.09163506972085488E0	5.31537	5.31537	31.0641	5.84421
ENSG00000145425	RPS3A	0.0044891	0.09164373243664364E0	1.70194	1.70194	4156.03	2441.94
ENSG00000259417	CTXND1	0.0044895	0.09164373243664364E0	0.332812	-3.0047	35.1105	105.497
ENSG00000172244	C5orf34	0.00449208	0.09164373243664364E0	2.84704	2.84704	158.414	55.6415
ENSG00000130529	TRPM4	0.00449209	0.09164373243664364E0	2.57677	2.57677	399.672	155.106
ENSG00000171858	RPS21	0.00450152	0.0916877091623681E0	1.69601	1.69601	969.626	571.71
ENSG00000091542	ALKBH5	0.00450429	0.0916877091623681E0	2.02426	2.02426	2180.87	1077.37
ENSG00000099256	PRTFDC1	0.00452166	0.09193875491802794E0	0.391215	-2.55614	68.3297	174.661
ENSG00000145244	CORIN	0.00453283	0.0920634360357475E0	3.51663	3.51663	68.6478	19.5209
ENSG00000115137	DNAJC27	0.00454873	0.0922510844871626E0	2.16743	2.16743	605.386	279.31
ENSG00000167114	SLC27A4	0.00455218	0.0922510844871626E0	0.514119	-1.94508	219.823	427.573
ENSG00000254656	RTL1	0.00460603	0.09323885403099133E0	0.12464	-8.02309	4.96267	39.816
ENSG00000178429	RPS3AP5	0.00461676	0.09335268825406959E0	2.02649	2.02649	178.47	88.0682
ENSG00000225091	SNORA71A	0.00463859	0.09368405202648059E0	3.28696	3.28696	121.555	36.9808
ENSG00000104722	NEFM	0.00464341	0.09368405202648059E0	0.476539	-2.09846	1729.13	3628.52
ENSG00000063046	EIF4B	0.00466227	0.09396071930230729E0	1.71224	1.71224	9805.24	5726.56
ENSG00000188315	C3orf62	0.0046718	0.09403168382814724E0	0.446313	-2.24058	60.5334	135.63
ENSG00000068650	ATP11A	0.00467713	0.09403168382814724E0	0.553346	-1.80719	242.499	438.241
ENSG00000256463	SALL3	0.00468124	0.09403168382814724E0	0.420637	-2.37735	107.932	256.592
ENSG00000172534	HCFC1	0.00472975	0.09490172187540084E0	0.593717	-1.6843	772.086	1300.43
ENSG00000095574	IKZF5	0.00474012	0.09498350397004797E0	2.0008	2.0008	341.488	170.675
ENSG00000146676	PURB	0.00474712	0.09498350397004797E0	2.22285	2.22285	1897.51	853.635
ENSG00000164889	SLC4A2	0.00474944	0.09498350397004797E0	0.466479	-2.14372	262.223	562.133
ENSG00000254221	PCDHGB1	0.0047565	0.09502075623133001E0	0.33069	-3.02398	49.1372	148.59
ENSG00000112984	KIF20A	0.00476674	0.09505055292299484E0	0.260248	-3.84249	21.5932	82.9717
ENSG00000106025	TSPAN12	0.0047684	0.09505055292299484E0	0.4491	-2.22668	93.5875	208.389
ENSG00000135451	TROAP	0.00478376	0.09525257684773179E0	0.308828	-3.23805	16.8305	54.4979
ENSG00000261771	DNAAF4-CCPG1	0.00479426	0.095357711121299E0	0.362882	-2.75572	49.5218	136.468
ENSG00000138078	PREPL	0.00481836	0.09573273679279258E0	1.72627	1.72627	5885.42	3409.32
ENSG00000182175	RGMA	0.00483369	0.09593300313458852E0	0.537973	-1.85883	1129.02	2098.65
ENSG00000122547	EEPD1	0.00484326	0.09593805997288196E0	2.39837	2.39837	172.176	71.7886
ENSG00000188177	ZC3H6	0.00484445	0.09593805997288196E0	1.73132	1.73132	1198.63	692.318
ENSG00000075218	GTSE1	0.00485405	0.09602393241491479E0	0.297477	-3.3616	17.6488	59.3283
ENSG00000179364	PACS2	0.00489735	0.09675907872447588E0	0.530561	-1.8848	1263.81	2382.02
ENSG00000143947	RPS27A	0.00490181	0.09675907872447588E0	1.63119	1.63119	2873.11	1761.36
ENSG00000196482	ESRRG	0.00491267	0.09686868827736472E0	1.81333	1.81333	599.562	330.642
ENSG00000285857	---	0.00491832	0.09687543570092952E0	3.39212	3.39212	126.165	37.1937
ENSG00000181524	RPL24P4	0.004934	0.0969364738351577E0	1.77024	1.77024	846.272	478.054
ENSG00000167900	TK1	0.00493614	0.0969364738351577E0	0.236734	-4.22416	7.38903	31.2124
ENSG00000286522	H3C2	0.00493734	0.0969364738351577E0	0.106249	-9.41183	54.3208	511.259
ENSG00000109132	PHOX2B	0.00497037	0.09735873735503078E0	3.99667	3.99667	40.5741	10.152
ENSG00000177954	RPS27	0.00497297	0.09735873735503078E0	1.86105	1.86105	1285.29	690.625
ENSG00000119042	SATB2	0.00497485	0.09735873735503078E0	0.358064	-2.7928	31.5052	87.9875
ENSG00000198743	SLC5A3	0.00498928	0.09743536414798874E0	1.74002	1.74002	3718.67	2137.14
ENSG00000137203	TFAP2A	0.00499124	0.09743536414798874E0	3.16335	3.16335	121.29	38.3423
ENSG00000140092	FBLN5	0.00499477	0.09743536414798874E0	3.62116	3.62116	77.4611	21.3912
ENSG00000165816	VWA2	0.00503283	0.09782556021914607E0	5.24926	5.24926	26.9767	5.13914
ENSG00000002745	WNT16	0.00503365	?	12.5511	12.5511	20.7492	1.65318
ENSG00000201901	RN7SKP48	0.00503486	0.09782556021914607E0	2.31782	2.31782	422.604	182.328
ENSG00000181409	AATK	0.00503531	0.09782556021914607E0	0.552774	-1.80906	236.291	427.464
ENSG00000207445	SNORD15B	0.00503868	0.09782556021914607E0	2.14587	2.14587	255.238	118.944
ENSG00000166432	ZMAT1	0.00504156	0.09782556021914607E0	0.44919	-2.22623	168.92	376.055
ENSG00000135931	ARMC9	0.00506712	0.09821714731835639E0	0.517981	-1.93057	232.712	449.268
ENSG00000065989	PDE4A	0.00508297	0.09832095244037858E0	2.42789	2.42789	163.788	67.4612
ENSG00000228594	FNDC10	0.00508325	0.09832095244037858E0	0.440593	-2.26967	50.6068	114.86
ENSG00000173218	VANGL1	0.00509453	0.09838712974749839E0	0.364666	-2.74224	35.6757	97.8312
ENSG00000144857	BOC	0.00509744	0.09838712974749839E0	0.40227	-2.48589	596.291	1482.32
ENSG00000039068	CDH1	0.00510127	?	9.73827	9.73827	19.6105	2.01375
ENSG00000183248	PRR36	0.00510566	0.09844158110665566E0	2.25871	2.25871	126.5	56.0055
ENSG00000169604	ANTXR1	0.00512607	0.09873082413400976E0	0.466451	-2.14385	312.595	670.155
ENSG00000203867	RBM20	0.00514141	0.09888654070076704E0	0.512327	-1.95188	161.003	314.258
ENSG00000225200	---	0.00514498	0.09888654070076704E0	1.75671	1.75671	609.953	347.213
ENSG00000175063	UBE2C	0.00515423	0.09896011110234565E0	0.292289	-3.42127	27.3098	93.4343
ENSG00000223403	MEG9	0.00516237	0.09901239371303631E0	0.0938459	-10.6558	3.92754	41.851
ENSG00000254602	MIR130AHG	0.00517601	0.09916966454630582E0	0.3218	-3.10752	15.5828	48.4238
ENSG00000138604	GLCE	0.00518634	0.09918183483581273E0	1.68343	1.68343	1032.41	613.279
ENSG00000272980	---	0.00519274	0.09918183483581273E0	5.44583	5.44583	42.4385	7.79285
ENSG00000185666	SYN3	0.00519689	0.09918183483581273E0	1.91183	1.91183	977.673	511.38
ENSG00000110274	CEP164	0.00519837	0.09918183483581273E0	0.544411	-1.83685	305.521	561.194
ENSG00000148843	PDCD11	0.00520662	0.09923548017733357E0	0.551456	-1.81338	583.798	1058.65
ENSG00000134253	TRIM45	0.00522772	0.09953377932332719E0	0.45535	-2.19612	110.458	242.579
ENSG00000171121	KCNMB3	0.00524065	0.09967608844212754E0	0.456489	-2.19063	56.0969	122.888
ENSG00000152583	SPARCL1	0.00525293	0.09972627417828005E0	3.8724	3.8724	187.012	48.2936
ENSG00000171033	PKIA	0.00526128	0.09972627417828005E0	1.61275	1.61275	5145.8	3190.69
ENSG00000273213	H3-7	0.00526471	0.09972627417828005E0	4.5446	4.5446	90.1825	19.8439
ENSG00000269918	---	0.00526514	0.09972627417828005E0	0.515646	-1.93931	90.8159	176.12
ENSG00000182700	IGIP	0.00528116	0.09976427176824003E0	2.81081	2.81081	100.259	35.6692
ENSG00000291225	---	0.00528271	0.09976427176824003E0	0.0944094	-10.5922	2.31855	24.5585
ENSG00000165102	HGSNAT	0.00528684	0.09976427176824003E0	0.506417	-1.97466	347.27	685.738
ENSG00000183036	PCP4	0.005289	0.09976427176824003E0	4.38043	4.38043	43.0941	9.83786
ENSG00000166224	SGPL1	0.00529671	0.09980659879475273E0	0.592206	-1.6886	743.322	1255.17
ENSG00000121716	PILRB	0.00530901	0.09982004258148382E0	0.484988	-2.0619	236.284	487.196
ENSG00000128731	HERC2	0.00531333	0.09982004258148382E0	0.538696	-1.85633	1080.51	2005.79
ENSG00000273345	---	0.0053196	0.09982004258148382E0	2.12546	2.12546	323.041	151.987
ENSG00000100129	EIF3L	0.00532411	0.09982004258148382E0	1.68975	1.68975	6563.15	3884.09
ENSG00000159792	PSKH1	0.00532476	0.09982004258148382E0	0.439078	-2.2775	120.6	274.667
ENSG00000235297	FAUP1	0.00534485	0.1000938784083871E0	1.75459	1.75459	425.908	242.739
ENSG00000116183	PAPPA2	0.00536602	0.1003875506271969E0	0.44589	-2.2427	75.6383	169.634
ENSG00000166582	CENPV	0.00538243	0.1005287989418954E0	0.532546	-1.87777	285.616	536.322
ENSG00000113645	WWC1	0.00538459	0.1005287989418954E0	0.49191	-2.03289	262.023	532.664
ENSG00000066468	FGFR2	0.00539402	0.1006019654653865E0	0.525687	-1.90227	557.083	1059.72
ENSG00000270681	---	0.00540491	0.1006244092132999E0	3.51949	3.51949	98.0056	27.8466
ENSG00000143494	VASH2	0.00540624	0.1006244092132999E0	1.708	1.708	1157.35	677.606
ENSG00000261557	EEF1A1P38	0.00542876	0.1009406227375033E0	2.63018	2.63018	91.6022	34.8273
ENSG00000140961	OSGIN1	0.00544467	0.1011335540091641E0	0.363697	-2.74954	36.7861	101.145
ENSG00000198121	LPAR1	0.00547421	0.1015612857407299E0	0.412293	-2.42546	45.378	110.063
ENSG00000104231	ZFAND1	0.00548321	0.1015612857407299E0	1.77209	1.77209	584.237	329.688
ENSG00000260615	RPL23AP97	0.00548439	0.1015612857407299E0	7.75287	7.75287	29.9978	3.86925
ENSG00000174482	LINGO2	0.0055025	0.1016465623350565E0	2.3412	2.3412	867.374	370.483
ENSG00000279319	---	0.00550452	0.1016465623350565E0	0.347124	-2.88081	19.3584	55.7678
ENSG00000152193	OBI1	0.00550836	0.1016465623350565E0	1.67053	1.67053	976.396	584.483
ENSG00000117115	PADI2	0.00551414	0.1016465623350565E0	5.20523	5.20523	74.8919	14.3878
ENSG00000166341	DCHS1	0.00551683	0.1016465623350565E0	0.538495	-1.85703	1626.77	3020.96
ENSG00000265688	MILIP	0.00554506	0.10206375220236E0	0.320621	-3.11895	21.9881	68.5799
ENSG00000054690	PLEKHH1	0.00555772	0.1021937648092667E0	0.567193	-1.76307	271.478	478.634
ENSG00000082512	TRAF5	0.00557686	0.1024424884580498E0	0.314325	-3.18142	20.95	66.6507
ENSG00000178921	PFAS	0.00559324	0.1026400914215567E0	0.465764	-2.14701	250.418	537.651
ENSG00000102230	PCYT1B	0.00560228	0.1027028426723593E0	0.32145	-3.1109	145.173	451.619
ENSG00000283503	LINC01902	0.0056086	0.1027156007948823E0	0.317872	-3.14592	15.8722	49.9328
ENSG00000180855	ZNF443	0.00563828	0.1031555842442009E0	1.92888	1.92888	295.482	153.189
ENSG00000134709	HOOK1	0.00565465	0.1033515945057514E0	2.29359	2.29359	449.826	196.124
ENSG00000196924	FLNA	0.00566248	0.10339119271114E0	0.508716	-1.96573	2837.89	5578.53
ENSG00000176018	LYSMD3	0.00569004	0.1037551142267239E0	1.7851	1.7851	374.305	209.683
ENSG00000223751	---	0.00569377	0.1037551142267239E0	5.12465	5.12465	31.6341	6.17293
ENSG00000135549	PKIB	0.0057204	0.104071568544581E0	3.28526	3.28526	63.0003	19.1766
ENSG00000248098	BCKDHA	0.00572254	0.104071568544581E0	1.80185	1.80185	329.968	183.127
ENSG00000289505	---	0.00576868	0.1047707116696271E0	4.56677	4.56677	43.7243	9.57445
ENSG00000158987	RAPGEF6	0.00577462	0.1047707116696271E0	2.00861	2.00861	2844.42	1416.11
ENSG00000146278	PNRC1	0.0057782	0.1047707116696271E0	1.88202	1.88202	1054.3	560.194
ENSG00000270127	---	0.00578754	?	0.109522	-9.13056	1.96333	17.9263
ENSG00000291182	---	0.00579383	0.104949941907874E0	3.71568	3.71568	83.1503	22.3782
ENSG00000146950	SHROOM2	0.00580815	0.1051050887036011E0	0.555725	-1.79945	632.445	1138.06
ENSG00000171307	ZDHHC16	0.0058381	0.1055150687428797E0	0.506154	-1.97568	192.902	381.114
ENSG00000088888	MAVS	0.00584351	0.1055150687428797E0	0.510775	-1.95781	676.928	1325.3
ENSG00000141232	TOB1	0.00584814	0.1055150687428797E0	1.79807	1.79807	510.25	283.777
ENSG00000238961	SNORA47	0.00586952	0.1057963026423738E0	2.45566	2.45566	134.309	54.6938
ENSG00000198353	HOXC4	0.00592612	0.1066997403541437E0	16.6337	16.6337	195.804	11.7715
ENSG00000146085	MMUT	0.00593133	0.1066997403541437E0	1.74957	1.74957	582.166	332.747
ENSG00000249264	EEF1A1P9	0.00594008	0.1067519461208906E0	2.07681	2.07681	270.226	130.116
ENSG00000169871	TRIM56	0.00597494	0.1072727210802552E0	0.407245	-2.45553	54.0924	132.825
ENSG00000092140	G2E3	0.00599337	0.1074979895751001E0	1.69806	1.69806	924.249	544.298
ENSG00000156467	UQCRB	0.00601532	0.1075632027003122E0	1.71155	1.71155	2560.64	1496.1
ENSG00000114554	PLXNA1	0.00602618	0.1075632027003122E0	0.591367	-1.691	2403.65	4064.57
ENSG00000134107	BHLHE40	0.00602696	0.1075632027003122E0	3.0689	3.0689	151.176	49.2607
ENSG00000241743	XACT	0.00603342	0.1075632027003122E0	4.2646	4.2646	103.315	24.2261
ENSG00000143199	ADCY10	0.00603438	0.1075632027003122E0	6.6928	6.6928	31.0082	4.63306
ENSG00000016391	CHDH	0.00603631	0.1075632027003122E0	0.27245	-3.67039	12.5276	45.9812
ENSG00000159176	CSRP1	0.00603824	0.1075632027003122E0	0.262522	-3.8092	56.305	214.477
ENSG00000114784	EIF1B	0.00605843	0.1078176840436134E0	1.88926	1.88926	487.727	258.158
ENSG00000215030	RPL13P12	0.00607227	0.1079586361727516E0	1.67389	1.67389	2190.44	1308.59
ENSG00000288751	---	0.00608592	0.108096195129158E0	0.357304	-2.79873	23.9007	66.8917
ENSG00000147459	DOCK5	0.00610157	0.1082522886858605E0	0.35595	-2.80939	43.6338	122.584
ENSG00000184371	CSF1	0.00610657	0.1082522886858605E0	0.424078	-2.35806	50.9924	120.243
ENSG00000138767	CNOT6L	0.00611389	0.1082769998636448E0	1.6471	1.6471	1393.75	846.184
ENSG00000125170	DOK4	0.00615244	0.1087601213299385E0	1.66854	1.66854	1130.49	677.532
ENSG00000008118	CAMK1G	0.00616027	0.1087601213299385E0	2.2214	2.2214	235.848	106.171
ENSG00000154803	FLCN	0.00617677	0.1087601213299385E0	0.569132	-1.75706	384.49	675.573
ENSG00000157423	HYDIN	0.00617784	0.1087601213299385E0	0.459303	-2.17721	137.77	299.953
ENSG00000154727	GABPA	0.00617803	0.1087601213299385E0	1.72696	1.72696	681.747	394.767
ENSG00000212719	LINC02693	0.00618266	0.1087601213299385E0	2.04064	2.04064	997.916	489.022
ENSG00000102172	SMS	0.00618287	0.1087601213299385E0	0.522423	-1.91416	422.013	807.798
ENSG00000047932	GOPC	0.00620133	0.1088198903704866E0	1.81674	1.81674	1533.53	844.109
ENSG00000076382	SPAG5	0.00620134	0.1088198903704866E0	0.490581	-2.0384	120.876	246.394
ENSG00000163050	COQ8A	0.00620415	0.1088198903704866E0	2.11666	2.11666	234.121	110.609
ENSG00000085999	RAD54L	0.0062185	0.1089669751698838E0	0.226125	-4.42234	6.8777	30.4155
ENSG00000111711	GOLT1B	0.00624073	0.1092516857679763E0	2.04301	2.04301	1164.48	569.982
ENSG00000166676	TVP23A	0.00625934	0.1094725495689159E0	0.403584	-2.4778	45.0505	111.626
ENSG00000270106	TSNAX-DISC1	0.00628205	0.1097645001775945E0	5.1677	5.1677	65.3284	12.6417
ENSG00000280828	---	0.00630566	?	5.0546	5.0546	24.3632	4.82001
ENSG00000290183	---	0.00632267	0.1103687507487486E0	2.8406	2.8406	198.555	69.8991
ENSG00000006468	ETV1	0.00633095	0.1103893915964049E0	0.343007	-2.91539	422.971	1233.13
ENSG00000073111	MCM2	0.00633595	0.1103893915964049E0	0.513575	-1.94713	210.497	409.866
ENSG00000157796	WDR19	0.00635543	0.1106233094208832E0	1.66765	1.66765	906.74	543.722
ENSG00000223653	BCL10-AS1	0.00637598	0.1108752052418687E0	0.315415	-3.17043	12.6901	40.233
ENSG00000167522	ANKRD11	0.00638536	0.1109061824126932E0	0.599021	-1.66939	1225.96	2046.6
ENSG00000112541	PDE10A	0.00638991	0.1109061824126932E0	0.546263	-1.83062	2500.54	4577.54
ENSG00000121351	IAPP	0.00640364	0.1109376680642831E0	4.87648	4.87648	33.2245	6.81322
ENSG00000105639	JAK3	0.00640387	0.1109376680642831E0	3.73913	3.73913	61.8345	16.5371
ENSG00000196205	EEF1A1P5	0.00642303	0.1111641600951222E0	1.63329	1.63329	61468.2	37634.5
ENSG00000061918	GUCY1B1	0.00643793	0.1113163626170284E0	1.75813	1.75813	528.788	300.768
ENSG00000177873	ZNF619	0.00644587	0.1113483536615955E0	3.95602	3.95602	69.468	17.5601
ENSG00000132938	MTUS2	0.00646116	0.1115070032839359E0	0.388952	-2.57101	167.879	431.617
ENSG00000134539	KLRD1	0.00646892	0.1115354850111361E0	25.555	25.555	136.938	5.35855
ENSG00000155380	SLC16A1	0.00648053	0.1116301799971453E0	0.383635	-2.60664	936.079	2440.03
ENSG00000172345	STARD5	0.00649955	0.1118523263518166E0	2.67039	2.67039	190.229	71.2363
ENSG00000156970	BUB1B	0.00650945	0.1119171357006493E0	0.295312	-3.38625	51.1344	173.154
ENSG00000165813	CCDC186	0.00652177	0.11202347913132E0	1.90133	1.90133	1228.77	646.268
ENSG00000174529	TMEM81	0.00654823	0.1123723628615532E0	2.57572	2.57572	140.501	54.5483
ENSG00000244270	RPL32P29	0.00656099	0.112485497458129E0	3.05628	3.05628	56.0124	18.327
ENSG00000169756	LIMS1	0.00656875	0.1125129278524034E0	0.444378	-2.25034	173.845	391.209
ENSG00000253955	LINC02995	0.00657542	0.1125216403809069E0	3.99818	3.99818	44.6038	11.156
ENSG00000179094	PER1	0.00658527	0.1125846029715359E0	2.21828	2.21828	519.377	234.135
ENSG00000041988	THAP3	0.00662775	0.1130359966043824E0	1.8184	1.8184	302.758	166.497
ENSG00000288823	---	0.00663142	0.1130359966043824E0	3.33824	3.33824	39.1249	11.7202
ENSG00000095587	TLL2	0.00663163	0.1130359966043824E0	0.278081	-3.59607	19.6785	70.7651
ENSG00000234405	---	0.00664179	0.1130359966043824E0	0.22067	-4.53166	5.32166	24.116
ENSG00000181085	MAPK15	0.00664262	0.1130359966043824E0	0.225202	-4.44045	7.26614	32.2649
ENSG00000115816	CEBPZ	0.00665338	0.1131137189478451E0	1.79917	1.79917	1225.41	681.098
ENSG00000139637	MYG1	0.00666876	0.1132696125165228E0	1.98529	1.98529	221.971	111.808
ENSG00000184640	SEPTIN9	0.00671336	0.1138413983429895E0	0.606881	-1.64777	1133.71	1868.09
ENSG00000213064	SFT2D2	0.00671791	0.1138413983429895E0	0.515008	-1.94172	507.758	985.922
ENSG00000175104	TRAF6	0.00672113	0.1138413983429895E0	1.66846	1.66846	991.408	594.207
ENSG00000151229	SLC2A13	0.00672738	0.11384167238299E0	1.73636	1.73636	673.559	387.913
ENSG00000130749	ZC3H4	0.00676061	0.1142980459838771E0	0.527694	-1.89504	280.74	532.013
ENSG00000290908	---	0.00680346	0.1148912923392346E0	0.205434	-4.86774	6.28951	30.6157
ENSG00000058453	CROCC	0.00680828	0.1148912923392346E0	0.573529	-1.74359	202.234	352.613
ENSG00000164758	MED30	0.0068219	0.1150148009827166E0	2.09032	2.09032	140.005	66.9778
ENSG00000081692	JMJD4	0.00683812	0.1151819492018226E0	0.56562	-1.76797	192.72	340.724
ENSG00000101049	SGK2	0.00684683	0.115222426908803E0	3.7992	3.7992	47.5663	12.5201
ENSG00000280401	---	0.00688626	0.1156458304803841E0	3.26823	3.26823	57.6281	17.6328
ENSG00000189157	FAM47E	0.00689179	0.1156458304803841E0	0.348204	-2.87188	23.9068	68.6573
ENSG00000174405	LIG4	0.00689213	0.1156458304803841E0	1.79598	1.79598	1083	603.015
ENSG00000165617	DACT1	0.00689733	0.1156458304803841E0	2.10734	2.10734	599.833	284.64
ENSG00000232389	---	0.00692554	0.1160123690570033E0	0.379958	-2.63187	27.1243	71.3878
ENSG00000127870	RNF6	0.00693608	0.1160823337605603E0	1.74415	1.74415	488.647	280.163
ENSG00000174705	SH3PXD2B	0.00694344	0.1160991660868574E0	0.521859	-1.91623	981.226	1880.25
ENSG00000153902	LGI4	0.00695129	0.1161240343841988E0	0.305292	-3.27555	42.5305	139.311
ENSG00000287715	---	0.00696122	0.1161588977380595E0	4.9425	4.9425	26.4054	5.34252
ENSG00000120278	PLEKHG1	0.0069661	0.1161588977380595E0	0.449331	-2.22553	496.322	1104.58
ENSG00000204253	HNRNPCP2	0.00698543	0.1163731000915285E0	1.66921	1.66921	1208.86	724.208
ENSG00000141519	CCDC40	0.00699169	0.1163731000915285E0	0.542721	-1.84257	156.062	287.554
ENSG00000163281	GNPDA2	0.00700845	0.1165458672764947E0	1.73883	1.73883	687.119	395.162
ENSG00000164823	OSGIN2	0.00702121	0.1166517524043682E0	1.82697	1.82697	475.165	260.084
ENSG00000140398	NEIL1	0.00703025	0.1166796840705243E0	0.468875	-2.13276	126.389	269.559
ENSG00000280173	---	0.00703567	0.1166796840705243E0	0.372744	-2.68281	23.6816	63.5331
ENSG00000181982	CCDC149	0.0070457	0.1167398912179178E0	0.541521	-1.84665	209.82	387.464
ENSG00000109861	CTSC	0.00709928	0.117434553334071E0	0.490794	-2.03751	120.954	246.445
ENSG00000071282	LMCD1	0.00710048	0.117434553334071E0	0.507152	-1.9718	96.8394	190.948
ENSG00000006042	TMEM98	0.00711314	0.1175254878803703E0	0.432941	-2.30978	186.557	430.906
ENSG00000224032	EPB41L4A-AS1	0.00712835	0.1175254878803703E0	1.81477	1.81477	1071.69	590.535
ENSG00000288721	---	0.00713143	0.1175254878803703E0	2.56271	2.56271	101.029	39.4226
ENSG00000133398	MED10	0.00713173	0.1175254878803703E0	2.04748	2.04748	269.886	131.813
ENSG00000166689	PLEKHA7	0.00715638	0.1178253559415045E0	0.499987	-2.00005	98.4129	196.831
ENSG00000003249	DBNDD1	0.00718044	0.1181150636601685E0	0.532993	-1.8762	224.059	420.38
ENSG00000072609	CHFR	0.007215	0.1185598582646653E0	0.585611	-1.70762	361.602	617.478
ENSG00000226549	SCDP1	0.00722047	0.1185598582646653E0	2.89063	2.89063	89.0036	30.7904
ENSG00000123607	TTC21B	0.00725748	0.118704251800057E0	1.73432	1.73432	1658.3	956.167
ENSG00000165312	OTUD1	0.00726374	0.118704251800057E0	2.07527	2.07527	230.326	110.986
ENSG00000130772	MED18	0.00726764	0.118704251800057E0	2.01748	2.01748	160.567	79.5881
ENSG00000288674	---	0.00727024	0.118704251800057E0	0.467763	-2.13783	56.9977	121.852
ENSG00000176945	MUC20	0.00728218	0.118704251800057E0	1.96425	1.96425	156.95	79.9029
ENSG00000150991	UBC	0.00728399	0.118704251800057E0	1.61348	1.61348	25728.1	15945.7
ENSG00000060709	RIMBP2	0.00729028	0.118704251800057E0	1.88243	1.88243	972.085	516.398
ENSG00000185379	RAD51D	0.0072933	0.118704251800057E0	0.516988	-1.93428	154.605	299.049
ENSG00000145476	CYP4V2	0.00729614	0.118704251800057E0	0.519514	-1.92488	158.616	305.316
ENSG00000055955	ITIH4	0.00730284	0.118704251800057E0	0.316057	-3.16398	15.1247	47.8543
ENSG00000128607	KLHDC10	0.00730472	0.118704251800057E0	1.69739	1.69739	2592.12	1527.12
ENSG00000227008	RPS24P19	0.00730728	0.118704251800057E0	1.75306	1.75306	795.069	453.531
ENSG00000144355	DLX1	0.00733267	?	0.0459277	-21.7734	0.974013	21.2075
ENSG00000163541	SUCLG1	0.00733876	0.1190672055907643E0	1.71455	1.71455	750.235	437.57
ENSG00000196531	NACA	0.00734615	0.1190672055907643E0	1.64194	1.64194	5908.58	3598.53
ENSG00000110492	MDK	0.00734918	0.1190672055907643E0	0.456924	-2.18855	434.999	952.017
ENSG00000196923	PDLIM7	0.00735877	0.1191168317852015E0	0.475312	-2.10388	151	317.685
ENSG00000122026	RPL21	0.00736737	0.1191504093341855E0	1.74938	1.74938	885.066	505.931
ENSG00000143514	TP53BP2	0.00739024	0.1193146516854566E0	0.555461	-1.80031	543.808	979.022
ENSG00000110900	TSPAN11	0.00739059	0.1193146516854566E0	0.451807	-2.21333	650.145	1438.99
ENSG00000169231	THBS3	0.00743399	0.1199069541018455E0	0.440285	-2.27126	201.492	457.641
ENSG00000096384	HSP90AB1	0.00744341	0.1199069541018455E0	1.72388	1.72388	16506.2	9575.04
ENSG00000198712	MT-CO2	0.00744698	0.1199069541018455E0	0.629077	-1.58963	4811.55	7648.58
ENSG00000156574	NODAL	0.00745388	0.1199123035987451E0	3.21952	3.21952	52.0197	16.1576
ENSG00000153976	HS3ST3A1	0.0074687	0.120044859129093E0	0.4599	-2.17439	104.86	228.006
ENSG00000205041	---	0.00748835	0.1201377161535224E0	0.276197	-3.6206	8.69674	31.4874
ENSG00000289094	---	0.0074906	0.1201377161535224E0	0.450316	-2.22066	43.5897	96.798
ENSG00000183808	RBM12B	0.00749421	0.1201377161535224E0	1.64749	1.64749	2459.37	1492.8
ENSG00000263724	DLGAP1-AS3	0.00749687	?	0.162402	-6.15757	2.839	17.4813
ENSG00000184489	PTP4A3	0.00751321	0.1203366251404622E0	0.448871	-2.22781	51.4294	114.575
ENSG00000064601	CTSA	0.00752633	0.1204410437597847E0	0.475233	-2.10423	223.848	471.028
ENSG00000288891	---	0.00756751	0.1209939973233827E0	2.25701	2.25701	159.669	70.7434
ENSG00000247516	MIR4458HG	0.00763363	0.121944444022066E0	5.9008	5.9008	61.8072	10.4744
ENSG00000111641	NOP2	0.00764568	0.122030153461613E0	0.563994	-1.77307	169.997	301.416
ENSG00000213699	SLC35F6	0.00766147	0.1221754241182866E0	0.513158	-1.94872	333.396	649.694
ENSG00000152404	CWF19L2	0.00767671	0.1223115529820197E0	1.72851	1.72851	381.035	220.441
ENSG00000104660	LEPROTL1	0.00774894	0.1231110273553144E0	0.532114	-1.8793	701.366	1318.08
ENSG00000154864	PIEZO2	0.00775119	0.1231110273553144E0	0.441521	-2.2649	147.58	334.253
ENSG00000121310	ECHDC2	0.00775701	0.1231110273553144E0	0.393014	-2.54444	25.0129	63.6439
ENSG00000243004	---	0.00776119	0.1231110273553144E0	1.67388	1.67388	648.492	387.418
ENSG00000185053	SGCZ	0.007769	0.1231110273553144E0	2.95256	2.95256	93.4386	31.6466
ENSG00000131467	PSME3	0.00777054	0.1231110273553144E0	0.504948	-1.9804	356.06	705.142
ENSG00000105146	AURKC	0.00777762	0.1231110273553144E0	5.85474	5.85474	27.869	4.76008
ENSG00000141854	MISP3	0.00778083	0.1231110273553144E0	2.17057	2.17057	142.711	65.748
ENSG00000156795	NTAQ1	0.00781978	0.1236202046714707E0	2.03339	2.03339	303.641	149.328
ENSG00000069431	ABCC9	0.00783005	0.1236353271724802E0	0.271271	-3.68635	18.6864	68.8845
ENSG00000178209	PLEC	0.00783428	0.1236353271724802E0	0.521837	-1.91631	1334.98	2558.23
ENSG00000198739	LRRTM3	0.0078631	0.1239830046667911E0	1.7986	1.7986	573.046	318.606
ENSG00000166548	TK2	0.00787691	0.1240936790197614E0	0.502681	-1.98933	168.846	335.89
ENSG00000183684	ALYREF	0.00790545	0.1243804134765958E0	0.537668	-1.85989	172.005	319.909
ENSG00000160223	ICOSLG	0.00790874	0.1243804134765958E0	4.59005	4.59005	46.0702	10.037
ENSG00000122484	RPAP2	0.00793833	0.1247383737330892E0	0.591521	-1.69056	970.216	1640.2
ENSG00000179304	FAM156B	0.00795405	0.1248778313623651E0	0.492843	-2.02904	161.838	328.377
ENSG00000255571	MIR9-3HG	0.00797776	0.1251425592111869E0	0.430786	-2.32134	334.036	775.411
ENSG00000280079	---	0.00805555	0.1262006757172269E0	0.188221	-5.31289	5.00024	26.5657
ENSG00000186468	RPS23	0.00805904	0.1262006757172269E0	1.66388	1.66388	8293.75	4984.59
ENSG00000166451	CENPN	0.00810046	0.1267405875421274E0	0.443912	-2.2527	46.0977	103.844
ENSG00000286787	---	0.00811104	0.1267974904746191E0	0.230188	-4.34428	5.86417	25.4756
ENSG00000277998	---	0.00811861	0.1268072509747819E0	1.84137	1.84137	422.524	229.462
ENSG00000163155	LYSMD1	0.00813468	0.1269497141632542E0	1.76695	1.76695	630.466	356.81
ENSG00000286132	---	0.00814924	0.1270683054176228E0	3.12335	3.12335	190.139	60.8767
ENSG00000236714	LINC01844	0.00816369	0.1270726925546628E0	0.311329	-3.21204	14.8964	47.8478
ENSG00000289478	---	0.00816892	?	8.27211	8.27211	16.8125	2.03243
ENSG00000202512	RN7SKP230	0.00817275	0.1270726925546628E0	2.18123	2.18123	142.59	65.3714
ENSG00000226742	HSBP1L1	0.00817278	0.1270726925546628E0	0.472979	-2.11426	54.6783	115.604
ENSG00000284969	---	0.00818372	0.1270726925546628E0	4.72459	4.72459	30.5262	6.46113
ENSG00000144747	TMF1	0.00818432	0.1270726925546628E0	1.72825	1.72825	1711.85	990.512
ENSG00000172893	DHCR7	0.00819481	0.1271038167731467E0	1.92991	1.92991	770.302	399.138
ENSG00000239415	---	0.00820025	0.1271038167731467E0	0.418991	-2.38669	31.5252	75.2408
ENSG00000012048	BRCA1	0.00824186	0.1275905208734199E0	0.446265	-2.24082	88.4759	198.259
ENSG00000113595	TRIM23	0.00824562	0.1275905208734199E0	1.65868	1.65868	1037.92	625.754
ENSG00000260682	RN7SKP176	0.0082653	0.1277456165120368E0	1.97947	1.97947	655.7	331.25
ENSG00000075702	WDR62	0.00826964	0.1277456165120368E0	0.395208	-2.53031	25.9213	65.5889
ENSG00000185736	ADARB2	0.00829305	0.1279989781472875E0	0.494609	-2.0218	196.579	397.443
ENSG00000188599	NPIPP1	0.00831843	0.1282822302128723E0	0.300393	-3.32897	11.5858	38.5688
ENSG00000225880	LINC00115	0.00832616	0.1282931568349193E0	2.72066	2.72066	158.072	58.1007
ENSG00000166441	RPL27A	0.00835052	0.1284140725125447E0	1.64175	1.64175	4171.93	2541.15
ENSG00000081791	DELE1	0.00835828	0.1284140725125447E0	0.60207	-1.66094	466.506	774.837
ENSG00000149256	TENM4	0.00835918	0.1284140725125447E0	0.538851	-1.8558	1113.68	2066.76
ENSG00000188732	FAM221A	0.00836214	0.1284140725125447E0	0.473431	-2.11224	73.2062	154.629
ENSG00000232160	RAP2C-AS1	0.0084021	0.128859996843507E0	0.41602	-2.40373	38.9436	93.61
ENSG00000161016	RPL8	0.00840529	0.128859996843507E0	1.71754	1.71754	5709.57	3324.26
ENSG00000100297	MCM5	0.00842521	0.129056901187105E0	0.435704	-2.29514	74.1606	170.209
ENSG00000169136	ATF5	0.00844709	0.1290855819562581E0	0.513954	-1.9457	170.288	331.328
ENSG00000079841	RIMS1	0.00845249	0.1290855819562581E0	1.59851	1.59851	1439.16	900.309
ENSG00000160298	C21orf58	0.00845256	0.1290855819562581E0	0.388192	-2.57604	29.4212	75.7904
ENSG00000079691	CARMIL1	0.00845536	0.1290855819562581E0	0.481849	-2.07534	154.273	320.17
ENSG00000110048	OSBP	0.00852789	0.1300840933462281E0	1.89158	1.89158	1065.54	563.304
ENSG00000258498	DIO3OS	0.00854329	0.1302102638529909E0	0.374464	-2.67048	37.9972	101.471
ENSG00000159147	DONSON	0.00857806	0.1306311397953053E0	1.92168	1.92168	342.506	178.233
ENSG00000124466	LYPD3	0.00859248	?	5.02933	5.02933	25.0064	4.97211
ENSG00000133858	ZFC3H1	0.00860727	0.1309667461396132E0	1.69455	1.69455	1063.41	627.548
ENSG00000185294	SPPL2C	0.00861322	?	6.82247	6.82247	22.7673	3.3371
ENSG00000124191	TOX2	0.00865668	0.1316089551246026E0	2.05738	2.05738	123.727	60.1381
ENSG00000178732	GP5	0.00867181	0.1317291982847239E0	7.34998	7.34998	30.2258	4.11237
ENSG00000198961	PJA2	0.00868141	0.1317654751092929E0	1.6366	1.6366	10110.7	6177.87
ENSG00000149925	ALDOA	0.00872331	0.1322380020859661E0	2.0363	2.0363	3529.79	1733.43
ENSG00000221990	EXOC3-AS1	0.00872703	0.1322380020859661E0	0.410972	-2.43326	30.8516	75.0699
ENSG00000137275	RIPK1	0.00873901	0.1322678245400574E0	0.548927	-1.82173	129.54	235.988
ENSG00000120833	SOCS2	0.00874452	0.1322678245400574E0	0.432017	-2.31472	299.492	693.241
ENSG00000204469	PRRC2A	0.00875073	0.1322678245400574E0	0.623206	-1.60461	2003.65	3215.07
ENSG00000225138	SLC9A3-AS1	0.00876277	0.1323403420389167E0	0.464257	-2.15398	274.735	591.773
ENSG00000244227	LRRC77P	0.0087734	0.1323913977887063E0	0.250308	-3.99508	8.84811	35.3489
ENSG00000100139	MICALL1	0.00879319	0.1325803905606731E0	0.581849	-1.71866	449.733	772.938
ENSG00000274322	---	0.0088071	?	9.52104	9.52104	14.9215	1.56722
ENSG00000118181	RPS25	0.00882071	0.132771871226387E0	1.60175	1.60175	3210.77	2004.54
ENSG00000258315	C17orf49	0.00882107	0.132771871226387E0	1.71104	1.71104	419.377	245.101
ENSG00000151116	UEVLD	0.00882848	0.132771871226387E0	0.476654	-2.09796	149.709	314.082
ENSG00000279196	---	0.00883498	0.132771871226387E0	2.41627	2.41627	97.7799	40.4672
ENSG00000167747	C19orf48	0.00884568	0.132822706164831E0	0.556189	-1.79795	190.845	343.13
ENSG00000232117	LINC00384	0.00885912	?	7.32176	7.32176	24.1937	3.30436
ENSG00000143847	PPFIA4	0.00885938	0.132822706164831E0	2.26813	2.26813	560.975	247.329
ENSG00000248405	PRR5-ARHGAP8	0.00886018	0.132822706164831E0	3.66431	3.66431	35.8458	9.78241
ENSG00000162066	AMDHD2	0.00887187	0.1328888143734058E0	0.488342	-2.04774	95.1241	194.79
ENSG00000248521	---	0.00891382	?	7.30065	7.30065	16.6489	2.28047
ENSG00000128833	MYO5C	0.00892931	0.1336395180555815E0	0.319057	-3.13423	14.3525	44.9842
ENSG00000279369	---	0.00895011	0.1338411947132664E0	0.346676	-2.88453	37.393	107.861
ENSG00000182463	TSHZ2	0.0089604	0.133885442110328E0	1.79757	1.79757	1862.57	1036.16
ENSG00000118729	CASQ2	0.00899305	0.1342634145184922E0	0.178803	-5.59275	4.46141	24.9516
ENSG00000275379	H3C11	0.00900262	0.1342964593651666E0	2.89993	2.89993	166.493	57.4129
ENSG00000257185	LINC02293	0.00901762	0.1344104038965398E0	0.398914	-2.50681	61.8161	154.961
ENSG00000114021	NIT2	0.0090454	0.1345155097929494E0	0.515352	-1.94042	163.491	317.242
ENSG00000287290	---	0.00904611	0.1345155097929494E0	0.174306	-5.73703	3.80756	21.8441
ENSG00000288642	CDR1	0.00905582	0.1345155097929494E0	2.28038	2.28038	91.779	40.2473
ENSG00000158715	SLC45A3	0.00906366	0.1345155097929494E0	0.406327	-2.46107	31.2824	76.9881
ENSG00000174348	PODN	0.00906432	0.1345155097929494E0	0.347755	-2.87559	89.3371	256.897
ENSG00000138326	RPS24	0.00906888	0.1345155097929494E0	1.6743	1.6743	6771.81	4044.56
ENSG00000272870	SAP30-DT	0.0090803	0.1345757186844694E0	3.20633	3.20633	82.2779	25.661
ENSG00000105649	RAB3A	0.00910121	0.1347581542040692E0	1.84094	1.84094	1052.25	571.584
ENSG00000235989	MORC2-AS1	0.00910738	0.1347581542040692E0	0.256314	-3.90147	6.74263	26.3062
ENSG00000196724	ZNF418	0.00912316	0.1348215121723571E0	1.84364	1.84364	694.162	376.516
ENSG00000102054	RBBP7	0.00914044	0.1348215121723571E0	0.567473	-1.7622	726.948	1281.03
ENSG00000130733	YIPF2	0.00914756	0.1348215121723571E0	1.75594	1.75594	371.073	211.324
ENSG00000289067	---	0.00916074	0.1348215121723571E0	3.02098	3.02098	67.8746	22.4677
ENSG00000273117	INSIG1-DT	0.00916146	0.1348215121723571E0	2.25305	2.25305	131.66	58.4361
ENSG00000153132	CLGN	0.00917694	0.1348215121723571E0	0.494099	-2.02389	227.422	460.276
ENSG00000145451	GLRA3	0.00917732	0.1348215121723571E0	3.55868	3.55868	188.524	52.976
ENSG00000249855	EEF1A1P19	0.00917801	0.1348215121723571E0	2.00133	2.00133	236.297	118.07
ENSG00000281181	---	0.0091855	0.1348215121723571E0	2.46015	2.46015	7456.02	3030.71
ENSG00000280800	---	0.0091855	0.1348215121723571E0	2.46015	2.46015	7456.02	3030.71
ENSG00000229520	LINC00404	0.00921206	0.1351027886864054E0	0.241629	-4.13858	10.0763	41.7017
ENSG00000227827	PKD1P2	0.00922965	0.1351511040809349E0	0.307542	-3.25159	26.7744	87.0593
ENSG00000011052	NME1-NME2	0.00923016	0.1351511040809349E0	2.64789	2.64789	194.694	73.5278
ENSG00000127184	COX7C	0.0092736	0.1355905668694972E0	1.61352	1.61352	1928.14	1194.99
ENSG00000203688	LINC02487	0.00927502	0.1355905668694972E0	0.294735	-3.39288	15.3293	52.0103
ENSG00000186352	ANKRD37	0.00935569	0.1365707239716201E0	2.76341	2.76341	87.0296	31.4936
ENSG00000149499	EML3	0.00936391	0.1365707239716201E0	0.341581	-2.92756	16.9237	49.5454
ENSG00000214535	RPS15AP1	0.00936451	0.1365707239716201E0	2.03119	2.03119	146.477	72.114
ENSG00000009790	TRAF3IP3	0.00937969	?	5.07661	5.07661	25.0592	4.93621
ENSG00000230612	---	0.00937979	0.1366844837439859E0	3.5333	3.5333	61.4243	17.3844
ENSG00000278771	RN7SL3	0.00940034	0.1367829087465292E0	1.74134	1.74134	518.558	297.793
ENSG00000131480	AOC2	0.00940698	0.1367829087465292E0	2.16806	2.16806	110.864	51.1351
ENSG00000108176	DNAJC12	0.00942045	0.1367829087465292E0	1.84734	1.84734	320.09	173.271
ENSG00000072682	P4HA2	0.00942372	0.1367829087465292E0	1.99478	1.99478	268.457	134.58
ENSG00000267322	SNHG22	0.009424	0.1367829087465292E0	1.77964	1.77964	488.969	274.758
ENSG00000116039	ATP6V1B1	0.00947118	0.1373584005970502E0	3.23412	3.23412	40.6591	12.5719
ENSG00000165458	INPPL1	0.00950768	0.1377782971437037E0	0.512019	-1.95305	404.383	789.781
ENSG00000261101	---	0.00952302	0.1378458355452678E0	2.81205	2.81205	70.0025	24.8938
ENSG00000105576	TNPO2	0.00952859	0.1378458355452678E0	1.58819	1.58819	2812.38	1770.81
ENSG00000187796	CARD9	0.00953836	0.1378458355452678E0	0.204599	-4.88761	5.5237	26.9977
ENSG00000100227	POLDIP3	0.00954253	0.1378458355452678E0	1.72532	1.72532	1443.14	836.448
ENSG00000291149	---	0.00956003	0.1379894026093768E0	5.33426	5.33426	31.5523	5.91503
ENSG00000203760	CENPW	0.00957646	?	0.19021	-5.25734	3.71715	19.5423
ENSG00000171132	PRKCE	0.0097311	0.1403476578355501E0	1.89031	1.89031	591.6	312.965
ENSG00000185742	C11orf87	0.00976097	0.1406674105164303E0	1.96039	1.96039	170.312	86.8763
ENSG00000123338	NCKAP1L	0.00979945	0.1411105252252688E0	6.38707	6.38707	34.2581	5.36367
ENSG00000170779	CDCA4	0.00980801	0.1411225564251082E0	0.486182	-2.05684	65.9265	135.601
ENSG00000232713	RPS12P3	0.00982823	?	8.16769	8.16769	15.98	1.95648
ENSG00000105088	OLFM2	0.00983775	0.1414056662656291E0	1.66983	1.66983	502.868	301.149
ENSG00000225912	RPL26P36	0.00984318	0.1414056662656291E0	2.20838	2.20838	113.386	51.3437
ENSG00000186635	ARAP1	0.00985412	0.1414516195221537E0	0.577625	-1.73123	240.693	416.694
ENSG00000183929	DUSP5P1	0.00985644	?	0.143735	-6.95726	2.4807	17.2589
ENSG00000099904	ZDHHC8	0.00987711	0.1415798290975468E0	0.558521	-1.79044	162.14	290.302
ENSG00000128242	GAL3ST1	0.00987856	0.1415798290975468E0	4.82615	4.82615	35.3448	7.32361
ENSG00000110756	HPS5	0.00989213	0.1416631007660749E0	1.67804	1.67804	646.845	385.476
ENSG00000175198	PCCA	0.00991154	0.141829777444882E0	1.69059	1.69059	539.7	319.238
ENSG00000186522	SEPTIN10	0.00996754	0.1424708863442354E0	1.72181	1.72181	431.433	250.569
ENSG00000137193	PIM1	0.0099793	0.1424708863442354E0	2.11215	2.11215	348.426	164.963
ENSG00000131724	IL13RA1	0.00998328	0.1424708863442354E0	0.363345	-2.75221	18.7968	51.7326
ENSG00000272335	---	0.00998755	0.1424708863442354E0	1.79658	1.79658	365.495	203.439
ENSG00000095370	SH2D3C	0.0100079	0.1426491996242761E0	1.92885	1.92885	294.597	152.732
ENSG00000154165	GPR15	0.0100706	?	13.654	13.654	17.6397	1.29191
ENSG00000241316	SUCLG2-DT	0.0100735	0.1434277585292984E0	0.300327	-3.3297	15.0608	50.1481
ENSG00000233237	LINC00472	0.0100782	0.1434277585292984E0	0.44129	-2.26609	260.352	589.981
ENSG00000173113	TRMT112	0.0101107	0.1437137165253654E0	1.8615	1.8615	678.687	364.592
ENSG00000290560	---	0.010114	0.1437137165253654E0	2.656	2.656	109.898	41.3771
ENSG00000127616	SMARCA4	0.0101337	0.1438805355930135E0	0.619652	-1.61381	2260.78	3648.46
ENSG00000155034	FBXL18	0.0101498	0.143956999861877E0	0.581913	-1.71847	197.464	339.335
ENSG00000265763	ZNF488	0.0101548	0.143956999861877E0	2.04565	2.04565	109.196	53.3796
ENSG00000222009	BTBD19	0.010192	0.1443715137306892E0	0.376773	-2.65412	18.8793	50.1079
ENSG00000155792	DEPTOR	0.0102058	0.1444555517248319E0	2.57399	2.57399	76.2123	29.6086
ENSG00000100625	SIX4	0.010228	0.1446576455952026E0	2.15337	2.15337	238.501	110.757
ENSG00000106305	AIMP2	0.0102596	0.1449923970605708E0	0.52814	-1.89344	78.2782	148.215
ENSG00000138433	CIR1	0.0102994	0.1454364849961224E0	1.79741	1.79741	400.497	222.819
ENSG00000147601	TERF1	0.010307	0.1454364849961224E0	1.78053	1.78053	860.117	483.067
ENSG00000129474	AJUBA	0.0103301	0.1456507743768939E0	0.132484	-7.54811	48.3598	365.025
ENSG00000167693	NXN	0.0103442	0.1457373229239383E0	0.515182	-1.94106	314.401	610.273
ENSG00000107249	GLIS3	0.0103678	0.1459572341969231E0	0.57109	-1.75104	188.846	330.676
ENSG00000165782	PIP4P1	0.0103964	0.146100536253269E0	1.72995	1.72995	631.238	364.888
ENSG00000183054	RGPD6	0.0104038	0.146100536253269E0	1.7838	1.7838	2454.32	1375.9
ENSG00000137434	C6orf52	0.010416	0.146100536253269E0	0.263339	-3.79739	9.68953	36.7949
ENSG00000291137	GBAP1	0.0104195	0.146100536253269E0	0.384674	-2.59961	56.4087	146.64
ENSG00000135083	CCNJL	0.0104329	0.146100536253269E0	0.409966	-2.43923	37.3767	91.1703
ENSG00000051382	PIK3CB	0.0104334	0.146100536253269E0	1.8446	1.8446	250.776	135.952
ENSG00000092969	TGFB2	0.010434	0.146100536253269E0	10.3701	10.3701	946.461	91.268
ENSG00000101825	MXRA5	0.0104383	?	0.13898	-7.19528	2.30701	16.5996
ENSG00000131398	KCNC3	0.0104687	0.1464465254700322E0	2.76428	2.76428	130.089	47.0608
ENSG00000124664	SPDEF	0.0104693	?	7.54625	7.54625	19.6464	2.60347
ENSG00000111300	NAA25	0.0104748	0.1464465254700322E0	1.83926	1.83926	1304.54	709.274
ENSG00000187079	TEAD1	0.0105053	0.1467600337671494E0	0.566815	-1.76424	1289.3	2274.64
ENSG00000183048	SLC25A10	0.0105569	0.1473157624474661E0	0.36401	-2.74718	33.9728	93.3293
ENSG00000148926	ADM	0.0105682	0.1473157624474661E0	5.48475	5.48475	53.3562	9.7281
ENSG00000159267	HLCS	0.0105692	0.1473157624474661E0	0.545698	-1.83252	332.455	609.229
ENSG00000254996	ANKHD1-EIF4EBP3	0.0105832	0.1473974518974531E0	0.592104	-1.68889	207.719	350.814
ENSG00000154080	CHST9	0.0106028	0.1475584491692524E0	0.341433	-2.92883	14.5339	42.5672
ENSG00000165030	NFIL3	0.010711	0.1489512135929641E0	2.03964	2.03964	664.936	326.007
ENSG00000154328	NEIL2	0.0107223	0.1489943672671901E0	1.84922	1.84922	383.037	207.134
ENSG00000147799	ARHGAP39	0.0107545	0.1493287052214675E0	0.566543	-1.76509	210.355	371.296
ENSG00000078053	AMPH	0.0107655	0.1493675909644359E0	1.74707	1.74707	1142.4	653.895
ENSG00000275558	RN7SKP175	0.0107664	?	7.79373	7.79373	17.4093	2.23375
ENSG00000125266	EFNB2	0.0107913	0.1495506176267522E0	0.563108	-1.77586	670.686	1191.04
ENSG00000272735	---	0.0107962	0.1495506176267522E0	5.10703	5.10703	27.2122	5.32837
ENSG00000068028	RASSF1	0.0108072	0.1495506176267522E0	2.1091	2.1091	205.321	97.3502
ENSG00000267481	---	0.0108177	0.1495506176267522E0	3.63113	3.63113	43.0598	11.8585
ENSG00000163728	TTC14	0.0108197	0.1495506176267522E0	1.63577	1.63577	1773.52	1084.21
ENSG00000130255	RPL36	0.010851	0.149830672629915E0	1.62355	1.62355	3700.8	2279.45
ENSG00000106078	COBL	0.0108578	0.149830672629915E0	0.274386	-3.6445	10.2364	37.3065
ENSG00000199785	SNORA52	0.0108714	0.149830672629915E0	2.59837	2.59837	71.9384	27.686
ENSG00000091409	ITGA6	0.0108798	0.149830672629915E0	0.446754	-2.23837	285.68	639.457
ENSG00000135835	KIAA1614	0.010881	0.149830672629915E0	0.507986	-1.96856	57.5621	113.314
ENSG00000246379	GNAO1-DT	0.0109026	0.1500160680887377E0	0.461085	-2.1688	42.7656	92.7499
ENSG00000234286	---	0.0109083	?	0.161324	-6.19872	2.86432	17.7551
ENSG00000166123	GPT2	0.0109115	0.1500244228687983E0	0.514793	-1.94253	543.741	1056.23
ENSG00000123975	CKS2	0.0109556	0.1505181302734988E0	2.64957	2.64957	270.883	102.236
ENSG00000240429	LRRFIP1P1	0.0109888	0.150722150367107E0	0.418771	-2.38794	32.3509	77.2518
ENSG00000133216	EPHB2	0.0109924	0.150722150367107E0	0.512669	-1.95058	2091.31	4079.27
ENSG00000103187	COTL1	0.011002	0.150722150367107E0	0.579833	-1.72464	800.782	1381.06
ENSG00000063015	SEZ6	0.0110035	0.150722150367107E0	1.69497	1.69497	327.837	193.418
ENSG00000184677	ZBTB40	0.0110337	0.1510231457308744E0	0.548615	-1.82277	442.483	806.545
ENSG00000200494	Y_RNA	0.0110489	?	7.22601	7.22601	15.3387	2.12271
ENSG00000157107	FCHO2	0.0110548	0.1510878689978317E0	1.69408	1.69408	350.575	206.941
ENSG00000047634	SCML1	0.011055	0.1510878689978317E0	2.1249	2.1249	493.317	232.16
ENSG00000259705	FBN1-DT	0.0110669	?	0.173441	-5.76565	2.83812	16.3636
ENSG00000125355	TMEM255A	0.0110697	0.1511231971451929E0	2.48092	2.48092	140.551	56.6527
ENSG00000093217	XYLB	0.0110741	0.1511231971451929E0	0.385738	-2.59243	22.1964	57.5426
ENSG00000204592	HLA-E	0.0111578	0.152043774186992E0	2.53042	2.53042	202.736	80.1197
ENSG00000234589	---	0.0111583	0.152043774186992E0	2.84777	2.84777	50.2267	17.6372
ENSG00000106993	CDC37L1	0.011171	0.1521042462556548E0	1.65468	1.65468	631.421	381.598
ENSG00000183579	ZNRF3	0.0111907	0.1522586418562564E0	0.544117	-1.83784	177.959	327.059
ENSG00000220842	RPL21P16	0.0112077	0.1523147443466834E0	1.6039	1.6039	3953.54	2464.96
ENSG00000290554	ADCY10P1	0.0112115	0.1523147443466834E0	3.67694	3.67694	34.9882	9.5156
ENSG00000132646	PCNA	0.0112609	0.15279337765912E0	0.583451	-1.71394	339.681	582.193
ENSG00000003989	SLC7A2	0.0112709	0.15279337765912E0	0.431108	-2.31961	57.3316	132.987
ENSG00000236439	---	0.0112782	0.15279337765912E0	1.65123	1.65123	745.836	451.685
ENSG00000279565	---	0.0112802	0.15279337765912E0	0.264868	-3.77547	7.70742	29.0991
ENSG00000279204	---	0.0113079	0.1530543518641404E0	0.254073	-3.93587	11.7307	46.1704
ENSG00000151687	ANKAR	0.0113179	0.1530763856745621E0	2.18486	2.18486	96.4557	44.1473
ENSG00000185811	IKZF1	0.0113283	0.1531035336895927E0	0.304586	-3.28315	29.4282	96.6172
ENSG00000170558	CDH2	0.0113464	0.1532355351964577E0	0.517	-1.93424	3424.37	6623.54
ENSG00000156381	ANKRD9	0.011398	0.15380691669597E0	1.87588	1.87588	419.36	223.553
ENSG00000078081	LAMP3	0.0114018	?	0.151448	-6.60291	2.31201	15.266
ENSG00000147383	NSDHL	0.0114056	0.15380691669597E0	1.70919	1.70919	292.675	171.236
ENSG00000169826	CSGALNACT2	0.011419	0.1538735609530247E0	1.73371	1.73371	492.744	284.213
ENSG00000253846	PCDHGA10	0.0114348	0.1539728858782533E0	1.76065	1.76065	410.888	233.373
ENSG00000130711	PRDM12	0.0114584	0.1541406511255443E0	0.196982	-5.0766	7.63337	38.7516
ENSG00000259736	CRTC3-AS1	0.0114697	0.1541406511255443E0	2.97009	2.97009	51.855	17.4591
ENSG00000205572	SERF1B	0.0114725	0.1541406511255443E0	0.461359	-2.16751	285.099	617.955
ENSG00000177182	CLVS1	0.0114816	0.1541488142163508E0	1.68213	1.68213	726.18	431.704
ENSG00000279213	SNX18P10	0.0114879	?	0.118445	-8.4427	1.88393	15.9054
ENSG00000134250	NOTCH2	0.0114961	0.1541643177322511E0	0.571731	-1.74908	521.82	912.703
ENSG00000178567	EPM2AIP1	0.0114996	0.1541643177322511E0	1.6487	1.6487	3494.06	2119.28
ENSG00000226084	---	0.0115159	0.1542188641341772E0	1.57556	1.57556	1958.48	1243.04
ENSG00000128881	TTBK2	0.0115206	0.1542188641341772E0	1.65034	1.65034	2982.24	1807.05
ENSG00000154478	GPR26	0.0115301	0.1542332882282081E0	0.350877	-2.85	21.6254	61.6324
ENSG00000242498	ARPIN	0.0115525	0.1544196324783648E0	0.525888	-1.90155	394.098	749.395
ENSG00000254701	---	0.0115657	0.1544824210107906E0	1.96863	1.96863	381.678	193.88
ENSG00000173894	CBX2	0.0115816	0.1545287866917471E0	0.555667	-1.79964	338.448	609.085
ENSG00000172661	WASHC2C	0.0115861	0.1545287866917471E0	0.509248	-1.96368	269.768	529.739
ENSG00000247556	OIP5-AS1	0.0116361	0.1550827658347863E0	1.68508	1.68508	5873.36	3485.5
ENSG00000236106	---	0.0117056	?	0.199478	-5.01308	3.80942	19.0969
ENSG00000280046	---	0.0117231	0.1561290757629682E0	2.17798	2.17798	200.376	92.0007
ENSG00000111358	GTF2H3	0.0117511	0.1563495519004757E0	0.528647	-1.89162	238.365	450.897
ENSG00000081479	LRP2	0.0117604	0.1563495519004757E0	0.513261	-1.94833	714.144	1391.39
ENSG00000141452	RMC1	0.0117733	0.1563495519004757E0	0.422375	-2.36757	156.191	369.794
ENSG00000201448	SNORA63C	0.0117774	?	5.68435	5.68435	19.0692	3.35468
ENSG00000126878	AIF1L	0.0117972	0.1563495519004757E0	0.405194	-2.46795	232.665	574.205
ENSG00000139239	RPL14P1	0.0117978	0.1563495519004757E0	1.65894	1.65894	1419.6	855.726
ENSG00000272397	---	0.0118053	0.1563495519004757E0	3.91394	3.91394	39.4534	10.0802
ENSG00000169964	TMEM42	0.0118176	0.1563495519004757E0	2.21767	2.21767	134.941	60.8481
ENSG00000118495	PLAGL1	0.0118191	0.1563495519004757E0	0.317834	-3.14629	22.2048	69.8629
ENSG00000129355	CDKN2D	0.0118241	0.1563495519004757E0	1.7124	1.7124	688.096	401.831
ENSG00000145388	METTL14	0.0118297	0.1563495519004757E0	1.73949	1.73949	869.011	499.579
ENSG00000188130	MAPK12	0.0118339	0.1563495519004757E0	0.548949	-1.82166	263.608	480.205
ENSG00000104881	PPP1R13L	0.0118448	0.1563806352766103E0	4.60275	4.60275	40.5531	8.81063
ENSG00000262576	PCDHGA4	0.0118732	0.156595995404751E0	0.376013	-2.65948	29.288	77.8909
ENSG00000116584	ARHGEF2	0.0118783	0.156595995404751E0	0.549869	-1.81862	656.322	1193.6
ENSG00000129484	PARP2	0.011913	0.1569404986018296E0	1.76055	1.76055	651.726	370.182
ENSG00000183023	SLC8A1	0.0119299	0.1569856521301728E0	1.70517	1.70517	4475.33	2624.57
ENSG00000106799	TGFBR1	0.0119336	0.1569856521301728E0	0.468415	-2.13486	1196.35	2554.03
ENSG00000257497	GLIPR1-AS1	0.0119441	0.1570101786376525E0	3.69358	3.69358	43.1484	11.682
ENSG00000110583	NAA40	0.0119564	0.1570592891749934E0	0.53741	-1.86078	482.391	897.622
ENSG00000176840	MIR7-3HG	0.0119982	0.1574941638444207E0	2.95266	2.95266	143.944	48.7508
ENSG00000109670	FBXW7	0.0120325	0.1578083908914352E0	1.5555	1.5555	1885.74	1212.3
ENSG00000177042	TMEM80	0.0120394	0.1578083908914352E0	0.469584	-2.12955	96.9075	206.369
ENSG00000130766	SESN2	0.0120515	0.1578537304789556E0	0.586431	-1.70523	480.857	819.972
ENSG00000240891	PLCXD2	0.0120705	0.1579898834619029E0	1.60264	1.60264	1538.84	960.192
ENSG00000275400	---	0.0121018	0.1580277703623843E0	2.06704	2.06704	185.88	89.9259
ENSG00000118960	HS1BP3	0.0121063	0.1580277703623843E0	0.54645	-1.83	157.116	287.521
ENSG00000279453	---	0.0121068	0.1580277703623843E0	1.69278	1.69278	333.141	196.801
ENSG00000136866	ZFP37	0.012108	0.1580277703623843E0	1.65901	1.65901	613.29	369.672
ENSG00000115993	TRAK2	0.0121295	0.1581948438616064E0	0.572039	-1.74813	322.431	563.652
ENSG00000234219	CDCA4P4	0.0121491	0.1583366534220544E0	3.7288	3.7288	38.6992	10.3785
ENSG00000163602	RYBP	0.0121662	0.1584464130671855E0	1.74647	1.74647	1371.67	785.397
ENSG00000147155	EBP	0.0121852	0.1585813461472073E0	1.78228	1.78228	467.269	262.174
ENSG00000162733	DDR2	0.0122255	0.1588702524699133E0	0.408849	-2.44589	134.841	329.806
ENSG00000286125	---	0.0122438	0.1588702524699133E0	0.35864	-2.78831	31.4311	87.6398
ENSG00000196911	KPNA5	0.0122439	0.1588702524699133E0	1.63021	1.63021	1963.27	1204.31
ENSG00000228801	PCMTD1-DT	0.0122465	0.1588702524699133E0	0.504308	-1.98292	123.253	244.401
ENSG00000232653	GOLGA8N	0.0122509	0.1588702524699133E0	0.367281	-2.72271	37.8711	103.112
ENSG00000162490	DRAXIN	0.0122807	0.1590620809709861E0	1.63393	1.63393	3903.3	2388.91
ENSG00000154114	TBCEL	0.0122831	0.1590620809709861E0	1.60724	1.60724	862.244	536.476
ENSG00000179241	LDLRAD3	0.0122928	0.1590751494244488E0	0.550055	-1.818	274.21	498.515
ENSG00000143479	DYRK3	0.0123758	0.1597238237489417E0	1.70137	1.70137	390.968	229.796
ENSG00000146918	NCAPG2	0.0123802	0.1597238237489417E0	0.494892	-2.02064	79.4629	160.566
ENSG00000066422	ZBTB11	0.0123806	0.1597238237489417E0	1.65993	1.65993	1484.29	894.187
ENSG00000160058	BSDC1	0.012382	0.1597238237489417E0	1.56645	1.56645	1969.97	1257.6
ENSG00000147481	SNTG1	0.0123869	0.1597238237489417E0	0.468573	-2.13414	174.857	373.17
ENSG00000126947	ARMCX1	0.0123955	0.1597238237489417E0	1.95434	1.95434	772.372	395.208
ENSG00000187135	VSTM2B	0.0124304	0.1600605803624541E0	0.179384	-5.57463	5.39868	30.0957
ENSG00000155744	HYCC2	0.0124728	0.1603817200972536E0	1.57249	1.57249	1225.51	779.345
ENSG00000101974	ATP11C	0.0124775	0.1603817200972536E0	0.578265	-1.72931	442.998	766.081
ENSG00000188107	EYS	0.0124828	0.1603817200972536E0	0.379349	-2.6361	19.0368	50.1829
ENSG00000110042	DTX4	0.0124904	0.1603817200972536E0	0.545538	-1.83305	1527.09	2799.25
ENSG00000070669	ASNS	0.0125217	0.1606703470544811E0	0.62978	-1.58786	739.694	1174.53
ENSG00000290999	---	0.0125641	0.161002628761601E0	1.96825	1.96825	411.567	209.103
ENSG00000243155	---	0.0125694	0.161002628761601E0	0.31519	-3.17269	10.9151	34.6302
ENSG00000291082	HERC2P9	0.0125797	0.161002628761601E0	0.531608	-1.88108	151.013	284.069
ENSG00000176915	ANKLE2	0.0125829	0.161002628761601E0	0.620099	-1.61265	664.834	1072.14
ENSG00000089063	TMEM230	0.0125949	0.1610429822748152E0	0.47387	-2.11028	272.118	574.245
ENSG00000184408	KCND2	0.012619	0.1611485070550379E0	1.93772	1.93772	499.607	257.832
ENSG00000156787	TBC1D31	0.0126208	0.1611485070550379E0	1.72377	1.72377	302.593	175.542
ENSG00000024862	CCDC28A	0.0126323	0.1611829518945613E0	2.30232	2.30232	82.5406	35.8511
ENSG00000238795	SCARNA12	0.0126476	0.1612661111218171E0	1.66082	1.66082	1165.41	701.707
ENSG00000154330	PGM5	0.0126587	?	0.0705167	-14.181	0.971939	13.7831
ENSG00000007944	MYLIP	0.0126758	0.1615108980677462E0	2.10767	2.10767	237.264	112.572
ENSG00000240342	RPS2P5	0.0126861	0.1615108980677462E0	1.54453	1.54453	3619.3	2343.31
ENSG00000280128	---	0.0126974	0.1615108980677462E0	0.544733	-1.83576	241.841	443.962
ENSG00000065000	AP3D1	0.0127022	0.1615108980677462E0	0.646726	-1.54625	1316.29	2035.31
ENSG00000161011	SQSTM1	0.0128431	0.1631658978548417E0	0.486411	-2.05587	1235.6	2540.24
ENSG00000173821	RNF213	0.0128569	0.1631658978548417E0	0.58931	-1.6969	499.238	847.157
ENSG00000112118	MCM3	0.0128702	0.1631658978548417E0	0.51827	-1.9295	131.512	253.753
ENSG00000162065	TBC1D24	0.0128804	0.1631658978548417E0	0.616273	-1.62266	617.791	1002.46
ENSG00000178913	TAF7	0.0129048	0.1631658978548417E0	1.57864	1.57864	2840.31	1799.21
ENSG00000112599	GUCA1B	0.0129077	0.1631658978548417E0	2.61296	2.61296	73.8145	28.2494
ENSG00000120656	TAF12	0.0129095	0.1631658978548417E0	1.84188	1.84188	309.858	168.229
ENSG00000112511	PHF1	0.0129128	0.1631658978548417E0	1.68955	1.68955	816.364	483.184
ENSG00000162341	TPCN2	0.0129163	0.1631658978548417E0	0.47826	-2.09091	41.5088	86.7914
ENSG00000117525	F3	0.0129217	0.1631658978548417E0	0.243091	-4.11368	20.5609	84.5811
ENSG00000144579	CTDSP1	0.0129741	0.1637137886315758E0	0.413988	-2.41553	63.2082	152.681
ENSG00000160145	KALRN	0.0129831	0.1637137886315758E0	0.583409	-1.71406	1977.14	3388.94
ENSG00000163703	CRELD1	0.0130092	0.1638278242650467E0	1.76516	1.76516	564.281	319.677
ENSG00000182218	HHIPL1	0.01301	0.1638278242650467E0	2.30887	2.30887	190.376	82.4542
ENSG00000213442	RPL18AP3	0.0130286	0.1639478901877128E0	1.62051	1.62051	3791.33	2339.6
ENSG00000102174	PHEX	0.0130488	0.1640121022249147E0	0.367284	-2.72269	15.7555	42.8973
ENSG00000291075	---	0.0130516	0.1640121022249147E0	1.74909	1.74909	389.34	222.595
ENSG00000290427	---	0.0130688	0.1641149882263228E0	0.238312	-4.19617	5.87445	24.6502
ENSG00000168071	CCDC88B	0.0130785	0.1641233830840693E0	2.2771	2.2771	99.391	43.6481
ENSG00000065518	NDUFB4	0.0131088	0.1643914193540066E0	1.66635	1.66635	737.677	442.689
ENSG00000255389	---	0.0131521	0.1647322777142367E0	1.83407	1.83407	198.566	108.265
ENSG00000187840	EIF4EBP1	0.0131556	0.1647322777142367E0	0.564734	-1.77074	159.75	282.876
ENSG00000235023	---	0.0131817	0.1647322777142367E0	0.195152	-5.12422	4.46179	22.8632
ENSG00000279382	---	0.0131821	0.1647322777142367E0	0.479887	-2.08382	60.9784	127.068
ENSG00000152291	TGOLN2	0.0131847	0.1647322777142367E0	1.70617	1.70617	1600.59	938.117
ENSG00000291046	---	0.0131901	0.1647322777142367E0	0.506515	-1.97428	61.3781	121.177
ENSG00000104899	AMH	0.0132474	0.1653136385726213E0	0.565119	-1.76954	166.001	293.745
ENSG00000159399	HK2	0.0132548	0.1653136385726213E0	2.89336	2.89336	391.468	135.299
ENSG00000159882	ZNF230	0.0132868	0.1655991852190174E0	1.89373	1.89373	208.516	110.109
ENSG00000130813	SHFL	0.0133067	0.1657347840847022E0	2.82009	2.82009	58.8686	20.8747
ENSG00000178927	CYBC1	0.0133588	0.1661958736277805E0	0.458367	-2.18166	282.469	616.25
ENSG00000159387	IRX6	0.0133703	0.1661958736277805E0	0.228106	-4.38392	9.87363	43.2852
ENSG00000114853	ZBTB47	0.013371	0.1661958736277805E0	0.550327	-1.8171	183.136	332.777
ENSG00000123427	EEF1AKMT3	0.0134055	0.1662457902236859E0	2.8049	2.8049	79.99	28.518
ENSG00000132475	H3-3B	0.0134111	0.1662457902236859E0	1.79453	1.79453	18332.2	10215.5
ENSG00000170145	SIK2	0.0134191	0.1662457902236859E0	0.563307	-1.77523	1276.21	2265.56
ENSG00000167123	CERCAM	0.0134232	0.1662457902236859E0	0.523566	-1.90998	258.691	494.095
ENSG00000286070	---	0.0134293	0.1662457902236859E0	2.63454	2.63454	71.8993	27.2911
ENSG00000143147	GPR161	0.0134297	0.1662457902236859E0	0.597644	-1.67324	1012	1693.32
ENSG00000289349	---	0.0134704	0.1665743069214203E0	0.29746	-3.3618	9.24616	31.0837
ENSG00000234882	EIF3EP1	0.0134745	0.1665743069214203E0	1.66253	1.66253	371.844	223.661
ENSG00000250933	GAPDHP66	0.0134746	?	0.0869431	-11.5018	0.969797	11.1544
ENSG00000255384	---	0.0135159	0.1669739855567035E0	4.5413	4.5413	28.252	6.22112
ENSG00000110237	ARHGEF17	0.0135317	0.1670561324755138E0	0.540877	-1.84885	327.888	606.215
ENSG00000257178	---	0.0135485	?	7.85483	7.85483	21.1534	2.69304
ENSG00000197451	HNRNPAB	0.0135516	0.1671878057333418E0	0.514962	-1.94189	409.442	795.092
ENSG00000170889	RPS9	0.0135625	0.1672092290172106E0	1.59184	1.59184	3191.63	2004.99
ENSG00000125779	PANK2	0.0135959	0.1675080944892039E0	0.617887	-1.61842	362.063	585.969
ENSG00000139517	LNX2	0.0136312	0.167829768004099E0	2.00666	2.00666	258.651	128.896
ENSG00000168028	RPSA	0.0136602	0.1678445485336206E0	1.52562	1.52562	3998.82	2621.11
ENSG00000143801	PSEN2	0.0136609	0.1678445485336206E0	0.536318	-1.86457	183.486	342.122
ENSG00000169302	STK32A	0.0136611	0.1678445485336206E0	1.70872	1.70872	597.384	349.608
ENSG00000138398	PPIG	0.0136691	0.1678445485336206E0	1.55657	1.55657	1798.51	1155.43
ENSG00000169814	BTD	0.013701	0.1681231058841238E0	1.69854	1.69854	406.135	239.108
ENSG00000240053	LY6G5B	0.0137296	0.1683453439241488E0	0.527497	-1.89574	111.93	212.191
ENSG00000137285	TUBB2B	0.0137376	0.1683453439241488E0	1.57767	1.57767	28037.4	17771.4
ENSG00000138092	CENPO	0.013773	0.1686663887871849E0	0.494626	-2.02173	168.564	340.79
ENSG00000235602	POU5F1P3	0.0137816	?	5.66548	5.66548	24.2707	4.28396
ENSG00000164638	SLC29A4	0.0138183	0.1690787586038208E0	0.608293	-1.64394	432.051	710.267
ENSG00000071564	TCF3	0.0138252	0.1690787586038208E0	0.586072	-1.70628	604.751	1031.87
ENSG00000265298	---	0.0138432	0.1691853745433252E0	0.397009	-2.51883	21.6589	54.5552
ENSG00000144642	RBMS3	0.013867	0.169310986066269E0	1.83238	1.83238	512.188	279.521
ENSG00000165355	FBXO33	0.013872	0.169310986066269E0	1.84036	1.84036	368.392	200.174
ENSG00000105835	NAMPT	0.0139269	0.1697287605530901E0	1.85263	1.85263	1289.75	696.171
ENSG00000263740	RN7SL4P	0.0139306	0.1697287605530901E0	1.58314	1.58314	2873.81	1815.26
ENSG00000256663	---	0.0139347	0.1697287605530901E0	0.451809	-2.21333	40.599	89.8589
ENSG00000135069	PSAT1	0.0139434	0.1697287605530901E0	0.465732	-2.14716	1040.67	2234.49
ENSG00000115944	COX7A2L	0.0139744	0.1699925439681123E0	1.60065	1.60065	1718.16	1073.42
ENSG00000173705	SUSD5	0.0139941	0.1701187469085538E0	0.40002	-2.49987	31.7668	79.4131
ENSG00000260743	---	0.0140072	0.1701643486811348E0	3.36303	3.36303	40.4949	12.0412
ENSG00000160214	RRP1	0.0140359	0.1703994713306453E0	0.555017	-1.80175	126.366	227.68
ENSG00000289183	---	0.0140538	0.1705037532658316E0	2.50262	2.50262	91.2435	36.4592
ENSG00000125843	AP5S1	0.0140764	0.1705836363112727E0	0.477718	-2.09329	91.4467	191.424
ENSG00000230629	RPS23P8	0.0140849	0.1705836363112727E0	1.605	1.605	998.14	621.893
ENSG00000134419	RPS15A	0.0140941	0.1705836363112727E0	1.57273	1.57273	6841.66	4350.18
ENSG00000179331	RAB39A	0.0141037	0.1705836363112727E0	2.24406	2.24406	195.516	87.1263
ENSG00000229605	RPL21P93	0.0141163	0.1705836363112727E0	1.89167	1.89167	173.644	91.7942
ENSG00000118965	WDR35	0.0141164	0.1705836363112727E0	0.486253	-2.05654	235.304	483.913
ENSG00000166986	MARS1	0.01415	0.170876053712922E0	0.591728	-1.68996	1231.33	2080.9
ENSG00000277959	---	0.014154	?	6.9764	6.9764	18.755	2.68835
ENSG00000131471	AOC3	0.0141753	0.1709853168823576E0	4.05816	4.05816	48.2529	11.8903
ENSG00000257621	PSMA3-AS1	0.0141778	0.1709853168823576E0	0.622306	-1.60693	446.442	717.399
ENSG00000100345	MYH9	0.0141874	0.1709890250470928E0	0.565165	-1.7694	541.363	957.886
ENSG00000281383	---	0.0141977	0.1710003745570549E0	3.11267	3.11267	88.9743	28.5845
ENSG00000100302	RASD2	0.0142736	0.1718011881785628E0	2.75113	2.75113	98.6926	35.8735
ENSG00000287766	---	0.0142946	0.1719398368345342E0	2.59232	2.59232	84.0424	32.4198
ENSG00000196542	SPTSSB	0.0143637	0.1726300349397207E0	2.57732	2.57732	57.4797	22.3021
ENSG00000196497	IPO4	0.0143709	0.1726300349397207E0	0.5436	-1.83959	100.728	185.299
ENSG00000164050	PLXNB1	0.0143804	0.1726311318794993E0	0.454049	-2.20241	711.202	1566.36
ENSG00000010818	HIVEP2	0.0143945	0.1726871318210554E0	1.75035	1.75035	1841	1051.79
ENSG00000103723	AP3B2	0.0144078	0.1727328485759659E0	0.577758	-1.73083	446.104	772.13
ENSG00000104321	TRPA1	0.0144116	?	0.107087	-9.33824	1.61323	15.0647
ENSG00000205593	DENND6B	0.0144223	0.1727929852041099E0	0.500807	-1.99678	239.513	478.255
ENSG00000200959	SNORA74A	0.0144993	0.1736021829174619E0	2.32301	2.32301	62.4902	26.9005
ENSG00000206344	HCG27	0.0145096	0.1736113199898503E0	3.62566	3.62566	39.5961	10.9211
ENSG00000237550	---	0.0145351	0.1738021181202882E0	1.58901	1.58901	12065.5	7593.08
ENSG00000289370	---	0.0145641	0.1740358131790471E0	2.22621	2.22621	76.1882	34.2233
ENSG00000150873	C2orf50	0.0145929	0.1742655320763055E0	0.332176	-3.01045	11.6058	34.9387
ENSG00000104408	EIF3E	0.0146265	0.1745528298398531E0	1.65258	1.65258	3974.96	2405.31
ENSG00000134490	TMEM241	0.0146425	0.1746293001811024E0	0.492494	-2.03048	66.1414	134.299
ENSG00000152409	JMY	0.0146526	0.1746351412886734E0	1.69239	1.69239	1274.24	752.924
ENSG00000176454	LPCAT4	0.0146801	0.1748494647250422E0	1.64917	1.64917	557.293	337.924
ENSG00000213782	DDX47	0.0147133	0.1751301281623917E0	1.62503	1.62503	633.658	389.937
ENSG00000248710	---	0.0147422	?	0.0903094	-11.073	1.0258	11.3588
ENSG00000174109	C16orf91	0.0147939	0.1759751906593255E0	2.0606	2.0606	160.765	78.0187
ENSG00000173889	PHC3	0.0148722	0.1767914159214025E0	1.59559	1.59559	2887.56	1809.72
ENSG00000237522	NONOP2	0.0148844	0.176820781349315E0	3.89893	3.89893	43.3251	11.1121
ENSG00000198952	SMG5	0.0149058	0.1768485429275642E0	0.611252	-1.63599	920.126	1505.31
ENSG00000144824	PHLDB2	0.0149152	0.1768485429275642E0	2.14416	2.14416	205.694	95.9324
ENSG00000291220	---	0.0149176	0.1768485429275642E0	6.12312	6.12312	43.5286	7.10889
ENSG00000113163	CERT1	0.0149298	0.1768485429275642E0	1.66099	1.66099	727.455	437.964
ENSG00000173221	GLRX	0.0149351	0.1768485429275642E0	1.74393	1.74393	244.007	139.917
ENSG00000007264	MATK	0.0149691	?	5.0453	5.0453	24.0413	4.76509
ENSG00000240509	RPL34P18	0.0150018	0.1775227198708513E0	1.68127	1.68127	368.724	219.313
ENSG00000123552	USP45	0.0150403	0.1778454006723294E0	1.7577	1.7577	520.92	296.364
ENSG00000142611	PRDM16	0.0150571	0.1778454006723294E0	0.393662	-2.54025	58.7936	149.35
ENSG00000258744	---	0.0150624	0.1778454006723294E0	0.356942	-2.80158	15.2601	42.7524
ENSG00000124120	TTPAL	0.0150916	0.1778454006723294E0	0.564901	-1.77022	281.409	498.156
ENSG00000174130	TLR6	0.0150968	?	6.13228	6.13228	19.3273	3.15173
ENSG00000178033	CALHM5	0.0151069	0.1778454006723294E0	0.48884	-2.04566	111.646	228.389
ENSG00000109475	RPL34	0.0151111	0.1778454006723294E0	1.58297	1.58297	3833.98	2422.01
ENSG00000162086	ZNF75A	0.0151171	0.1778454006723294E0	0.598491	-1.67087	321.785	537.66
ENSG00000025039	RRAGD	0.0151265	0.1778454006723294E0	1.62251	1.62251	1609.13	991.752
ENSG00000271698	---	0.0151411	0.1778454006723294E0	0.344855	-2.89977	16.8119	48.7506
ENSG00000149295	DRD2	0.0151421	0.1778454006723294E0	2.59306	2.59306	113.924	43.9341
ENSG00000174032	SLC25A30	0.0151442	0.1778454006723294E0	1.9121	1.9121	266.683	139.472
ENSG00000130164	LDLR	0.0151459	0.1778454006723294E0	2.07005	2.07005	1726.2	833.891
ENSG00000140297	GCNT3	0.0151869	0.1781067279551733E0	0.236978	-4.21981	8.17957	34.5162
ENSG00000137411	VARS2	0.0151877	0.1781067279551733E0	0.585848	-1.70693	355.249	606.384
ENSG00000261211	---	0.0152086	0.1781897501791537E0	0.169101	-5.91363	3.55433	21.019
ENSG00000280367	---	0.0152143	0.1781897501791537E0	2.81381	2.81381	48.8791	17.3711
ENSG00000181072	CHRM2	0.0152557	0.1785605822467237E0	1.80589	1.80589	522.072	289.094
ENSG00000135636	DYSF	0.0152684	0.1785946805373021E0	0.403053	-2.48106	19.5763	48.5701
ENSG00000226239	---	0.0153258	?	5.61439	5.61439	24.959	4.44553
ENSG00000099812	MISP	0.0153817	?	4.60772	4.60772	24.6483	5.34934
ENSG00000241231	---	0.0153853	0.1798469906737249E0	0.364671	-2.7422	17.5031	47.9968
ENSG00000107614	TRDMT1	0.0154061	0.1799742651284185E0	0.580281	-1.7233	258.685	445.793
ENSG00000275023	MLLT6	0.0154499	0.1803260781412991E0	0.604961	-1.653	746.692	1234.28
ENSG00000103249	CLCN7	0.015463	0.1803260781412991E0	0.545929	-1.83174	295.637	541.531
ENSG00000154945	ANKRD40	0.0154691	0.1803260781412991E0	0.60055	-1.66514	405.157	674.643
ENSG00000143578	CREB3L4	0.0154826	0.1803260781412991E0	0.474228	-2.10869	39.2398	82.7445
ENSG00000291141	EMBP1	0.0154856	0.1803260781412991E0	0.257479	-3.88381	8.66381	33.6486
ENSG00000131094	C1QL1	0.0155241	0.1806060974348912E0	0.415616	-2.40607	77.7212	187.002
ENSG00000073803	MAP3K13	0.0155294	0.1806060974348912E0	1.8011	1.8011	1549.25	860.172
ENSG00000108784	NAGLU	0.0155483	0.180710390314643E0	0.494741	-2.02126	80.5571	162.827
ENSG00000157542	KCNJ6	0.0155711	0.1808604231688808E0	1.64346	1.64346	517.498	314.883
ENSG00000291040	CD99P1	0.0155952	0.1810254740097152E0	0.336597	-2.97091	13.2499	39.3642
ENSG00000181026	AEN	0.0156071	0.1810488041472832E0	0.582313	-1.71729	609.821	1047.24
ENSG00000164114	MAP9	0.0156671	0.1816287207572835E0	1.55461	1.55461	1490.99	959.078
ENSG00000166848	TERF2IP	0.0156949	0.1818363129602237E0	1.5322	1.5322	3623.14	2364.66
ENSG00000188846	RPL14	0.015778	0.1821678033182236E0	1.57779	1.57779	4405.51	2792.21
ENSG00000233871	DLG5-AS1	0.0157828	0.1821678033182236E0	0.289726	-3.45154	9.3988	32.4403
ENSG00000114120	SLC25A36	0.0157854	0.1821678033182236E0	1.60309	1.60309	3433.61	2141.87
ENSG00000255182	---	0.0157976	0.1821678033182236E0	0.48997	-2.04094	52.3719	106.888
ENSG00000081985	IL12RB2	0.0158067	0.1821678033182236E0	5.32291	5.32291	34.2423	6.433
ENSG00000129351	ILF3	0.0158146	0.1821678033182236E0	0.634727	-1.57548	2667.79	4203.05
ENSG00000141753	IGFBP4	0.0158237	0.1821678033182236E0	2.03753	2.03753	238.076	116.846
ENSG00000215769	ARHGAP27P1-BPTFP1-KPNA2P3	0.0158277	0.1821678033182236E0	0.422015	-2.36958	47.908	113.522
ENSG00000185641	---	0.0158323	0.1821678033182236E0	1.58359	1.58359	1219.26	769.931
ENSG00000111144	LTA4H	0.0158381	0.1821678033182236E0	1.6816	1.6816	753.075	447.833
ENSG00000103042	SLC38A7	0.0158496	0.1821678033182236E0	0.435239	-2.29759	163.939	376.665
ENSG00000232573	RPL3P4	0.0158558	0.1821678033182236E0	1.61927	1.61927	2297.5	1418.85
ENSG00000272103	---	0.015859	0.1821678033182236E0	2.41524	2.41524	63.265	26.194
ENSG00000288640	---	0.0158632	0.1821678033182236E0	3.66843	3.66843	115.608	31.5143
ENSG00000072736	NFATC3	0.0159073	0.1825587076130685E0	1.59393	1.59393	1120.49	702.973
ENSG00000186496	ZNF396	0.0159262	0.1826614206272255E0	0.399333	-2.50417	45.6868	114.408
ENSG00000180440	SERTM1	0.015977	0.1831283421923863E0	3.71798	3.71798	47.4746	12.7689
ENSG00000139675	HNRNPA1L2	0.0160656	0.1840284161818496E0	0.501073	-1.99572	68.6793	137.065
ENSG00000173548	SNX33	0.0160965	0.184202031046929E0	0.565887	-1.76714	148.533	262.478
ENSG00000214425	LRRC37A4P	0.0161009	0.184202031046929E0	1.82532	1.82532	480.457	263.218
ENSG00000230202	---	0.0161635	0.1847466518405278E0	1.63576	1.63576	1010.2	617.576
ENSG00000096654	ZNF184	0.0161852	0.1847466518405278E0	1.70024	1.70024	438.858	258.116
ENSG00000087266	SH3BP2	0.0161871	0.1847466518405278E0	0.524411	-1.9069	352.058	671.341
ENSG00000182325	FBXL6	0.0161969	0.1847466518405278E0	0.505069	-1.97993	86.2385	170.746
ENSG00000285569	---	0.0161993	0.1847466518405278E0	5.49734	5.49734	29.0361	5.28184
ENSG00000242852	ZNF709	0.0162092	0.1847466518405278E0	0.605576	-1.65132	277.633	458.462
ENSG00000274253	---	0.0162405	0.1849875537722974E0	0.380164	-2.63044	18.3035	48.1464
ENSG00000175548	ALG10B	0.0162819	0.1853441828860048E0	1.55407	1.55407	1071.05	689.192
ENSG00000117480	FAAH	0.0163146	0.18560000124194E0	0.457188	-2.18729	94.0668	205.751
ENSG00000130119	GNL3L	0.0163278	0.1856350285246127E0	0.597172	-1.67456	432.835	724.808
ENSG00000113249	HAVCR1	0.0163292	?	8.73469	8.73469	16.5437	1.89402
ENSG00000185823	NPAP1	0.0163463	0.1857295073872606E0	0.260884	-3.83313	6.19726	23.7549
ENSG00000224546	EIF4BP3	0.0163923	0.1861142461468889E0	1.68348	1.68348	407.955	242.328
ENSG00000183654	MARCHF11	0.0164006	0.1861142461468889E0	0.219615	-4.55341	6.56184	29.8788
ENSG00000183527	PSMG1	0.0164334	0.1862455963059753E0	0.546156	-1.83098	95.4243	174.72
ENSG00000115966	ATF2	0.0164346	0.1862455963059753E0	1.59458	1.59458	2380.25	1492.72
ENSG00000168297	PXK	0.0164444	0.1862455963059753E0	1.745	1.745	657.873	377.004
ENSG00000066455	GOLGA5	0.0164607	0.1862455963059753E0	1.57766	1.57766	697.857	442.338
ENSG00000197912	SPG7	0.0164631	0.1862455963059753E0	0.627881	-1.59266	1085.51	1728.84
ENSG00000087087	SRRT	0.0164842	0.1862708617254852E0	0.587486	-1.70217	317.898	541.117
ENSG00000288930	---	0.0164867	0.1862708617254852E0	0.440359	-2.27088	27.9186	63.3996
ENSG00000116251	RPL22	0.016496	0.1862708617254852E0	1.59352	1.59352	3839.68	2409.56
ENSG00000129460	NGDN	0.0165072	0.1862823819430984E0	1.65652	1.65652	573.901	346.45
ENSG00000102572	STK24	0.0165402	0.1865395280185329E0	0.604111	-1.65532	468.661	775.786
ENSG00000085274	MYNN	0.0166029	0.18708083827974E0	1.64378	1.64378	672.173	408.92
ENSG00000125430	HS3ST3B1	0.0166087	0.18708083827974E0	0.428192	-2.3354	431.787	1008.4
ENSG00000214076	CPSF1P1	0.0166532	0.1874660163332128E0	1.79728	1.79728	241.821	134.548
ENSG00000277157	H4C4	0.0166706	0.1875471753221348E0	1.79566	1.79566	682.937	380.325
ENSG00000102024	PLS3	0.0166916	0.18766791731743E0	0.496357	-2.01468	162.971	328.335
ENSG00000076716	GPC4	0.0167063	0.1876687287292736E0	0.400107	-2.49933	92.4442	231.049
ENSG00000170322	NFRKB	0.0167163	0.1876687287292736E0	0.635187	-1.57434	352.725	555.309
ENSG00000189241	TSPYL1	0.0167306	0.1876687287292736E0	1.59156	1.59156	3215.69	2020.46
ENSG00000242808	SOX2-OT	0.0167328	0.1876687287292736E0	0.463395	-2.15799	251.769	543.315
ENSG00000162408	NOL9	0.0167713	0.1879771029581828E0	0.628172	-1.59192	456.746	727.104
ENSG00000132196	HSD17B7	0.0167892	0.1879771029581828E0	1.93617	1.93617	415.337	214.515
ENSG00000244242	IFITM10	0.0167912	0.1879771029581828E0	2.93428	2.93428	52.4503	17.875
ENSG00000272887	CSPG4P5	0.0168126	0.1880458560471424E0	0.414911	-2.41016	57.3171	138.143
ENSG00000179476	C14orf28	0.0168179	0.1880458560471424E0	1.92203	1.92203	153.678	79.956
ENSG00000145284	SCD5	0.0168594	0.1883939269595419E0	1.55295	1.55295	3027.71	1949.65
ENSG00000121064	SCPEP1	0.0168726	0.1884263526710122E0	0.476736	-2.0976	44.1495	92.6079
ENSG00000078967	UBE2D4	0.0168995	0.1885792420746225E0	0.546388	-1.8302	136.848	250.459
ENSG00000253007	SNORA50B	0.0169221	0.1885792420746225E0	3.61446	3.61446	31.7952	8.79666
ENSG00000185559	DLK1	0.016931	0.1885792420746225E0	2.58651	2.58651	292.437	113.063
ENSG00000123700	KCNJ2	0.0169375	0.1885792420746225E0	0.471301	-2.12179	81.1941	172.276
ENSG00000289474	---	0.0169379	0.1885792420746225E0	1.73249	1.73249	880.267	508.094
ENSG00000115896	PLCL1	0.01704	0.1895998428419794E0	1.6772	1.6772	499.565	297.857
ENSG00000069667	RORA	0.0170794	0.1897349664277002E0	1.64697	1.64697	923.161	560.522
ENSG00000242779	ZNF702P	0.0170798	0.1897349664277002E0	0.391727	-2.5528	121.486	310.129
ENSG00000254254	PENK-AS1	0.0170833	0.1897349664277002E0	0.341247	-2.93043	13.7854	40.3972
ENSG00000131943	C19orf12	0.0171033	0.1898188457438711E0	0.458213	-2.18239	274.593	599.269
ENSG00000129534	MIS18BP1	0.0171201	0.1898188457438711E0	0.49437	-2.02278	59.1376	119.622
ENSG00000162924	REL	0.0171221	0.1898188457438711E0	2.04199	2.04199	720.784	352.981
ENSG00000138823	MTTP	0.0171695	0.1902070788417568E0	0.415646	-2.40589	81.96	197.187
ENSG00000084652	TXLNA	0.0171779	0.1902070788417568E0	0.59466	-1.68163	716.835	1205.45
ENSG00000095397	WHRN	0.017216	0.1904955930130525E0	2.06735	2.06735	370.031	178.988
ENSG00000175356	SCUBE2	0.0172331	0.1904955930130525E0	0.492627	-2.02993	44.8691	91.0812
ENSG00000198520	ARMH1	0.0172371	0.1904955930130525E0	0.397668	-2.51466	32.2798	81.1728
ENSG00000198429	ZNF69	0.0172457	0.1904955930130525E0	0.509234	-1.96373	189.037	371.217
ENSG00000286736	---	0.0172587	?	6.94762	6.94762	17.7688	2.55754
ENSG00000087299	L2HGDH	0.0173074	0.1909696799050589E0	1.92294	1.92294	271.847	141.371
ENSG00000100116	GCAT	0.0173166	0.1909696799050589E0	0.497092	-2.0117	64.9032	130.566
ENSG00000169696	ASPSCR1	0.01732	0.1909696799050589E0	0.591776	-1.68983	148.329	250.65
ENSG00000116871	MAP7D1	0.0174239	0.1918852970264778E0	0.613013	-1.63129	1089.19	1776.78
ENSG00000175792	RUVBL1	0.0174241	0.1918852970264778E0	0.573907	-1.74244	263.667	459.425
ENSG00000169991	IFFO2	0.0174497	0.1919969803449809E0	1.73636	1.73636	711.989	410.048
ENSG00000280053	---	0.017463	0.1919969803449809E0	0.318835	-3.13642	9.13196	28.6417
ENSG00000129250	KIF1C	0.0174716	0.1919969803449809E0	0.60265	-1.65934	368.578	611.596
ENSG00000279744	---	0.0174763	0.1919969803449809E0	2.30286	2.30286	72.4035	31.4407
ENSG00000205758	CRYZL1	0.017491	0.192043118902617E0	1.66665	1.66665	515.567	309.343
ENSG00000269761	---	0.0175182	?	0.209085	-4.78273	4.04252	19.3343
ENSG00000154175	ABI3BP	0.0175207	0.19213779779221E0	3.08565	3.08565	49.6915	16.1041
ENSG00000240661	BTNL12P	0.0175291	0.19213779779221E0	0.173333	-5.76923	5.95717	34.3683
ENSG00000169594	BNC1	0.0175392	0.19213779779221E0	0.354633	-2.81981	12.5838	35.484
ENSG00000153823	PID1	0.01755	0.19213779779221E0	3.08752	3.08752	215.739	69.8746
ENSG00000278053	DDX52	0.0175522	0.19213779779221E0	0.541313	-1.84736	454.192	839.056
ENSG00000142207	URB1	0.0175726	0.192169642234777E0	0.62599	-1.59747	383.568	612.738
ENSG00000164663	USP49	0.0175787	0.192169642234777E0	1.68206	1.68206	947.256	563.152
ENSG00000114993	RTKN	0.0175867	0.192169642234777E0	0.396164	-2.52421	30.7557	77.6338
ENSG00000124575	H1-3	0.0176003	0.1922033038363271E0	1.8518	1.8518	797.586	430.709
ENSG00000266208	GJD3-AS1	0.0176183	0.1922705398890616E0	0.346662	-2.88466	13.7561	39.6815
ENSG00000215717	TMEM167B	0.0176303	0.1922705398890616E0	1.57964	1.57964	1193.38	755.478
ENSG00000111328	CDK2AP1	0.017638	0.1922705398890616E0	0.505544	-1.97807	263.59	521.398
ENSG00000100591	AHSA1	0.0177018	0.1927685554120874E0	1.57925	1.57925	703.043	445.176
ENSG00000267278	MAP3K14-AS1	0.0177049	0.1927685554120874E0	0.364007	-2.7472	16.28	44.7244
ENSG00000137944	KYAT3	0.0177296	0.1929230982252012E0	0.593902	-1.68378	228.985	385.56
ENSG00000114251	WNT5A	0.017745	0.1929752391808555E0	0.447329	-2.23549	86.6014	193.597
ENSG00000221676	RNU6ATAC	0.0177689	0.1931207025607119E0	1.95634	1.95634	157.416	80.4645
ENSG00000242474	LINC03015	0.0177856	0.1931870716475307E0	0.509706	-1.96192	97.2723	190.84
ENSG00000171843	MLLT3	0.0178076	0.193310714680651E0	1.53461	1.53461	1343.43	875.42
ENSG00000273032	DGCR5	0.0178332	0.1934739338254725E0	0.536127	-1.86523	231.722	432.214
ENSG00000063176	SPHK2	0.0178939	0.1939201876904567E0	0.560981	-1.78259	125.792	224.236
ENSG00000198589	LRBA	0.0178956	0.1939201876904567E0	1.55714	1.55714	1757.35	1128.58
ENSG00000132437	DDC	0.0179133	0.1939855961920981E0	0.308793	-3.23842	19.6416	63.6076
ENSG00000267868	---	0.0179229	0.1939855961920981E0	0.338518	-2.95405	11.9087	35.1788
ENSG00000169432	SCN9A	0.0179512	0.1941768785640328E0	0.510915	-1.95727	258.948	506.831
ENSG00000088053	GP6	0.0180215	0.1948225470959997E0	4.03881	4.03881	41.0485	10.1635
ENSG00000153551	CMTM7	0.0180332	0.1948332211302856E0	0.272763	-3.66618	6.89041	25.2615
ENSG00000245937	SLC12A2-DT	0.0180583	0.1949895874091793E0	0.600623	-1.66494	223.165	371.556
ENSG00000115194	SLC30A3	0.018091	0.1952177164883707E0	5.25195	5.25195	75.189	14.3164
ENSG00000264589	MAPT-AS1	0.0181009	0.1952177164883707E0	2.32682	2.32682	90.374	38.8402
ENSG00000185615	PDIA2	0.0181321	0.1954373084867561E0	1.69598	1.69598	297.704	175.536
ENSG00000124788	ATXN1	0.0181483	0.1954373084867561E0	1.73531	1.73531	1170.17	674.328
ENSG00000250144	EEF1A1P35	0.0181533	0.1954373084867561E0	2.02752	2.02752	151.068	74.5085
ENSG00000180891	CUEDC1	0.0181663	0.195461759374927E0	0.49636	-2.01467	301.191	606.8
ENSG00000010278	CD9	0.0181789	0.195464537912812E0	2.67954	2.67954	63.4225	23.6692
ENSG00000146859	TMEM140	0.0182058	0.195464537912812E0	0.502627	-1.98955	72.7601	144.76
ENSG00000189042	ZNF567	0.0182106	0.195464537912812E0	1.71155	1.71155	294.972	172.342
ENSG00000144713	RPL32	0.0182143	0.195464537912812E0	1.59114	1.59114	7640.79	4802.1
ENSG00000143942	CHAC2	0.0182201	0.195464537912812E0	0.362947	-2.75523	17.2338	47.4829
ENSG00000267353	---	0.0182401	?	5.51236	5.51236	20.195	3.6636
ENSG00000287966	---	0.0182517	0.1955280477446995E0	3.65466	3.65466	52.9509	14.4886
ENSG00000273706	LHX1	0.0182583	0.1955280477446995E0	2.13721	2.13721	321.826	150.582
ENSG00000170291	ELP5	0.0182625	0.1955280477446995E0	1.5971	1.5971	430.455	269.522
ENSG00000074696	HACD3	0.0182688	0.1955280477446995E0	0.606803	-1.64798	1933.75	3186.79
ENSG00000167191	GPRC5B	0.0183178	0.1959374356668649E0	1.59733	1.59733	954.077	597.294
ENSG00000167460	TPM4	0.018341	0.1959769048951278E0	0.64035	-1.56165	1581.8	2470.21
ENSG00000207233	SNORA37	0.018343	0.1959769048951278E0	1.99136	1.99136	114.7	57.599
ENSG00000286388	---	0.0183655	0.1960539148193274E0	0.448429	-2.23001	85.3507	190.333
ENSG00000258162	---	0.0183717	0.1960539148193274E0	3.07729	3.07729	163.023	52.976
ENSG00000115844	DLX2	0.0183807	?	0.120752	-8.28144	1.95221	16.1671
ENSG00000140365	COMMD4	0.0183877	0.1960556357979533E0	0.452693	-2.209	137.479	303.691
ENSG00000074660	SCARF1	0.018398	0.1960556357979533E0	0.35843	-2.78995	16.2611	45.3677
ENSG00000270066	---	0.018404	0.1960556357979533E0	1.64759	1.64759	2983.89	1811.07
ENSG00000182446	NPLOC4	0.0184346	0.1962669679284044E0	0.625139	-1.59964	688.235	1100.93
ENSG00000148824	MTG1	0.0184912	0.196754173698523E0	0.519951	-1.92326	124.448	239.346
ENSG00000139725	RHOF	0.0185119	0.1968573462102499E0	2.00456	2.00456	111.947	55.8459
ENSG00000070159	PTPN3	0.0185224	0.1968573462102499E0	2.56928	2.56928	135.258	52.6443
ENSG00000267397	---	0.0185562	?	0.212402	-4.70805	3.71305	17.4812
ENSG00000109323	MANBA	0.018657	0.1981728117858959E0	1.82735	1.82735	511.608	279.972
ENSG00000100281	HMGXB4	0.0186882	0.1983882167935802E0	1.59284	1.59284	532.473	334.291
ENSG00000139547	RDH16	0.0187271	0.1986859838973861E0	3.43094	3.43094	33.1001	9.64752
ENSG00000091656	ZFHX4	0.0187662	0.1989852286440827E0	1.65986	1.65986	5125.06	3087.65
ENSG00000178882	RFLNA	0.0187918	0.1990947841034133E0	2.26293	2.26293	63.8639	28.2217
ENSG00000160957	RECQL4	0.0188071	0.1990947841034133E0	0.498564	-2.00576	54.0946	108.501
ENSG00000289720	---	0.0188141	0.1990947841034133E0	1.79318	1.79318	234.648	130.856
ENSG00000004139	SARM1	0.0188202	0.1990947841034133E0	0.611229	-1.63605	505.892	827.665
ENSG00000166801	FAM111A	0.0188563	0.1993619519020716E0	0.433727	-2.3056	41.0923	94.7423
ENSG00000155506	LARP1	0.0189093	0.1998065053584308E0	0.660774	-1.51338	1749.64	2647.86
ENSG00000237651	C2orf74	0.0189255	0.1998616886008934E0	0.508573	-1.96629	70.6568	138.931
ENSG00000083535	PIBF1	0.0189513	0.2000186916552474E0	1.63479	1.63479	494.513	302.493
ENSG00000026297	RNASET2	0.0190011	0.2002385457244742E0	1.86027	1.86027	260.89	140.244
ENSG00000163382	NAXE	0.0190048	0.2002385457244742E0	0.582594	-1.71646	482.992	829.037
ENSG00000168939	SPRY3	0.0190051	0.2002385457244742E0	1.76076	1.76076	229.203	130.173
ENSG00000215156	---	0.0190322	0.2004088954492692E0	2.09684	2.09684	296.785	141.54
ENSG00000289318	---	0.0190537	0.2005200056208188E0	2.51333	2.51333	72.7979	28.9647
ENSG00000112078	KCTD20	0.019068	0.2005540994145112E0	0.61501	-1.62599	925.239	1504.43
ENSG00000066379	POLR1H	0.0190832	0.2005984655416468E0	1.78473	1.78473	207.181	116.085
ENSG00000118160	SLC8A2	0.0191315	0.2009912700923471E0	1.71931	1.71931	395.588	230.085
ENSG00000134532	SOX5	0.0191595	0.2011694075782461E0	0.472455	-2.11661	503.488	1065.68
ENSG00000157657	ZNF618	0.0191859	0.2012815590382958E0	0.593356	-1.68533	886.952	1494.81
ENSG00000154767	XPC	0.0191922	0.2012815590382958E0	0.593483	-1.68497	445.875	751.286
ENSG00000188242	PP7080	0.0192339	0.20160257486745E0	0.432019	-2.31471	43.0286	99.5989
ENSG00000266936	---	0.0192471	?	0.123682	-8.08527	1.42195	11.4968
ENSG00000147509	RGS20	0.0192645	0.2018076960492829E0	0.485642	-2.05913	50.7078	104.414
ENSG00000134569	LRP4	0.0193007	0.2020706908353422E0	0.577054	-1.73294	129.224	223.937
ENSG00000231074	HCG18	0.0193365	0.2023256857703891E0	0.613312	-1.63049	805.421	1313.23
ENSG00000125534	PPDPF	0.0193472	0.2023256857703891E0	1.67146	1.67146	876.14	524.177
ENSG00000100350	FOXRED2	0.0193895	0.2023707954895272E0	0.540182	-1.85123	206.337	381.977
ENSG00000101493	ZNF516	0.0193948	0.2023707954895272E0	0.64568	-1.54876	1299.45	2012.52
ENSG00000198624	CCDC69	0.0193972	0.2023707954895272E0	0.298042	-3.35523	8.15314	27.3557
ENSG00000135862	LAMC1	0.0194076	0.2023707954895272E0	0.53646	-1.86407	450.994	840.685
ENSG00000128594	LRRC4	0.019411	0.2023707954895272E0	0.500301	-1.9988	335.907	671.409
ENSG00000231064	THBS3-AS1	0.019418	0.2023707954895272E0	0.417489	-2.39527	68.4867	164.044
ENSG00000112539	C6orf118	0.0194836	0.2029386176876939E0	0.380488	-2.62821	18.6412	48.993
ENSG00000166863	TAC3	0.0194947	?	6.76564	6.76564	15.7235	2.32402
ENSG00000051620	HEBP2	0.0195012	0.2030056571562427E0	0.576728	-1.73392	179.861	311.865
ENSG00000230587	LINC02580	0.0195672	?	0.126952	-7.877	1.49622	11.7857
ENSG00000215029	TCP11X2	0.0195674	?	0.0958706	-10.4307	1.09304	11.4012
ENSG00000274012	RN7SL2	0.0195713	0.2036192673527282E0	1.55113	1.55113	1.08204e+06	697584
ENSG00000231977	---	0.0195849	?	0.119517	-8.36702	1.95287	16.3397
ENSG00000111052	LIN7A	0.0195863	0.2036600666766269E0	1.73679	1.73679	2822.06	1624.88
ENSG00000071242	RPS6KA2	0.0196311	0.2040089467133455E0	0.618327	-1.61727	685.738	1109.02
ENSG00000117614	SYF2	0.0196503	0.2040923217538569E0	1.77176	1.77176	554.791	313.13
ENSG00000196810	CTBP1-DT	0.0196909	0.2043984347712408E0	0.585849	-1.70693	232.329	396.568
ENSG00000290112	---	0.0196974	?	4.30826	4.30826	24.2271	5.62341
ENSG00000121274	TENT4B	0.0197075	0.2044536963939913E0	1.60479	1.60479	620.647	386.746
ENSG00000014216	CAPN1	0.019762	0.2049031824819355E0	0.578593	-1.72833	403.371	697.158
ENSG00000289041	---	0.019779	0.2049411452784267E0	2.72149	2.72149	46.7652	17.1837
ENSG00000231365	WARS2-AS1	0.0197881	0.2049411452784267E0	0.555579	-1.79992	77.7089	139.87
ENSG00000290616	---	0.0198034	?	4.36398	4.36398	19.3307	4.42959
ENSG00000248323	LUCAT1	0.0198462	0.2052482041403832E0	0.345626	-2.8933	14.1379	40.9053
ENSG00000140526	ABHD2	0.0198496	0.2052482041403832E0	0.618652	-1.61642	1166.3	1885.22
ENSG00000169499	PLEKHA2	0.0198515	0.2052482041403832E0	0.562861	-1.77664	103.437	183.77
ENSG00000173988	LRRC63	0.0199307	0.2058600166212628E0	0.198744	-5.0316	3.91142	19.6807
ENSG00000165633	VSTM4	0.0199416	0.2058600166212628E0	0.546002	-1.83149	69.4291	127.159
ENSG00000131845	ZNF304	0.0199445	0.2058600166212628E0	1.59462	1.59462	700.046	439.005
ENSG00000136231	IGF2BP3	0.0200021	0.2063383369109262E0	0.559311	-1.78791	508.963	909.982
ENSG00000239883	PARGP1	0.0200622	0.2066230926757348E0	1.62071	1.62071	382.039	235.724
ENSG00000257335	MGAM	0.0200643	0.2066230926757348E0	2.1933	2.1933	87.4577	39.875
ENSG00000076555	ACACB	0.0200771	0.2066230926757348E0	0.50625	-1.97531	54.8083	108.263
ENSG00000139842	CUL4A	0.0200858	0.2066230926757348E0	0.584946	-1.70956	320.403	547.749
ENSG00000101134	DOK5	0.0200863	0.2066230926757348E0	1.69591	1.69591	897.645	529.301
ENSG00000111271	ACAD10	0.0201102	0.2067522869926457E0	0.596011	-1.67782	163.642	274.562
ENSG00000239626	RPSAP41	0.0201585	?	0.134907	-7.4125	1.71992	12.7489
ENSG00000241489	---	0.0201602	0.2071493325061649E0	0.564596	-1.77118	214.671	380.221
ENSG00000198416	ZNF658B	0.0201977	0.2073230182266899E0	0.440916	-2.268	44.938	101.92
ENSG00000013810	TACC3	0.0201998	0.2073230182266899E0	0.526385	-1.89975	81.6283	155.073
ENSG00000165060	FXN	0.020231	0.2074206313619485E0	0.515576	-1.93958	58.4056	113.282
ENSG00000201998	SNORA23	0.020232	0.2074206313619485E0	1.78273	1.78273	155.403	87.1715
ENSG00000221821	C6orf226	0.0202589	0.2075357485136104E0	2.22511	2.22511	69.4658	31.219
ENSG00000101346	POFUT1	0.020266	0.2075357485136104E0	0.540276	-1.8509	300.568	556.323
ENSG00000281406	BLACAT1	0.0202971	0.2076275105995476E0	0.519843	-1.92366	198.067	381.014
ENSG00000102870	ZNF629	0.0203091	0.2076275105995476E0	0.564788	-1.77058	834.705	1477.91
ENSG00000121361	KCNJ8	0.0203226	0.2076275105995476E0	0.392164	-2.54995	32.629	83.2024
ENSG00000132016	BRME1	0.0203248	0.2076275105995476E0	0.503381	-1.98657	52.6951	104.682
ENSG00000104976	SNAPC2	0.0203318	0.2076275105995476E0	1.83582	1.83582	283.656	154.512
ENSG00000218426	---	0.0203519	0.2077168823302275E0	1.66929	1.66929	2171.99	1301.14
ENSG00000204347	BTBD17	0.0203654	0.2077381594727409E0	0.340037	-2.94086	45.8994	134.984
ENSG00000008405	CRY1	0.0204169	0.2080668861300118E0	1.90593	1.90593	639.802	335.691
ENSG00000164331	ANKRA2	0.0204229	0.2080668861300118E0	1.61749	1.61749	523.056	323.375
ENSG00000125352	RNF113A	0.0204318	0.2080668861300118E0	1.71291	1.71291	247.241	144.34
ENSG00000178104	PDE4DIP	0.0204574	0.2082115880903756E0	1.62174	1.62174	4580.6	2824.49
ENSG00000123106	CCDC91	0.0204764	0.2082540246640326E0	1.72416	1.72416	295.145	171.182
ENSG00000258951	KRT18P7	0.0204984	0.2082540246640326E0	3.79091	3.79091	60.0535	15.8414
ENSG00000284484	CPHXL2	0.0205065	0.2082540246640326E0	3.81463	3.81463	28.4379	7.45497
ENSG00000231234	SKP1P1	0.0205072	0.2082540246640326E0	2.5279	2.5279	48.2152	19.0733
ENSG00000180422	LINC00304	0.0205486	0.2083530826332143E0	0.267939	-3.7322	6.86879	25.6357
ENSG00000175073	VCPIP1	0.0205501	0.2083530826332143E0	1.56402	1.56402	1286.56	822.595
ENSG00000119509	INVS	0.0205512	0.2083530826332143E0	0.588916	-1.69803	263.575	447.559
ENSG00000132780	NASP	0.0205823	0.2084406296666096E0	0.584919	-1.70964	851.802	1456.27
ENSG00000101849	TBL1X	0.0205904	0.2084406296666096E0	0.581972	-1.71829	237.658	408.366
ENSG00000256879	PDE3A-AS1	0.0206	?	10.9312	10.9312	15.858	1.45072
ENSG00000275038	---	0.020601	0.2084406296666096E0	3.73063	3.73063	36.7759	9.85781
ENSG00000007923	DNAJC11	0.0206197	0.2084406296666096E0	0.577967	-1.7302	350.97	607.249
ENSG00000227704	---	0.020621	0.2084406296666096E0	0.424897	-2.35351	30.4501	71.6645
ENSG00000204060	FOXO6	0.0206398	0.2084406296666096E0	2.42205	2.42205	85.0856	35.1296
ENSG00000151632	AKR1C2	0.0206486	0.2084406296666096E0	1.65924	1.65924	545.268	328.625
ENSG00000122008	POLK	0.0206511	0.2084406296666096E0	1.64481	1.64481	901.373	548.009
ENSG00000167972	ABCA3	0.0207063	0.2088818111033567E0	0.57086	-1.75174	634.6	1111.65
ENSG00000126016	AMOT	0.0207522	0.2092295146764643E0	0.602425	-1.65996	265.858	441.313
ENSG00000224631	RPS27AP16	0.0207766	0.2093598362776787E0	1.51057	1.51057	2014.4	1333.53
ENSG00000160877	NACC1	0.0208167	0.2095491575040725E0	0.622718	-1.60586	432.923	695.215
ENSG00000266378	---	0.0208183	0.2095491575040725E0	0.254137	-3.93488	6.28629	24.7358
ENSG00000135077	HAVCR2	0.0208619	0.2098722981488089E0	3.72681	3.72681	43.9877	11.803
ENSG00000138336	TET1	0.0208934	0.2100727167537219E0	1.52297	1.52297	2835.16	1861.6
ENSG00000132837	DMGDH	0.0209289	0.2101920323825416E0	0.3495	-2.86123	24.3927	69.7931
ENSG00000261054	SYNM-AS2	0.0209398	0.2101920323825416E0	0.259151	-3.85876	5.48504	21.1655
ENSG00000023318	ERP44	0.0209711	0.2103908331019608E0	1.57237	1.57237	1164.74	740.757
ENSG00000166987	MBD6	0.0209953	0.2105177524592792E0	0.552656	-1.80944	71.1021	128.655
ENSG00000158109	TPRG1L	0.0210174	0.2106242902920418E0	1.81459	1.81459	299.09	164.825
ENSG00000204839	MROH6	0.0210945	0.2112810126347929E0	0.298038	-3.35528	8.54966	28.6865
ENSG00000118193	KIF14	0.0211595	0.2117309005075831E0	0.501092	-1.99564	46.8022	93.4003
ENSG00000188827	SLX4	0.0211642	0.2117309005075831E0	0.621055	-1.61016	310.829	500.485
ENSG00000138613	APH1B	0.0211742	0.2117309005075831E0	0.541341	-1.84727	105.74	195.33
ENSG00000279555	---	0.0212012	0.2118846953994729E0	0.491542	-2.03441	35.8205	72.8737
ENSG00000141564	RPTOR	0.0212468	0.2121201678844345E0	0.598534	-1.67075	350.79	586.081
ENSG00000139985	ADAM21	0.0212504	0.2121201678844345E0	2.36022	2.36022	121.203	51.3525
ENSG00000143772	ITPKB	0.0212596	0.2121201678844345E0	0.429785	-2.32674	180.169	419.208
ENSG00000213965	NUDT19	0.0213072	0.2123784734418584E0	0.372895	-2.68172	25.1401	67.4188
ENSG00000249839	---	0.0213088	0.2123784734418584E0	2.29314	2.29314	67.616	29.4862
ENSG00000128923	MINDY2	0.0213427	0.2126005636730109E0	1.78316	1.78316	1585.23	889.002
ENSG00000166664	CHRFAM7A	0.0213583	0.2126397880934394E0	0.398008	-2.51251	16.4225	41.2616
ENSG00000198908	GPRASP3	0.0213976	0.2129149548266147E0	0.36464	-2.74243	50.8214	139.374
ENSG00000183763	TRAIP	0.0214426	0.2132462955852841E0	0.384232	-2.6026	20.7291	53.9496
ENSG00000101654	RNMT	0.021472	0.2134224725722489E0	1.60166	1.60166	2360.74	1473.93
ENSG00000251602	MTA1-DT	0.0215115	0.2136988910295857E0	0.416425	-2.40139	20.1551	48.4003
ENSG00000163818	LZTFL1	0.0215717	0.214134047364013E0	1.59588	1.59588	372.575	233.46
ENSG00000197818	SLC9A8	0.0215788	0.214134047364013E0	0.607084	-1.64722	175.564	289.193
ENSG00000232044	SILC1	0.0216266	0.2143949567498367E0	0.506402	-1.97472	322.645	637.131
ENSG00000172197	MBOAT1	0.0216285	0.2143949567498367E0	0.301812	-3.31332	10.9352	36.2317
ENSG00000185896	LAMP1	0.0216786	0.2147743409723458E0	0.591144	-1.69163	609.687	1031.37
ENSG00000237506	RPSAP15	0.0217202	0.2150699260173085E0	1.69823	1.69823	356.033	209.65
ENSG00000015568	RGPD5	0.0217333	0.2150826420331833E0	1.77579	1.77579	1512.33	851.636
ENSG00000235174	RPL39P3	0.0217674	0.2152467175960875E0	1.78903	1.78903	189.242	105.779
ENSG00000165626	BEND7	0.0217734	0.2152467175960875E0	0.567076	-1.76343	211.88	373.636
ENSG00000270540	---	0.021777	?	0.0997498	-10.0251	0.970209	9.72643
ENSG00000158296	SLC13A3	0.0218027	0.2152551418938121E0	0.45227	-2.21107	41.9639	92.785
ENSG00000182168	UNC5C	0.0218065	0.2152551418938121E0	0.412421	-2.42471	274.648	665.941
ENSG00000272455	MRPL20-DT	0.0218096	0.2152551418938121E0	2.23096	2.23096	72.2722	32.3952
ENSG00000161714	PLCD3	0.0218331	0.2153109520229768E0	0.586707	-1.70443	179.264	305.543
ENSG00000096070	BRPF3	0.0218481	0.2153109520229768E0	0.637684	-1.56817	413.416	648.309
ENSG00000199568	RNU5A-1	0.0218507	0.2153109520229768E0	3.32973	3.32973	49.9238	14.9933
ENSG00000132535	DLG4	0.0218705	0.2153897365272284E0	1.53717	1.53717	1874.52	1219.46
ENSG00000183010	PYCR1	0.0219515	0.2160715293671531E0	0.553018	-1.80826	296.13	535.479
ENSG00000198890	PRMT6	0.0219981	0.2164130975928378E0	0.518765	-1.92766	153.182	295.282
ENSG00000063177	RPL18	0.0220775	0.2170775755649704E0	1.59199	1.59199	5759.92	3618.07
ENSG00000225470	JPX	0.0221087	0.2171105280956116E0	0.595735	-1.6786	478.024	802.41
ENSG00000231881	---	0.0221124	0.2171105280956116E0	2.18011	2.18011	120.896	55.4541
ENSG00000181523	SGSH	0.022127	0.2171105280956116E0	0.5458	-1.83217	83.4866	152.962
ENSG00000224383	PRR29	0.022147	0.2171105280956116E0	0.314609	-3.17854	8.87154	28.1986
ENSG00000171793	CTPS1	0.0221497	0.2171105280956116E0	0.539935	-1.85207	230.082	426.129
ENSG00000257704	INAFM1	0.0221522	0.2171105280956116E0	2.07582	2.07582	106.855	51.4759
ENSG00000006194	ZNF263	0.0221724	0.2171916787470471E0	1.88108	1.88108	996.704	529.857
ENSG00000197785	ATAD3A	0.022192	0.2172675296340842E0	0.545365	-1.83363	126.991	232.854
ENSG00000176422	SPRYD4	0.0222204	0.2174287191127851E0	0.566461	-1.76535	180.722	319.037
ENSG00000287054	---	0.0222227	?	5.79263	5.79263	17.5934	3.0372
ENSG00000154222	CC2D1B	0.022259	0.2176843199026815E0	0.566032	-1.76668	271.311	479.321
ENSG00000267023	LRRC37A16P	0.0222703	0.2176843199026815E0	0.492196	-2.03171	39.7173	80.6942
ENSG00000104047	DTWD1	0.0223648	0.2184495754150186E0	1.71244	1.71244	462.51	270.088
ENSG00000099953	MMP11	0.0223726	0.2184495754150186E0	0.364727	-2.74178	20.6982	56.7498
ENSG00000106211	HSPB1	0.0223928	0.2185299850133753E0	1.87056	1.87056	202.445	108.227
ENSG00000049089	COL9A2	0.0224357	0.218831556292534E0	0.398457	-2.50968	22.4	56.217
ENSG00000063660	GPC1	0.0224554	0.2188865727549948E0	0.590699	-1.69291	814.44	1378.77
ENSG00000077782	FGFR1	0.0224653	0.2188865727549948E0	0.658443	-1.51873	1055.28	1602.68
ENSG00000108439	PNPO	0.022478	0.2188937067060219E0	0.330986	-3.02127	20.9198	63.2043
ENSG00000117000	RLF	0.0225271	0.2190001788155934E0	1.63526	1.63526	2040.63	1247.9
ENSG00000151779	NBAS	0.0225274	0.2190001788155934E0	1.50373	1.50373	2835.75	1885.81
ENSG00000129315	CCNT1	0.0225317	0.2190001788155934E0	1.76775	1.76775	2929.18	1657.01
ENSG00000008128	CDK11A	0.0225447	0.2190001788155934E0	1.77024	1.77024	235.64	133.112
ENSG00000137713	PPP2R1B	0.0225489	0.2190001788155934E0	0.592358	-1.68817	283.473	478.549
ENSG00000173726	TOMM20	0.0225733	0.2191208477352925E0	1.61709	1.61709	5298.85	3276.78
ENSG00000118257	NRP2	0.0226029	0.2192911608136744E0	1.59414	1.59414	1454.23	912.233
ENSG00000232838	PET117	0.0226225	0.2193652973377796E0	1.80776	1.80776	142.438	78.7927
ENSG00000100395	L3MBTL2	0.022644	0.2194569830011197E0	0.597459	-1.67375	239.133	400.25
ENSG00000163126	ANKRD23	0.0227075	0.2199559355682817E0	0.492006	-2.03249	39.7284	80.7478
ENSG00000273437	---	0.0227321	0.2200772589563031E0	3.5469	3.5469	35.0168	9.8725
ENSG00000165349	SLC7A3	0.0227477	0.2201111052698269E0	0.530503	-1.885	126.524	238.497
ENSG00000130734	ATG4D	0.0227814	0.2203203621000309E0	0.574031	-1.74207	137.523	239.574
ENSG00000151470	C4orf33	0.0228399	0.2207127717556659E0	1.74283	1.74283	272.709	156.475
ENSG00000143257	NR1I3	0.0228581	0.2207127717556659E0	2.24342	2.24342	76.6039	34.146
ENSG00000160716	CHRNB2	0.0228582	0.2207127717556659E0	0.605527	-1.65145	467.428	771.936
ENSG00000049246	PER3	0.0228754	0.2207620798596372E0	2.09464	2.09464	414.196	197.741
ENSG00000290126	---	0.0229125	0.2210037464783567E0	3.37751	3.37751	29.9719	8.87397
ENSG00000138639	ARHGAP24	0.022946	0.2212059179550391E0	1.77422	1.77422	164.211	92.5543
ENSG00000138079	SLC3A1	0.0229596	0.2212059179550391E0	2.02037	2.02037	130.837	64.759
ENSG00000204387	SNHG32	0.0229698	0.2212059179550391E0	1.57857	1.57857	1535.48	972.707
ENSG00000141750	STAC2	0.0230197	0.2215690944356086E0	3.51117	3.51117	41.0069	11.679
ENSG00000159256	MORC3	0.0230637	0.2218761097062033E0	1.50517	1.50517	1431.48	951.042
ENSG00000177380	PPFIA3	0.0230916	0.222013949428066E0	1.6515	1.6515	865.265	523.928
ENSG00000280422	---	0.0231221	0.222013949428066E0	0.24023	-4.16268	5.55568	23.1265
ENSG00000164104	HMGB2	0.0231333	0.222013949428066E0	1.83622	1.83622	1139.72	620.687
ENSG00000011451	WIZ	0.0231416	0.222013949428066E0	0.601089	-1.66365	577.53	960.806
ENSG00000236824	BCYRN1	0.0231483	0.222013949428066E0	1.64102	1.64102	778.365	474.318
ENSG00000215375	MYL5	0.023151	0.222013949428066E0	0.500941	-1.99624	51.002	101.812
ENSG00000242086	MUC20-OT1	0.0231644	0.2220260511525537E0	1.68629	1.68629	878.19	520.782
ENSG00000254772	EEF1G	0.0231796	0.2220546925579928E0	1.5042	1.5042	10987.2	7304.39
ENSG00000228727	SAPCD1	0.0231983	0.2221171693576197E0	0.355125	-2.81591	13.0134	36.6445
ENSG00000119004	CYP20A1	0.023229	0.2222942417396506E0	0.60847	-1.64347	341.967	562.011
ENSG00000126217	MCF2L	0.0232758	0.2226255429114469E0	0.559229	-1.78818	1064.73	1903.92
ENSG00000138794	CASP6	0.0232901	0.2226460902818828E0	0.437459	-2.28593	25.6612	58.6597
ENSG00000119138	KLF9	0.0233389	0.22290757954282E0	2.45801	2.45801	79.321	32.2704
ENSG00000285999	---	0.023353	0.22290757954282E0	0.338872	-2.95097	9.88365	29.1663
ENSG00000277806	---	0.0233684	0.22290757954282E0	0.318845	-3.13632	11.0796	34.7492
ENSG00000100979	PLTP	0.0233801	0.22290757954282E0	0.578834	-1.72761	324.386	560.413
ENSG00000250444	CCT5P1	0.0234015	0.22290757954282E0	3.2108	3.2108	35.4413	11.0382
ENSG00000107518	ATRNL1	0.0234091	0.22290757954282E0	1.58594	1.58594	3912.1	2466.74
ENSG00000116191	RALGPS2	0.0234126	0.22290757954282E0	0.556697	-1.79631	802.342	1441.25
ENSG00000085831	TTC39A	0.0234248	0.22290757954282E0	0.409928	-2.43946	22.0676	53.833
ENSG00000090316	MAEA	0.0234273	0.22290757954282E0	0.630592	-1.58581	323.637	513.228
ENSG00000113083	LOX	0.0234867	0.2233564354052255E0	2.45041	2.45041	87.3829	35.6605
ENSG00000154265	ABCA5	0.0235317	0.2236670989510538E0	1.87154	1.87154	1071.06	572.287
ENSG00000165490	DDIAS	0.0235696	0.2239109337679741E0	0.388324	-2.57517	15.3874	39.6251
ENSG00000127329	PTPRB	0.0236031	0.224112586595667E0	0.37092	-2.696	12.734	34.3309
ENSG00000229178	---	0.023623	0.2241847663606012E0	4.4603	4.4603	30.6371	6.86886
ENSG00000113504	SLC12A7	0.0236429	0.2242575239098027E0	0.509553	-1.9625	89.6391	175.917
ENSG00000072121	ZFYVE26	0.0236822	0.2244056169522076E0	0.579572	-1.72541	529.122	912.953
ENSG00000213080	---	0.0236886	0.2244056169522076E0	0.544188	-1.8376	127.111	233.58
[truncated: 949 more rows]

## Sheet: DE-mRNAs-TARDBP-DESeq2-p0.05
Supplemental Table 1: Differentially expressed mRNAs (1767) identified in the RNA seq TARDBP-ALS datasets of iPSC-derived motor neurons and compared to healthy controls
Genotype: TARDBP-ALS disease patients _vs_ control subjects (2 clones: pS393L and pG294V)
Illumina Hiseq 2500 Platform (Homo sapiens), (FC +1.5/-1.5 p0.05)
Gene ID	Gene name	P-value (TDP43 vs Ctrl)	FDR step up (TDP43 vs Ctrl)	Ratio (TDP43 vs Ctrl)	Fold change (TDP43 vs Ctrl)	LSMean(TDP43) (TDP43 vs Ctrl)	LSMean(Ctrl) (TDP43 vs Ctrl)
ENSG00000135549	PKIB	1.84748e-21	3.70513e-17	24.7291	24.7291	497.727	20.1272
ENSG00000221818	EBF2	6.14961e-16	6.16652e-12	0.0827166	-12.0895	26.2284	317.088
ENSG00000133110	POSTN	1.2523e-13	8.37162e-10	18.7587	18.7587	248.064	13.2239
ENSG00000231806	PCAT7	2.17594e-12	1.09096e-08	5.84514	5.84514	417.285	71.3902
ENSG00000081803	CADPS2	2.72122e-12	1.09148e-08	3.94048	3.94048	385.999	97.9574
ENSG00000278989	---	3.47003e-10	1.15986e-06	21.6879	21.6879	131.684	6.07179
ENSG00000250131	AGA-DT	5.53302e-10	1.54276e-06	10.9638	10.9638	78.781	7.18553
ENSG00000269834	ZNF528-AS1	6.1541e-10	1.54276e-06	5.16422	5.16422	438.82	84.9733
ENSG00000230450	NEK2P4	9.58556e-10	2.05543e-06	35.0219	35.0219	83.968	2.39758
ENSG00000245864	MEF2C-AS2	1.0249e-09	2.05543e-06	0.202315	-4.94278	45.4069	224.437
ENSG00000134853	PDGFRA	1.22744e-09	2.23784e-06	0.0897312	-11.1444	7.98055	88.9384
ENSG00000174348	PODN	2.97521e-09	4.97232e-06	0.238803	-4.18755	64.4696	269.97
ENSG00000273703	H2BC14	3.30504e-09	5.09866e-06	36.9179	36.9179	75.3882	2.04205
ENSG00000281344	HELLPAR	4.86386e-09	6.96749e-06	8.57032	8.57032	415.038	48.4273
ENSG00000286619	---	6.81852e-09	9.11636e-06	0.0328364	-30.454	3.5649	108.565
ENSG00000229852	KHDC1-AS1	3.34636e-08	4.19446e-05	0.297279	-3.36384	101.268	340.649
ENSG00000253846	PCDHGA10	6.45589e-08	7.61605e-05	3.49267	3.49267	855.234	244.865
ENSG00000253305	PCDHGB6	9.42573e-08	0.000105018	0.348558	-2.86896	817.771	2346.16
ENSG00000279114	---	1.09587e-07	0.000115672	10.2461	10.2461	70.3567	6.86668
ENSG00000104327	CALB1	1.36454e-07	0.000136829	0.191497	-5.22202	37.946	198.155
ENSG00000081665	ZNF506	1.48437e-07	0.00014013	6.08888	6.08888	705.84	115.923
ENSG00000225087	---	1.53721e-07	0.00014013	23.5425	23.5425	49.0612	2.08394
ENSG00000122733	PHF24	2.1615e-07	0.000188474	0.232228	-4.30611	30.6776	132.101
ENSG00000178187	ZNF454	2.9619e-07	0.000247503	7.47987	7.47987	111.63	14.924
ENSG00000225972	MTND1P23	4.33558e-07	0.000347801	235.539	235.539	1156.97	4.91202
ENSG00000179978	NAIPP2	4.95692e-07	0.00038235	0.379504	-2.63501	169.363	446.274
ENSG00000153002	CPB1	6.93132e-07	0.000514843	10.5494	10.5494	57.9037	5.48882
ENSG00000114115	RBP1	7.30902e-07	0.000523508	2.52224	2.52224	337.377	133.761
ENSG00000289578	---	8.49341e-07	0.000587363	38.8343	38.8343	65.2797	1.68098
ENSG00000063015	SEZ6	1.0288e-06	0.000687756	4.7568	4.7568	966.628	203.21
ENSG00000145708	CRHBP	1.16184e-06	0.000751633	0.111834	-8.94183	5.76339	51.5352
ENSG00000215374	FAM66B	1.28722e-06	0.000799073	15.7805	15.7805	79.9975	5.06939
ENSG00000186340	THBS2	1.31485e-06	0.000799073	0.325774	-3.06961	202.571	621.815
ENSG00000113262	GRM6	1.38682e-06	0.000815022	17.2519	17.2519	41.8828	2.42773
ENSG00000276368	H2AC14	1.42238e-06	0.000815022	12.9682	12.9682	105.938	8.16905
ENSG00000175928	LRRN1	2.15858e-06	0.00120251	2.47632	2.47632	4794.18	1936.01
ENSG00000278637	H4C1	2.54691e-06	0.00138049	6.03233	6.03233	95.5298	15.8363
ENSG00000125869	LAMP5	2.88657e-06	0.00152097	3.42099	3.42099	1125.5	328.999
ENSG00000249839	---	2.95775e-06	0.00152097	0.0872785	-11.4576	2.69454	30.8729
ENSG00000214960	CRPPA	3.1527e-06	0.00158069	0.090927	-10.9978	4.79405	52.7242
ENSG00000275714	H3C1	4.16363e-06	0.00203662	6.1369	6.1369	226.942	36.9799
ENSG00000177873	ZNF619	4.78339e-06	0.00228407	4.9995	4.9995	92.0396	18.4098
ENSG00000135314	KHDC1	6.21064e-06	0.00289661	0.190377	-5.25274	10.1099	53.1045
ENSG00000115183	TANC1	7.87358e-06	0.00358874	2.51661	2.51661	374.369	148.759
ENSG00000287944	---	8.06452e-06	0.00359409	0.158611	-6.30474	9.3423	58.9008
ENSG00000074211	PPP2R2C	8.30824e-06	0.00362221	5.69325	5.69325	124.958	21.9484
ENSG00000156510	HKDC1	1.01401e-05	0.00428471	0.119829	-8.34523	6.52138	54.4224
ENSG00000235920	THRAP3P3	1.04356e-05	0.00428471	3.38466	3.38466	237.112	70.0548
ENSG00000119684	MLH3	1.04687e-05	0.00428471	0.203509	-4.91378	130.67	642.083
ENSG00000169255	B3GALNT1	1.31202e-05	0.00517315	106.157	106.157	471.826	4.4446
ENSG00000077092	RARB	1.31554e-05	0.00517315	3.8274	3.8274	1092.4	285.415
ENSG00000002587	HS3ST1	1.3568e-05	0.00523279	0.299765	-3.33594	45.0359	150.237
ENSG00000126822	PLEKHG3	1.48281e-05	0.0056109	4.86822	4.86822	119.891	24.6272
ENSG00000196581	AJAP1	1.51475e-05	0.00562562	0.227468	-4.39623	79.6791	350.287
ENSG00000163071	SPATA18	1.56899e-05	0.00572111	4.93157	4.93157	131.374	26.6394
ENSG00000291182	---	1.66272e-05	0.00595461	5.56794	5.56794	130.953	23.5191
ENSG00000276547	PCDHGB5	1.72244e-05	0.00606026	3.69269	3.69269	116.372	31.5142
ENSG00000120885	CLU	2.09133e-05	0.00715674	0.383051	-2.61062	487.445	1272.53
ENSG00000151376	ME3	2.10545e-05	0.00715674	64.92	64.92	356.383	5.48956
ENSG00000141837	CACNA1A	2.14121e-05	0.007157	11.1062	11.1062	80.2647	7.22701
ENSG00000280614	---	2.38436e-05	0.00783906	2.18773	2.18773	51764.1	23661.1
ENSG00000145451	GLRA3	2.43032e-05	0.00786129	5.20074	5.20074	289.381	55.6423
ENSG00000110092	CCND1	2.50211e-05	0.00796503	4.02491	4.02491	1902.27	472.625
ENSG00000165731	RET	2.56696e-05	0.00800168	7.62471	7.62471	166.35	21.8172
ENSG00000256417	---	2.59341e-05	0.00800168	0.13133	-7.61442	3.68164	28.0336
ENSG00000165970	SLC6A5	2.98448e-05	0.00906874	4.97958	4.97958	893.793	179.492
ENSG00000286863	---	3.2972e-05	0.00974966	7.65521	7.65521	102.934	13.4463
ENSG00000144724	PTPRG	3.30579e-05	0.00974966	2.01613	2.01613	3403.22	1687.99
ENSG00000173193	PARP14	3.3674e-05	0.00978741	3.52092	3.52092	95.1308	27.0188
ENSG00000263934	SNORD3A	3.82124e-05	0.0106975	0.439356	-2.27606	28617.2	65134.4
ENSG00000178031	ADAMTSL1	3.82756e-05	0.0106975	0.39033	-2.56194	122.016	312.596
ENSG00000274290	H2BC6	3.84055e-05	0.0106975	2.94282	2.94282	155.868	52.9654
ENSG00000181019	NQO1	3.95558e-05	0.010854	0.278397	-3.59199	108.805	390.827
ENSG00000172748	ZNF596	4.00497e-05	0.010854	0.465433	-2.14854	107.218	230.362
ENSG00000165568	AKR1E2	4.37405e-05	0.0116962	13.9198	13.9198	60.4487	4.34264
ENSG00000102032	RENBP	4.94388e-05	0.013046	0.281072	-3.5578	24.9203	88.6616
ENSG00000114541	FRMD4B	5.08765e-05	0.0131028	2.44306	2.44306	793.749	324.899
ENSG00000286339	---	5.09607e-05	0.0131028	9.5899	9.5899	84.2377	8.784
ENSG00000114251	WNT5A	5.24886e-05	0.0133248	2.68946	2.68946	546.95	203.368
ENSG00000121351	IAPP	5.34054e-05	0.0133881	6.23677	6.23677	44.8605	7.1929
ENSG00000112562	SMOC2	5.47372e-05	0.0134941	0.252013	-3.96805	12.2638	48.6634
ENSG00000197822	OCLN	5.51741e-05	0.0134941	2.5836	2.5836	205.678	79.6091
ENSG00000166415	WDR72	5.60831e-05	0.0135512	0.144441	-6.92325	22.1299	153.211
ENSG00000160307	S100B	5.91252e-05	0.0141161	0.327006	-3.05805	41.5039	126.921
ENSG00000225138	SLC9A3-AS1	6.11014e-05	0.0144163	0.399578	-2.50264	248.385	621.618
ENSG00000161011	SQSTM1	6.24471e-05	0.0145625	0.372288	-2.68609	992.57	2666.13
ENSG00000278177	---	7.0392e-05	0.0162266	9.50355	9.50355	39.9587	4.20461
ENSG00000170989	S1PR1	7.32746e-05	0.0166991	0.512623	-1.95075	288.768	563.314
ENSG00000291041	---	7.42897e-05	0.0167402	2.91578	2.91578	269.816	92.5366
ENSG00000182916	TCEAL7	7.59031e-05	0.0169137	0.233227	-4.28767	123.302	528.677
ENSG00000230453	ANKRD18B	8.12078e-05	0.0177882	0.232238	-4.30593	13.1706	56.7117
ENSG00000142549	IGLON5	8.19489e-05	0.0177882	2.77683	2.77683	513.591	184.956
ENSG00000232040	ZBED9	8.24881e-05	0.0177882	0.14394	-6.94734	9.31082	64.6854
ENSG00000258017	---	8.57533e-05	0.0182375	3.95668	3.95668	121.126	30.6131
ENSG00000197816	CCDC180	8.63907e-05	0.0182375	3.84293	3.84293	106.476	27.7069
ENSG00000107719	PALD1	9.25942e-05	0.0193435	0.451996	-2.21241	95.1715	210.558
ENSG00000181744	DIPK2A	0.000100277	0.0207325	2.64178	2.64178	1095.53	414.693
ENSG00000231887	PRH1	0.000102026	0.0208788	2.95019	2.95019	157.069	53.2402
ENSG00000275379	H3C11	0.000104652	0.0211293	3.88578	3.88578	234.192	60.2691
ENSG00000118503	TNFAIP3	0.000105357	0.0211293	0.220058	-4.54426	11.9265	54.1973
ENSG00000255580	---	0.00010816	0.0214767	5.05741	5.05741	123.034	24.3274
ENSG00000291223	FAM86DP	0.000109504	0.0215303	2.50666	2.50666	128.305	51.1855
ENSG00000112852	PCDHB2	0.000111196	0.0216508	0.496217	-2.01525	690.192	1390.91
ENSG00000158715	SLC45A3	0.000119193	0.0228133	0.313399	-3.19082	25.336	80.8427
ENSG00000268041	ERFL	0.000119442	0.0228133	3.96298	3.96298	296.621	74.8478
ENSG00000007350	TKTL1	0.000122547	0.0231856	0.197055	-5.07472	18.1606	92.1599
ENSG00000240809	CAP1P1	0.000124789	0.0233892	5.0343	5.0343	279.746	55.568
ENSG00000259203	---	0.000129794	0.0238976	3.58243	3.58243	206.371	57.6064
ENSG00000153976	HS3ST3A1	0.000130918	0.0238976	0.397102	-2.51824	95.1807	239.688
ENSG00000126803	HSPA2	0.000131077	0.0238976	7.37207	7.37207	25.1791	3.41547
ENSG00000107731	UNC5B	0.000132851	0.0240029	0.370677	-2.69777	152.723	412.012
ENSG00000130558	OLFM1	0.000136343	0.0243938	0.455057	-2.19753	807.194	1773.83
ENSG00000285407	---	0.000137447	0.0243938	0.112382	-8.89824	7.53319	67.0321
ENSG00000267481	---	0.000142207	0.0250172	4.21158	4.21158	52.3493	12.4298
ENSG00000156804	FBXO32	0.000144229	0.0251522	0.310814	-3.21736	758.799	2441.33
ENSG00000242242	NECTIN3-AS1	0.000148358	0.0256493	26.2332	26.2332	1921.81	73.2587
ENSG00000279295	---	0.00015056	0.0258075	7.19638	7.19638	89.1256	12.3848
ENSG00000004948	CALCR	0.000170835	0.0290347	0.155488	-6.43136	8.12874	52.2789
ENSG00000146530	VWDE	0.000177683	0.0297052	7.33494	7.33494	31.7205	4.32458
ENSG00000173157	ADAMTS20	0.000177742	0.0297052	5.11043	5.11043	119.82	23.4462
ENSG00000196542	SPTSSB	0.00018288	0.0303112	3.00079	3.00079	70.1454	23.3756
ENSG00000268119	---	0.000194478	0.0319694	0.360384	-2.77482	39.077	108.431
ENSG00000261456	TUBB8	0.000199133	0.0324684	11.4483	11.4483	42.3566	3.69981
ENSG00000184357	H1-5	0.000202309	0.032486	2.9724	2.9724	850.584	286.161
ENSG00000271824	SMIM32	0.000203717	0.032486	5.23253	5.23253	62.0037	11.8497
ENSG00000289069	---	0.000204101	0.032486	53.0869	53.0869	400.738	7.54873
ENSG00000104267	CA2	0.0002088	0.0329723	0.298959	-3.34494	119.788	400.683
ENSG00000141433	ADCYAP1	0.000216215	0.0338766	0.0964518	-10.3679	5.06642	52.528
ENSG00000179104	TMTC2	0.000225512	0.0349927	2.60049	2.60049	1451.22	558.056
ENSG00000197410	DCHS2	0.000226829	0.0349927	2.14364	2.14364	608.471	283.85
ENSG00000173376	NDNF	0.000230427	0.0352765	0.472553	-2.11617	913.361	1932.82
ENSG00000162873	KLHDC8A	0.000232402	0.0353093	0.51288	-1.94977	434.232	846.653
ENSG00000140297	GCNT3	0.000235412	0.0354977	0.219199	-4.56207	7.93893	36.218
ENSG00000290682	STAG3L5P	0.000238072	0.0356309	2.08206	2.08206	612.934	294.388
ENSG00000290699	CYP4F30P	0.000245719	0.0362921	9.56286	9.56286	48.025	5.02203
ENSG00000128564	VGF	0.00024611	0.0362921	0.465493	-2.14826	1238.38	2660.35
ENSG00000254876	SUGT1P4-STRA6LP	0.000251741	0.0368515	6.54895	6.54895	33.0287	5.04336
ENSG00000205682	---	0.000257957	0.0374878	2.99039	2.99039	173.521	58.0262
ENSG00000162772	ATF3	0.000267831	0.0384661	0.388161	-2.57625	111.49	287.225
ENSG00000286123	---	0.000268524	0.0384661	4.83878	4.83878	36.2959	7.50105
ENSG00000214273	AGGF1P1	0.000271848	0.038666	5.00578	5.00578	31.7743	6.34751
ENSG00000214548	MEG3	0.000281401	0.0397429	0.00715635	-139.736	27.0851	3784.76
ENSG00000226530	---	0.000283652	0.0397807	5.94889	5.94889	79.2394	13.32
ENSG00000276128	---	0.000285638	0.039781	7.71924	7.71924	51.2915	6.64463
ENSG00000171766	GATM	0.000290999	0.0401981	0.428918	-2.33145	131.574	306.757
ENSG00000166073	GPR176	0.000292642	0.0401981	0.306937	-3.258	62.9652	205.141
ENSG00000263146	LINC01896	0.000297305	0.0402731	0.305953	-3.26848	18.5789	60.7249
ENSG00000277739	5_8S_rRNA	0.000299212	0.0402731	1.98996	1.98996	271.302	136.335
ENSG00000275215	RNA5-8SN3	0.000299212	0.0402731	1.98996	1.98996	271.302	136.335
ENSG00000237973	MTCO1P12	0.000307163	0.0410677	20.9464	20.9464	8396.48	400.856
ENSG00000204434	POTEKP	0.000314294	0.0414602	7.00686	7.00686	26.003	3.71107
ENSG00000230333	---	0.000315422	0.0414602	2.58255	2.58255	130.449	50.5118
ENSG00000082293	COL19A1	0.000316301	0.0414602	3.10483	3.10483	1088.07	350.444
ENSG00000291075	---	0.000320888	0.0417883	1.89015	1.89015	441.98	233.834
ENSG00000178053	MLF1	0.000323022	0.0417949	0.352202	-2.83928	203.794	578.628
ENSG00000203618	GP1BB	0.000337845	0.0431827	6.04189	6.04189	89.1245	14.7511
ENSG00000170017	ALCAM	0.000338054	0.0431827	2.52999	2.52999	3450.51	1363.84
ENSG00000130590	SAMD10	0.000355281	0.0448274	6.10729	6.10729	54.9669	9.00021
ENSG00000170214	ADRA1B	0.000357329	0.0448274	0.325225	-3.0748	26.3335	80.97
ENSG00000168843	FSTL5	0.000357888	0.0448274	0.497882	-2.00851	452.642	909.135
ENSG00000253731	PCDHGA6	0.000359871	0.0448274	16.2132	16.2132	822.199	50.7119
ENSG00000178568	ERBB4	0.000366283	0.0453445	0.446513	-2.23958	1447.4	3241.55
ENSG00000106018	VIPR2	0.000371333	0.0456877	0.170034	-5.88116	6.43841	37.8653
ENSG00000168264	IRF2BP2	0.000383172	0.0468568	0.514851	-1.94231	1212.04	2354.16
ENSG00000184986	TMEM121	0.000386869	0.0470222	0.304214	-3.28716	16.4644	54.1212
ENSG00000184368	MAP7D2	0.000396007	0.0478429	2.55485	2.55485	199.018	77.8984
ENSG00000134538	SLCO1B1	0.000400685	0.0481182	6.4081	6.4081	40.0634	6.25199
ENSG00000289168	---	0.000406079	0.048418	0.281608	-3.55104	25.2356	89.6126
ENSG00000207093	SNORD116-8	0.000409809	0.048418	4.88686	4.88686	77.0629	15.7694
ENSG00000250616	YPEL3-DT	0.000410424	0.048418	4.01605	4.01605	297.789	74.1498
ENSG00000169136	ATF5	0.00041541	0.04852	0.421354	-2.3733	146.825	348.46
ENSG00000188848	BEND4	0.000416493	0.04852	0.392373	-2.5486	107.052	272.832
ENSG00000205572	SERF1B	0.000418547	0.04852	0.508636	-1.96604	330.108	649.007
ENSG00000167555	ZNF528	0.000427239	0.0489519	2.28496	2.28496	1151.21	503.821
ENSG00000005513	SOX8	0.00042791	0.0489519	0.437995	-2.28313	156.868	358.151
ENSG00000254656	RTL1	0.000429595	0.0489519	0.107723	-9.28305	4.50236	41.7956
ENSG00000198353	HOXC4	0.000434129	0.049189	4.74781	4.74781	57.7389	12.1612
ENSG00000073803	MAP3K13	0.000439383	0.049429	2.35156	2.35156	2123.39	902.972
ENSG00000127152	BCL11B	0.000441176	0.049429	0.410536	-2.43584	102.058	248.596
ENSG00000279099	---	0.000444051	0.0494747	2.60119	2.60119	140.315	53.9425
ENSG00000182742	HOXB4	0.000446839	0.0495103	4.00918	4.00918	270.872	67.5631
ENSG00000287789	---	0.000449681	0.0495514	3.53195	3.53195	140.692	39.834
ENSG00000290596	---	0.00047312	0.0518493	4.88647	4.88647	126.923	25.9743
ENSG00000171435	KSR2	0.000477783	0.0520757	3.05019	3.05019	445.157	145.944
ENSG00000227888	FAM66A	0.000482304	0.0521134	0.366848	-2.72592	22.1126	60.2772
ENSG00000117280	RAB29	0.000483326	0.0521134	0.281245	-3.55561	47.8692	170.204
ENSG00000095713	CRTAC1	0.00049015	0.0525666	4.70357	4.70357	50.2904	10.692
ENSG00000267284	---	0.000501515	0.0534994	0.216568	-4.61749	22.9008	105.744
ENSG00000239552	HOXB-AS2	0.000519324	0.0551061	3.91069	3.91069	58.421	14.9388
ENSG00000279233	---	0.000526052	0.0555262	3.9722	3.9722	92.1975	23.2107
ENSG00000125148	MT2A	0.000533506	0.0560181	0.211802	-4.72138	9.29935	43.9058
ENSG00000151746	BICD1	0.000543842	0.0566788	2.19844	2.19844	1308.6	595.241
ENSG00000118298	CA14	0.000545451	0.0566788	0.399336	-2.50416	97.7579	244.801
ENSG00000168542	COL3A1	0.000561333	0.0580285	9.26971	9.26971	51.8762	5.59631
ENSG00000152192	POU4F1	0.000564832	0.0580907	4.15252	4.15252	34.5829	8.32817
ENSG00000256146	---	0.000578844	0.0592281	0.182252	-5.4869	5.47658	30.0494
ENSG00000102230	PCYT1B	0.000598771	0.0609561	0.429721	-2.32709	203.811	474.288
ENSG00000215397	SCRT2	0.000612503	0.0615546	2.08953	2.08953	361.032	172.782
ENSG00000133636	NTS	0.000612504	0.0615546	4.32539	4.32539	158.458	36.6345
ENSG00000237654	---	0.000613857	0.0615546	4.41791	4.41791	179.915	40.7239
ENSG00000235105	---	0.000623872	0.0622476	0.497408	-2.01042	84.2297	169.337
ENSG00000179909	ZNF154	0.000634611	0.0630056	3.30326	3.30326	338.365	102.434
ENSG00000149527	PLCH2	0.000642546	0.0632795	0.521086	-1.91907	129.495	248.51
ENSG00000178503	NECAP1P1	0.000644705	0.0632795	12.3636	12.3636	22.6994	1.83598
ENSG00000145147	SLIT2	0.000646836	0.0632795	2.22354	2.22354	2547.41	1145.65
ENSG00000164484	TMEM200A	0.000655737	0.0638388	0.498615	-2.00555	285.829	573.245
ENSG00000256972	---	0.000659699	0.0639143	10.9532	10.9532	18.9599	1.73099
ENSG00000100889	PCK2	0.000684848	0.0660319	0.372473	-2.68476	40.454	108.609
ENSG00000160781	PAQR6	0.000699482	0.0671201	0.491186	-2.03589	97.3359	198.165
ENSG00000248527	MTATP6P1	0.000704605	0.0672897	2.8954	2.8954	2488.93	859.617
ENSG00000140470	ADAMTS17	0.000711524	0.0676285	0.241047	-4.14856	13.5285	56.1238
ENSG00000151892	GFRA1	0.000719482	0.0678062	0.586557	-1.70486	956.911	1631.4
ENSG00000174514	MFSD4A	0.000725861	0.0678062	0.443308	-2.25577	66.715	150.493
ENSG00000227487	NCAM1-AS1	0.000726876	0.0678062	2.41542	2.41542	589.329	243.986
ENSG00000236824	BCYRN1	0.000726918	0.0678062	1.77969	1.77969	886.835	498.308
ENSG00000116157	GPX7	0.000747471	0.0694006	0.127719	-7.82969	4.84353	37.9233
ENSG00000150051	MKX	0.000767642	0.070945	0.222923	-4.48585	20.2114	90.6654
ENSG00000254911	SCARNA9	0.000780493	0.0718017	2.48253	2.48253	754.316	303.85
ENSG00000152661	GJA1	0.000790142	0.0723575	3.68541	3.68541	508.505	137.978
ENSG00000255389	---	0.000810644	0.0738976	0.460743	-2.17041	52.386	113.699
ENSG00000137936	BCAR3	0.000841054	0.0763228	0.451831	-2.21321	176.152	389.863
ENSG00000206633	SNORA80B	0.000867129	0.0783345	0.26195	-3.81753	10.1912	38.9053
ENSG00000125430	HS3ST3B1	0.000884861	0.0792319	0.45866	-2.18026	485.575	1058.68
ENSG00000171914	TLN2	0.000884963	0.0792319	0.552434	-1.81017	615.858	1114.81
ENSG00000260426	---	0.000901285	0.0803345	0.172325	-5.80299	4.72185	27.4008
ENSG00000064787	BCAS1	0.000918928	0.0815447	3.11974	3.11974	47.9067	15.356
ENSG00000115159	GPD2	0.000931914	0.0823328	0.249281	-4.01153	38.3912	154.008
ENSG00000121281	ADCY7	0.000937932	0.082501	0.570531	-1.75275	216.27	379.068
ENSG00000123411	IKZF4	0.000946077	0.0828541	1.90292	1.90292	412.737	216.897
ENSG00000198633	ZNF534	0.000950612	0.0828892	3.34597	3.34597	37.5612	11.2258
ENSG00000104313	EYA1	0.000962453	0.0835584	2.37425	2.37425	129.982	54.7465
ENSG00000255014	ARL6IP1P3	0.00097682	0.0840924	6.43474	6.43474	30.3124	4.71074
ENSG00000135905	DOCK10	0.00097699	0.0840924	0.387619	-2.57985	115.856	298.891
ENSG00000248886	UGT2A3P7	0.00102092	0.0871824	5.73903	5.73903	37.5002	6.53424
ENSG00000196776	CD47	0.00102158	0.0871824	1.67077	1.67077	2524.33	1510.88
ENSG00000272405	---	0.00103923	0.0876947	0.294827	-3.39182	10.3236	35.0158
ENSG00000244405	ETV5	0.00103998	0.0876947	2.27384	2.27384	194.661	85.609
ENSG00000182022	CHST15	0.00104478	0.0876947	0.424523	-2.35559	95.0937	224.002
ENSG00000184985	SORCS2	0.00104508	0.0876947	0.498345	-2.00664	309.361	620.777
ENSG00000261787	TCF24	0.00105024	0.087761	0.123657	-8.08691	2.47273	19.9967
ENSG00000237515	SHISA9	0.00107191	0.0891336	2.69757	2.69757	91.0124	33.7387
ENSG00000100095	SEZ6L	0.00107556	0.0891336	0.401014	-2.49368	764.763	1907.07
ENSG00000106003	LFNG	0.00108054	0.0891783	0.486383	-2.05599	150.48	309.385
ENSG00000261478	---	0.00109634	0.090111	0.336187	-2.97454	26.07	77.5462
ENSG00000148841	ITPRIP	0.00112156	0.0918079	2.15041	2.15041	111.044	51.6385
ENSG00000145506	NKD2	0.00112963	0.0920178	0.441804	-2.26345	59.3923	134.431
ENSG00000160685	ZBTB7B	0.00113559	0.0920178	0.419915	-2.38144	53.323	126.985
ENSG00000149294	NCAM1	0.00113789	0.0920178	1.88002	1.88002	11048.2	5876.63
ENSG00000272752	STAG3L5P-PVRIG2P-PILRB	0.00115103	0.0927061	1.74286	1.74286	433.009	248.447
ENSG00000254622	NAV2-AS4	0.00117616	0.0943517	4.4401	4.4401	46.1392	10.3915
ENSG00000187714	SLC18A3	0.0011847	0.0943908	3.12883	3.12883	49.3439	15.7707
ENSG00000101463	SYNDIG1	0.00118606	0.0943908	2.59619	2.59619	292.16	112.534
ENSG00000163491	NEK10	0.00120026	0.0951432	2.54298	2.54298	244.779	96.2567
ENSG00000134376	CRB1	0.0012063	0.0952452	0.465244	-2.14941	164.333	353.219
ENSG00000278897	---	0.00122001	0.0959499	14.9858	14.9858	31.8855	2.12771
ENSG00000154803	FLCN	0.00122777	0.0961837	0.561953	-1.77951	398.738	709.558
ENSG00000101493	ZNF516	0.00123886	0.0966746	0.589679	-1.69584	1246.36	2113.63
ENSG00000254602	MIR130AHG	0.00125721	0.0977262	2.08498	2.08498	106.073	50.875
ENSG00000114200	BCHE	0.00126737	0.0980547	2.04642	2.04642	391.231	191.178
ENSG00000111058	ACSS3	0.00127635	0.0980547	3.07957	3.07957	319.954	103.895
ENSG00000189431	RASSF10	0.00127766	0.0980547	0.39939	-2.50382	23.9106	59.8677
ENSG00000236333	TRHDE-AS1	0.00128099	0.0980547	3.02221	3.02221	611.378	202.295
ENSG00000172638	EFEMP2	0.00131158	0.100014	2.33999	2.33999	183.646	78.4813
ENSG00000185869	ZNF829	0.00134494	0.10217	2.25786	2.25786	264.275	117.047
ENSG00000005108	THSD7A	0.00135994	0.102919	1.80223	1.80223	8267.46	4587.34
ENSG00000279192	PWAR5	0.00138499	0.104001	2.45859	2.45859	501.298	203.896
ENSG00000229807	XIST	0.00138843	0.104001	199.829	199.829	4818.52	24.1133
ENSG00000128285	MCHR1	0.00138979	0.104001	0.397327	-2.51682	30.2292	76.0814
ENSG00000273079	GRIN2B	0.00140414	0.104526	2.42291	2.42291	5760.14	2377.37
ENSG00000249690	---	0.00140724	0.104526	3.16474	3.16474	108.351	34.237
ENSG00000256463	SALL3	0.0014311	0.105907	0.407188	-2.45587	109.901	269.902
ENSG00000162383	SLC1A7	0.00144459	0.106087	0.233195	-4.28826	5.93736	25.461
ENSG00000289810	---	0.00144745	0.106087	3.5254	3.5254	63.6893	18.0658
ENSG00000134594	RAB33A	0.00145167	0.106087	0.421262	-2.37382	74.4578	176.75
ENSG00000233178	---	0.00145469	0.106087	2.8669	2.8669	63.0871	22.0054
ENSG00000253284	---	0.00147044	0.106755	2.57118	2.57118	150.007	58.3416
ENSG00000070748	CHAT	0.00147654	0.106755	4.20493	4.20493	54.7422	13.0186
ENSG00000142632	ARHGEF19	0.00148047	0.106755	0.38391	-2.60478	20.5014	53.4017
ENSG00000289426	---	0.00148515	0.106755	8.69258	8.69258	42.0618	4.83881
ENSG00000285980	---	0.00149862	0.107339	3.99894	3.99894	160.393	40.1088
ENSG00000204267	TAP2	0.00152969	0.109174	2.68765	2.68765	101.007	37.5819
ENSG00000175697	GPR156	0.00154792	0.109677	2.25172	2.25172	159.72	70.9324
ENSG00000257178	---	0.0015522	0.109677	7.50057	7.50057	21.1072	2.81409
ENSG00000154310	TNIK	0.00156532	0.109677	1.91513	1.91513	2466.24	1287.76
ENSG00000244161	FLNB-AS1	0.00156813	0.109677	3.05526	3.05526	56.2479	18.4102
ENSG00000107521	HPS1	0.00157095	0.109677	0.512932	-1.94958	103.987	202.73
ENSG00000289204	---	0.00157461	0.109677	3.75305	3.75305	32.7477	8.72563
ENSG00000138759	FRAS1	0.00157502	0.109677	0.411988	-2.42725	2044.26	4961.93
ENSG00000149090	PAMR1	0.00158906	0.110017	5.84085	5.84085	21.7959	3.73164
ENSG00000269693	---	0.00159088	0.110017	0.348905	-2.86611	18.0864	51.8377
ENSG00000111254	AKAP3	0.00163384	0.1126	0.475498	-2.10306	51.8015	108.942
ENSG00000140961	OSGIN1	0.00165295	0.113527	0.366516	-2.7284	38.9639	106.309
ENSG00000196668	LINC00173	0.00166205	0.113541	3.46273	3.46273	107.267	30.9777
ENSG00000186907	RTN4RL2	0.00166447	0.113541	2.54122	2.54122	55.8592	21.9813
ENSG00000130513	GDF15	0.0016811	0.114286	0.261847	-3.81902	39.0804	149.249
ENSG00000117983	MUC5B	0.00169463	0.114817	6.39879	6.39879	19.0772	2.98137
ENSG00000196935	SRGAP1	0.00171158	0.115575	1.9151	1.9151	1272.18	664.289
ENSG00000179403	VWA1	0.0017308	0.11648	0.465778	-2.14695	42.4183	91.0698
ENSG00000262119	---	0.00174325	0.116537	2.47371	2.47371	491.293	198.606
ENSG00000270316	BORCS7-ASMT	0.00174872	0.116537	0.0878046	-11.3889	2.04475	23.2875
ENSG00000138449	SLC40A1	0.00174907	0.116537	0.512141	-1.95259	98.641	192.605
ENSG00000260918	---	0.0017559	0.116605	0.101016	-9.89944	2.19204	21.7
ENSG00000279486	OR2AG1	0.00176318	0.116702	6.00492	6.00492	36.1491	6.01991
ENSG00000105829	BET1	0.00179372	0.118332	0.501753	-1.99301	140.168	279.356
ENSG00000164879	CA3	0.00179557		0.135048	-7.40476	2.13001	15.7722
ENSG00000113805	CNTN3	0.00184144	0.120564	2.4573	2.4573	142.808	58.1159
ENSG00000149231	CCDC82	0.0018428	0.120564	2.17847	2.17847	3181.56	1460.45
ENSG00000279277	---	0.00184558	0.120564	3.03187	3.03187	54.3882	17.9388
ENSG00000177084	POLE	0.00189596	0.123453	1.74924	1.74924	665.323	380.351
ENSG00000164778	EN2	0.00191091	0.123472	0.181195	-5.51891	6.65641	36.7361
ENSG00000072201	LNX1	0.0019137	0.123472	0.298397	-3.35124	15.1968	50.928
ENSG00000196747	H2AC13	0.00191473	0.123472	3.38785	3.38785	288.901	85.2757
ENSG00000164823	OSGIN2	0.0019277	0.12391	0.525909	-1.90147	143.675	273.194
ENSG00000257467	PPFIA2-AS1	0.00197492	0.126232	5.14539	5.14539	51.2335	9.95716
ENSG00000214076	CPSF1P1	0.00197809	0.126232	0.471436	-2.12118	66.6133	141.299
ENSG00000248508	SRP14-DT	0.00198269	0.126232	0.400693	-2.49567	26.5528	66.2671
ENSG00000138646	HERC5	0.00201761	0.128048	0.267387	-3.7399	14.2274	53.209
ENSG00000112541	PDE10A	0.00202814	0.12831	0.504583	-1.98183	2426.41	4808.74
ENSG00000134253	TRIM45	0.00205962	0.129866	0.486228	-2.05665	123.937	254.895
ENSG00000127920	GNG11	0.00206569	0.129866	0.351418	-2.84561	152.41	433.699
ENSG00000223772	GEMIN8P3	0.00207866	0.130273	4.87385	4.87385	20.3194	4.16906
ENSG00000112619	PRPH2	0.00210054	0.131011	5.1376	5.1376	31.4206	6.11582
ENSG00000166863	TAC3	0.00210349	0.131011	10.1065	10.1065	24.6566	2.43966
ENSG00000280077	---	0.00212075	0.131677	2.17741	2.17741	141.151	64.8253
ENSG00000178773	CPNE7	0.0021309	0.131899	2.54945	2.54945	107.02	41.9777
ENSG00000196277	GRM7	0.00217871	0.133759	2.47426	2.47426	864.882	349.551
ENSG00000133739	LRRCC1	0.00218054	0.133759	0.498785	-2.00487	242.386	485.952
ENSG00000131409	LRRC4B	0.00218096	0.133759	0.573536	-1.74357	756.09	1318.3
ENSG00000169856	ONECUT1	0.00219013	0.133912	1.7559	1.7559	2518.87	1434.52
ENSG00000233885	YEATS2-AS1	0.00222032	0.135345	2.31312	2.31312	163.591	70.7233
ENSG00000224795	NTM-AS1	0.00222814	0.13541	4.2321	4.2321	146.074	34.5158
ENSG00000258643	BCL2L2-PABPN1	0.00226251	0.137075	0.435881	-2.2942	39.7234	91.1335
ENSG00000120519	SLC10A7	0.0022692	0.137075	1.77071	1.77071	368.486	208.101
ENSG00000086289	EPDR1	0.0022899	0.13791	0.433717	-2.30565	67.0693	154.638
ENSG00000290573	---	0.00230494	0.1384	2.60808	2.60808	82.7734	31.7373
ENSG00000279342	---	0.00233278	0.139653	1.75268	1.75268	327.508	186.861
ENSG00000226761	TAS2R46	0.00235593	0.140211	3.42877	3.42877	38.3448	11.1833
ENSG00000172572	PDE3A	0.00235802	0.140211	0.428996	-2.33103	837.301	1951.77
ENSG00000239704	CDRT4	0.0023645	0.140211	2.52996	2.52996	125.973	49.7927
ENSG00000280287	---	0.00237006	0.140211	2.97636	2.97636	98.6109	33.1314
ENSG00000256349	---	0.00238081	0.140433	0.323369	-3.09244	12.1115	37.4541
ENSG00000250519	---	0.00239517	0.140768	3.22602	3.22602	47.0556	14.5863
ENSG00000188219	POTEE	0.00240054	0.140768	9.50303	9.50303	1506.95	158.575
ENSG00000274422	---	0.00242245	0.141639	2.74213	2.74213	63.483	23.151
ENSG00000135821	GLUL	0.00243457	0.141934	0.571537	-1.74967	2318.89	4057.28
ENSG00000152229	PSTPIP2	0.00244989	0.142227	0.477017	-2.09636	71.9612	150.857
ENSG00000176956	LY6H	0.00245877	0.142227	2.9782	2.9782	225.418	75.6896
ENSG00000114805	PLCH1	0.00246087	0.142227	1.8567	1.8567	682.359	367.511
ENSG00000233436	BTBD18	0.00247295	0.142514	2.27012	2.27012	91.7201	40.4031
ENSG00000131094	C1QL1	0.00250181	0.143764	0.407883	-2.45168	79.9785	196.082
ENSG00000169814	BTD	0.00253666	0.145351	1.9493	1.9493	489.506	251.118
ENSG00000276115	---	0.00258006	0.147416	3.12847	3.12847	52.6961	16.844
ENSG00000272690	LINC02018	0.00260958	0.148529	4.26424	4.26424	32.4058	7.59944
ENSG00000215156	---	0.00261708	0.148529	2.22521	2.22521	330.718	148.623
ENSG00000110318	CEP126	0.00262175	0.148529	1.90003	1.90003	500.757	263.552
ENSG00000260978	---	0.00263621	0.148735	1.86673	1.86673	177.968	95.337
ENSG00000214872	SMTNL1	0.00264022	0.148735	2.85256	2.85256	56.4356	19.7842
ENSG00000128165	ADM2	0.00267173	0.149788	0.251103	-3.98243	12.7844	50.913
ENSG00000110536	PTPMT1	0.00267385	0.149788	3.2746	3.2746	121.857	37.2126
ENSG00000140092	FBLN5	0.00272432	0.15219	3.07256	3.07256	68.9989	22.4565
ENSG00000235784	HNRNPA1P29	0.00274203	0.152754	3.53254	3.53254	34.3592	9.72647
ENSG00000182118	FAM89A	0.00276416	0.15356	0.493882	-2.02478	119.011	240.97
ENSG00000057294	PKP2	0.00279858	0.154987	2.18684	2.18684	68.6393	31.3875
ENSG00000160200	CBS	0.00280529	0.154987	0.637532	-1.56855	566.391	888.412
ENSG00000290615	RAB6C-AS1	0.00282528	0.155662	0.407536	-2.45377	25.0894	61.5636
ENSG00000124508	BTN2A2	0.00284133	0.156117	0.530758	-1.8841	124.33	234.25
ENSG00000256315	CADM1-AS1	0.00286817	0.157114	3.89896	3.89896	162.913	41.7838
ENSG00000223509	WHAMMP1	0.00287514	0.157114	0.330916	-3.02191	35.7581	108.058
ENSG00000287045	---	0.00290285	0.158197	3.02441	3.02441	71.1505	23.5254
ENSG00000123130	ACOT9	0.0029298	0.159233	0.393226	-2.54307	44.1549	112.289
ENSG00000256274	TAS2R64P	0.00295154	0.15964	7.33867	7.33867	18.9165	2.57764
ENSG00000172058	SERF1A	0.0029532	0.15964	2.15166	2.15166	288.516	134.09
ENSG00000289192	---	0.0029735	0.160298	2.87093	2.87093	88.5415	30.8407
ENSG00000277991	---	0.00298861	0.160298	1.8675	1.8675	562.048	300.962
ENSG00000254579	---	0.00298935	0.160298	5.20804	5.20804	36.2047	6.9517
ENSG00000119547	ONECUT2	0.00310634	0.166127	2.14676	2.14676	6342.95	2954.65
ENSG00000144824	PHLDB2	0.00312027	0.166179	1.92528	1.92528	193.801	100.662
ENSG00000102760	RGCC	0.00312388	0.166179	0.231092	-4.32729	6.76191	29.2607
ENSG00000168014	C2CD3	0.00313908	0.166192	1.71896	1.71896	1071.64	623.422
ENSG00000152128	TMEM163	0.00314069	0.166192	0.535919	-1.86596	114.337	213.348
ENSG00000203799	CCDC162P	0.00317263	0.16744	2.68211	2.68211	58.6949	21.8838
ENSG00000289308	---	0.0031846	0.167585	2.51311	2.51311	81.7816	32.542
ENSG00000281708	ERC2-IT1	0.00319315	0.167585	3.64787	3.64787	47.4238	13.0004
ENSG00000196990	FAM163B	0.00320046	0.167585	0.337796	-2.96036	15.0998	44.7009
ENSG00000278907	---	0.00323472		23.9095	23.9095	8.96404	0.374916
ENSG00000248713	C4orf54	0.00326239		0.105388	-9.48873	1.25204	11.8802
ENSG00000289353	---	0.00328292	0.171455	0.573913	-1.74242	104.116	181.414
ENSG00000282022	---	0.00331689	0.17278	5.85142	5.85142	17.8755	3.05489
ENSG00000135519	KCNH3	0.00333999	0.173303	2.83628	2.83628	221.164	77.9768
ENSG00000166793	YPEL4	0.00334422	0.173303	1.73239	1.73239	444.489	256.576
ENSG00000263002	ZNF234	0.00337257	0.174322	0.578085	-1.72985	404.1	699.033
ENSG00000185610	DBX2	0.00349227	0.179559	6.0512	6.0512	40.9018	6.75929
ENSG00000225746	MEG8	0.00350132	0.179559	0.0265272	-37.6971	12.0501	454.253
ENSG00000205111	CDKL4	0.00352035	0.179559	0.212597	-4.70373	4.00085	18.8189
ENSG00000198680	TUSC1	0.00352523	0.179559	0.236251	-4.23279	15.6739	66.3444
ENSG00000215146	---	0.00353041	0.179559	12.7817	12.7817	147.527	11.542
ENSG00000106484	MEST	0.00353487	0.179559	0.493221	-2.02749	1473.85	2988.2
ENSG00000100292	HMOX1	0.00354501	0.179559	0.37001	-2.70263	31.5458	85.2566
ENSG00000196967	ZNF585A	0.00354551	0.179559	0.597675	-1.67315	312.654	523.117
ENSG00000130813	SHFL	0.0035598	0.179828	2.9997	2.9997	65.6777	21.8948
ENSG00000067182	TNFRSF1A	0.00358788	0.180442	2.30617	2.30617	120.39	52.2037
ENSG00000052126	PLEKHA5	0.00359879	0.180442	1.80465	1.80465	1751.23	970.403
ENSG00000176533	GNG7	0.00359895	0.180442	2.3053	2.3053	79.0484	34.2899
ENSG00000229520	LINC00404	0.00364045	0.182068	0.322894	-3.09699	14.1592	43.8508
ENSG00000198010	DLGAP2	0.00365529	0.182355	0.40632	-2.46111	34.9792	86.0878
ENSG00000114026	OGG1	0.00366444	0.182358	1.77407	1.77407	632.091	356.294
ENSG00000286998	---	0.00367592	0.182477	4.17396	4.17396	25.1626	6.02848
ENSG00000139200	PIANP	0.00371719	0.183773	2.26942	2.26942	146.858	64.7117
ENSG00000146285	SCML4	0.00372036	0.183773	1.9344	1.9344	210.359	108.746
ENSG00000256294	ZNF225	0.00374975	0.18477	0.536365	-1.8644	219.228	408.729
ENSG00000287290	---	0.00377643	0.185628	0.204531	-4.88924	4.68347	22.8986
ENSG00000237651	C2orf74	0.00380026	0.186343	0.449526	-2.22456	65.6158	145.967
ENSG00000205571	SMN2	0.00382107	0.186906	0.548646	-1.82267	236.161	430.442
ENSG00000196220	SRGAP3	0.0038782	0.189239	1.67426	1.67426	5741.98	3429.57
ENSG00000185305	ARL15	0.00388837	0.189275	1.96606	1.96606	171.401	87.1798
ENSG00000198468	FLVCR1-DT	0.00392106	0.189897	0.419212	-2.38543	23.7833	56.7333
ENSG00000135824	RGS8	0.003927	0.189897	0.480342	-2.08185	591.119	1230.62
ENSG00000259075	POC1B-GALNT4	0.00392956	0.189897	2.65364	2.65364	90.0873	33.9485
ENSG00000241015	TPM3P9	0.00395563	0.190417	0.401467	-2.49087	47.3494	117.941
ENSG00000144227	NXPH2	0.00395931	0.190417	5.02664	5.02664	45.3263	9.01722
ENSG00000253726	---	0.00397159	0.190551	2.85595	2.85595	85.0707	29.7872
ENSG00000101843	PSMD10	0.00401292	0.191839	0.503518	-1.98603	375.964	746.674
ENSG00000077616	NAALAD2	0.00401756	0.191839	2.03847	2.03847	738.788	362.422
ENSG00000139278	GLIPR1	0.00403709	0.191985	1.74135	1.74135	331.932	190.618
ENSG00000237353	PATE4	0.00403978	0.191985	6.06319	6.06319	18.2628	3.01208
ENSG00000160539	PLPP7	0.00407264	0.193089	0.521932	-1.91596	65.8114	126.092
ENSG00000204789	ZNF204P	0.00407344		0.0931846	-10.7314	1.29044	13.8482
ENSG00000162105	SHANK2	0.00409351	0.193261	1.77058	1.77058	983.833	555.656
ENSG00000179399	GPC5	0.00409554	0.193261	2.8302	2.8302	52.0524	18.3917
ENSG00000283503	LINC01902	0.00410708	0.193351	0.437856	-2.28386	22.962	52.442
ENSG00000146733	PSPH	0.00411674	0.193352	0.444366	-2.2504	197.573	444.619
ENSG00000152952	PLOD2	0.00415982	0.194919	2.01995	2.01995	240.715	119.169
ENSG00000259218	LINC00928	0.00417476	0.195163	0.379426	-2.63556	17.6582	46.5392
ENSG00000267325	LINC01415	0.00418823	0.195337	0.272952	-3.66365	17.096	62.6339
ENSG00000066248	NGEF	0.00421237	0.195815	0.326362	-3.06408	26.5741	81.4253
ENSG00000167281	RBFOX3	0.004218	0.195815	2.51524	2.51524	128.32	51.0172
ENSG00000255043	NAV2-AS5	0.0042572	0.197178	2.84428	2.84428	206.573	72.6276
ENSG00000121716	PILRB	0.00431342	0.199322	1.90634	1.90634	974.165	511.013
ENSG00000228253	MT-ATP8	0.00437482	0.201232	2.03369	2.03369	1510.26	742.621
ENSG00000272636	DOC2B	0.00438301	0.201232	0.527968	-1.89406	518.392	981.863
ENSG00000162817	C1orf115	0.00438811	0.201232	0.316317	-3.16139	21.1145	66.751
ENSG00000291019	AACSP1	0.0043949	0.201232	5.15349	5.15349	34.565	6.7071
ENSG00000291112	---	0.00443242	0.202393	0.2048	-4.88282	17.875	87.2804
ENSG00000257842	NOVA1-DT	0.00444043	0.202393	2.93143	2.93143	438.045	149.431
ENSG00000196417	ZNF765	0.00446471	0.203038	0.532096	-1.87936	160.864	302.321
ENSG00000119698	PPP4R4	0.00451585	0.204899	1.70905	1.70905	200.939	117.574
ENSG00000196449	YRDC	0.00456486	0.206655	0.579712	-1.725	129.482	223.355
ENSG00000185008	ROBO2	0.00463172	0.20921	2.48663	2.48663	7841.77	3153.58
ENSG00000080854	IGSF9B	0.00465969	0.21	2.21523	2.21523	1084.78	489.692
ENSG00000135828	RNASEL	0.00477156	0.21456	0.42828	-2.33492	31.9436	74.5857
ENSG00000291239	---	0.00477264		0.120223	-8.31788	1.88065	15.643
ENSG00000184933	OR6A2	0.00478611	0.214582	6.62085	6.62085	25.9994	3.92689
ENSG00000181449	SOX2	0.00479344	0.214582	0.59494	-1.68084	1503.65	2527.4
ENSG00000254469	XNDC1N	0.00484436	0.216378	1.99405	1.99405	144.097	72.2637
ENSG00000204956	PCDHGA1	0.00488767	0.216461	0.437782	-2.28424	34.0545	77.7887
ENSG00000204388	HSPA1B	0.00488961	0.216461	0.472727	-2.11538	352.904	746.529
ENSG00000280138	---	0.00489753	0.216461	1.99413	1.99413	458.766	230.058
ENSG00000123700	KCNJ2	0.00490509	0.216461	0.447657	-2.23385	80.8629	180.636
ENSG00000204588	LINC01123	0.00491189	0.216461	2.41938	2.41938	66.3069	27.4066
ENSG00000198695	MT-ND6	0.00491478	0.216461	2.18652	2.18652	1306.37	597.464
ENSG00000224078	SNHG14	0.00493132	0.216461	1.73786	1.73786	47685.3	27439
ENSG00000120075	HOXB5	0.00493256	0.216461	4.35446	4.35446	40.6145	9.32712
ENSG00000131791	PRKAB2	0.00494967	0.216737	0.588313	-1.69978	864.104	1468.78
ENSG00000085514	PILRA	0.00496927	0.217121	2.54308	2.54308	162.706	63.9801
ENSG00000114423	CBLB	0.00499718	0.217703	1.92313	1.92313	1852.29	963.165
ENSG00000253767	PCDHGA8	0.00501061	0.217703	3.22759	3.22759	263.224	81.5543
ENSG00000289437	---	0.00501858	0.217703	2.25635	2.25635	115.739	51.2948
ENSG00000178401	DNAJC22	0.00502601	0.217703	1.99692	1.99692	463.691	232.203
ENSG00000166938	DIS3L	0.00511137	0.220604	0.458034	-2.18324	255.718	558.295
ENSG00000253537	PCDHGA7	0.00511498	0.220604	3.21831	3.21831	111.952	34.7861
ENSG00000011347	SYT7	0.00516085	0.221892	2.03503	2.03503	618.048	303.704
ENSG00000147202	DIAPH2	0.00516697	0.221892	0.401233	-2.49232	47.8609	119.285
ENSG00000259001	---	0.00518989	0.222246	0.498641	-2.00545	858.717	1722.11
ENSG00000138642	HERC6	0.00520923	0.222246	0.374354	-2.67127	22.0669	58.9467
ENSG00000092068	SLC7A8	0.0052152	0.222246	3.33918	3.33918	31.1574	9.33084
ENSG00000206585	RNVU1-7	0.00521955	0.222246	1.95618	1.95618	5515.59	2819.58
ENSG00000163694	RBM47	0.00524476	0.222715	0.302518	-3.30559	10.6421	35.1784
ENSG00000279905	---	0.00525277	0.222715	2.86526	2.86526	94.639	33.0298
ENSG00000255508	---	0.00527437	0.223159	2.02491	2.02491	141.44	69.85
ENSG00000250377	---	0.00529521	0.223487	0.430956	-2.32042	37.0477	85.9664
ENSG00000068024	HDAC4	0.00530439	0.223487	0.626697	-1.59567	530.283	846.155
ENSG00000153291	SLC25A27	0.00535545	0.225042	0.604833	-1.65335	164.524	272.015
ENSG00000279530	---	0.00536728	0.225042	1.95263	1.95263	201.148	103.014
ENSG00000259916	AQP7B	0.00537814	0.225042	5.24446	5.24446	29.738	5.67036
ENSG00000239653	PSMD6-AS2	0.00539529	0.225042	2.27831	2.27831	108.419	47.5877
ENSG00000268362	---	0.00540106	0.225042	1.77201	1.77201	1006.77	568.155
ENSG00000153563	CD8A	0.00541095	0.225042	0.4262	-2.34632	29.3935	68.9665
ENSG00000177788	RAB4A-AS1	0.00541986	0.225042	0.520492	-1.92126	118.867	228.375
ENSG00000269994	LINC02893	0.00544567	0.225598	0.571741	-1.74904	250.72	438.52
ENSG00000135414	GDF11	0.00546678	0.225598	1.86084	1.86084	2535.46	1362.53
ENSG00000287567	---	0.00547704	0.225598	4.07899	4.07899	38.6021	9.46364
ENSG00000229241	PNPT1P1	0.00547825	0.225598	2.93277	2.93277	43.5985	14.866
ENSG00000202354	RNY3	0.0055037	0.226057	1.75434	1.75434	392.125	223.517
ENSG00000221923	ZNF880	0.00552292	0.226057	0.521209	-1.91861	491.255	942.528
ENSG00000230074	---	0.0055232	0.226057	0.431995	-2.31484	23.2263	53.7652
ENSG00000278771	RN7SL3	0.00553646	0.226138	1.82327	1.82327	570.504	312.902
ENSG00000144642	RBMS3	0.00555864	0.226582	1.8456	1.8456	541.293	293.289
ENSG00000235545	DOCK7-DT	0.00568008	0.231063	0.279824	-3.57368	6.18823	22.1147
ENSG00000132837	DMGDH	0.0057013	0.231161	0.380671	-2.62694	27.9123	73.3238
ENSG00000114316	USP4	0.00570555	0.231161	1.83816	1.83816	623.793	339.357
ENSG00000139354	GAS2L3	0.00571963	0.231265	1.8842	1.8842	153.326	81.3749
ENSG00000255423	EBLN2	0.00576929	0.232574	1.93875	1.93875	117.538	60.6256
ENSG00000182463	TSHZ2	0.0057852	0.232574	1.76577	1.76577	1923.09	1089.09
ENSG00000255036	SUGT1P4-STRA6LP-CCDC180	0.00578946	0.232574	3.09947	3.09947	63.9452	20.631
ENSG00000248521	---	0.00578995		6.09011	6.09011	14.5866	2.39513
ENSG00000215093	EEF1A1P29	0.00581136	0.232574	2.83656	2.83656	36.2309	12.7728
ENSG00000049130	KITLG	0.00582352	0.232574	2.60714	2.60714	877.685	336.647
ENSG00000225968	ELFN1	0.00583293	0.232574	0.644552	-1.55146	452.876	702.621
ENSG00000287555	---	0.00584821	0.232574	1.89196	1.89196	87.2028	46.0913
ENSG00000147256	ARHGAP36	0.00585006	0.232574	0.231662	-4.31664	12.8351	55.4044
ENSG00000234358	RPL7AP42	0.00585932	0.232574	4.34521	4.34521	19.5237	4.49315
ENSG00000240265	---	0.00586798	0.232574	3.55025	3.55025	26.6991	7.52034
ENSG00000143622	RIT1	0.00591174	0.233559	0.600541	-1.66517	412.219	686.414
ENSG00000176490	DIRAS1	0.00591612	0.233559	1.72058	1.72058	449.184	261.066
ENSG00000228789	HCG22	0.00593299	0.233764	0.153817	-6.50121	3.87973	25.2229
ENSG00000182870	GALNT9	0.00595915	0.234249	3.31426	3.31426	71.8489	21.6787
ENSG00000124222	STX16	0.00596866	0.234249	1.923	1.923	519.321	270.058
ENSG00000225477	---	0.00598644	0.234488	5.19985	5.19985	24.869	4.78265
ENSG00000156521	TYSND1	0.00602674	0.235607	0.435967	-2.29375	56.3645	129.286
ENSG00000234855	SLIT1-AS1	0.0060713	0.236887	5.34387	5.34387	16.5307	3.09339
ENSG00000289740	TALAM1	0.00613027	0.238208	2.08894	2.08894	115674	55374.5
ENSG00000198431	TXNRD1	0.00613968	0.238208	0.570321	-1.7534	1461.96	2563.39
ENSG00000182985	CADM1	0.00614079	0.238208	2.12218	2.12218	6532.12	3078.02
ENSG00000151881	TMEM267	0.00615574	0.238327	0.522593	-1.91354	70.5786	135.055
ENSG00000105472	CLEC11A	0.00617883	0.23876	0.232343	-4.30398	10.0026	43.0511
ENSG00000290555	LINC00680	0.00622675	0.239439	1.72878	1.72878	213.553	123.528
ENSG00000102024	PLS3	0.00623131	0.239439	0.41991	-2.38146	144.843	344.939
ENSG00000054392	HHAT	0.00624519	0.239439	0.485155	-2.0612	75.9159	156.478
ENSG00000129675	ARHGEF6	0.00624542	0.239439	0.469967	-2.12781	229.777	488.921
ENSG00000183960	KCNH8	0.00625611	0.239439	1.65393	1.65393	1764.63	1066.93
ENSG00000112309	B3GAT2	0.00629168	0.240342	1.82062	1.82062	1211.19	665.262
ENSG00000075651	PLD1	0.00640518	0.243885	2.30638	2.30638	80.6952	34.9878
ENSG00000179941	BBS10	0.00640875	0.243885	0.484226	-2.06515	203.205	419.65
ENSG00000251013	GAPDHP62	0.00647609	0.245981	4.30711	4.30711	16.3621	3.79886
ENSG00000241472	PTPRG-AS1	0.00651816	0.246973	1.91662	1.91662	257.559	134.382
ENSG00000270641	TSIX	0.00653865	0.246973	18.7001	18.7001	66.4385	3.55283
ENSG00000233058	ATP13A3-DT	0.00653916	0.246973	2.3903	2.3903	136.285	57.0161
ENSG00000149328	GLB1L2	0.00657122	0.247718	1.70678	1.70678	323.724	189.67
ENSG00000125046	SSUH2	0.00659523	0.248156	4.1118	4.1118	34.2584	8.33171
ENSG00000287069	---	0.0066108	0.248276	2.40889	2.40889	107.999	44.8335
ENSG00000204248	COL11A2	0.00663571	0.248746	2.49392	2.49392	335.296	134.445
ENSG00000277342	---	0.00665093	0.248851	3.90221	3.90221	24.2543	6.21553
ENSG00000117152	RGS4	0.00668135	0.249524	0.352019	-2.84075	149.581	424.922
ENSG00000281691	RBM5-AS1	0.00670563	0.249966	2.09957	2.09957	171.691	81.7744
ENSG00000251143	---	0.00674606	0.251006	2.05645	2.05645	228.796	111.258
ENSG00000153707	PTPRD	0.00677835	0.251492	1.89035	1.89035	5848.6	3093.93
ENSG00000057019	DCBLD2	0.00678421	0.251492	1.61843	1.61843	2481.33	1533.17
ENSG00000104833	TUBB4A	0.00680582	0.25166	1.86447	1.86447	662.215	355.177
ENSG00000179314	WSCD1	0.00681383	0.25166	0.587923	-1.7009	1649.65	2805.9
ENSG00000124587	PEX6	0.00683199	0.251867	0.579723	-1.72496	116.463	200.894
ENSG00000203987	---	0.00686268	0.252381	3.52275	3.52275	32.1556	9.128
ENSG00000053747	LAMA3	0.00687378	0.252381	0.259026	-3.86062	8.51589	32.8766
ENSG00000177854	TMEM187	0.00688368	0.252381	0.360774	-2.77182	20.0517	55.5797
ENSG00000144559	TAMM41	0.00694368	0.252986	1.83272	1.83272	145.452	79.3642
ENSG00000223642	---	0.00696335	0.252986	2.58974	2.58974	51.6239	19.934
ENSG00000149483	TMEM138	0.00697472	0.252986	1.66713	1.66713	615.633	369.277
ENSG00000138613	APH1B	0.00697962	0.252986	0.540522	-1.85007	111	205.357
ENSG00000255690	TRIL	0.00698487	0.252986	0.427064	-2.34157	44.9371	105.223
ENSG00000135451	TROAP	0.00698523	0.252986	2.00542	2.00542	114.613	57.1515
ENSG00000069431	ABCC9	0.0069885	0.252986	2.41245	2.41245	174.307	72.253
ENSG00000248923	MTND5P11	0.00700413	0.253064	2.70645	2.70645	38.0318	14.0523
ENSG00000168301	KCTD6	0.00701589	0.253064	1.80799	1.80799	360.055	199.146
ENSG00000260689	HNRNPA3P11	0.0070719	0.254626	2.07077	2.07077	59.7643	28.8609
ENSG00000237337	ELAVL4-AS1	0.00707835		7.07036	7.07036	12.2457	1.73198
ENSG00000188001	TPRG1	0.00708728	0.254723	4.20934	4.20934	57.5564	13.6735
ENSG00000162733	DDR2	0.00710291	0.254828	0.426598	-2.34413	148.062	347.076
ENSG00000146910	CNPY1	0.00713434		0.111453	-8.97242	1.8061	16.2051
ENSG00000053438	NNAT	0.00715298	0.255772	3.05053	3.05053	221.758	72.6949
ENSG00000182168	UNC5C	0.00715472	0.255772	0.564348	-1.77196	394.769	699.514
ENSG00000138835	RGS3	0.00724191	0.258428	0.619277	-1.61479	207.677	335.353
ENSG00000133107	TRPC4	0.00731686	0.260639	2.15422	2.15422	367.445	170.57
ENSG00000167614	TTYH1	0.00733311	0.260754	0.534543	-1.87076	1571.49	2939.87
ENSG00000066027	PPP2R5A	0.00735783	0.26117	0.47635	-2.0993	49.652	104.234
ENSG00000251562	MALAT1	0.00743675	0.263034	2.0519	2.0519	74403	36260.5
ENSG00000160336	ZNF761	0.00743801	0.263034	0.398378	-2.51018	124.971	313.7
ENSG00000212978	C2orf74-DT	0.00744968	0.263034	0.457152	-2.18746	87.3138	190.995
ENSG00000111676	ATN1	0.00750773	0.264366	2.0508	2.0508	1312.85	640.167
ENSG00000134490	TMEM241	0.0075159	0.264366	0.485902	-2.05803	68.5824	141.145
ENSG00000106686	SPATA6L	0.00752695	0.264366	2.14602	2.14602	116.129	54.1135
ENSG00000151067	CACNA1C	0.00754339	0.264471	2.15477	2.15477	1434.88	665.909
ENSG00000204525	HLA-C	0.00756799	0.264471	0.528289	-1.8929	175.706	332.595
ENSG00000286004	---	0.00758349	0.264471	3.39022	3.39022	30.7817	9.07958
ENSG00000163884	KLF15	0.00759383	0.264471	0.518477	-1.92872	73.0642	140.921
ENSG00000233974	---	0.00760805	0.264471	0.405553	-2.46577	28.7925	70.9956
ENSG00000286961	---	0.00760907	0.264471	3.34803	3.34803	59.196	17.6809
ENSG00000270893	---	0.00763696	0.264611	3.6543	3.6543	22.2891	6.09941
ENSG00000116171	SCP2	0.00765084	0.264611	0.576469	-1.7347	487.092	844.958
ENSG00000265790	RNASEH1P1	0.00765268	0.264611	3.75303	3.75303	38.274	10.1982
ENSG00000077585	GPR137B	0.00770467	0.26595	0.556573	-1.79671	135.207	242.927
ENSG00000119922	IFIT2	0.00781085	0.269152	2.15797	2.15797	67.9237	31.4757
ENSG00000286843	---	0.00782444	0.269158	3.22222	3.22222	30.6979	9.52693
ENSG00000108479	GALK1	0.00787909	0.270113	0.463949	-2.15541	36.0698	77.7452
ENSG00000289138	---	0.00787915	0.270113	1.8094	1.8094	153.422	84.792
ENSG00000148357	HMCN2	0.00789912	0.270336	3.55974	3.55974	71.8807	20.1927
ENSG00000284431	---	0.00792492	0.270757	0.375661	-2.66198	33.8164	90.0184
ENSG00000259404	EFL1P1	0.00795191		0.135323	-7.38971	1.64858	12.1825
ENSG00000166897	ELFN2	0.0080244	0.273689	2.546	2.546	376.051	147.703
ENSG00000178718	RPP25	0.00805995	0.274094	0.415398	-2.40733	26.6249	64.0949
ENSG00000169247	SH3TC2	0.00806778	0.274094	0.47578	-2.10181	89.3104	187.714
ENSG00000244115	DNAJC25-GNG10	0.00808557	0.274094	0.328225	-3.04669	13.1866	40.1754
ENSG00000272620	AFAP1-AS1	0.00809095	0.274094	2.1056	2.1056	192.261	91.3093
ENSG00000272410	---	0.00811666	0.274502	2.56849	2.56849	76.2012	29.6677
ENSG00000168913	ENHO	0.00825484	0.278705	0.593061	-1.68617	282.742	476.75
ENSG00000179918	SEPHS2	0.00827602	0.278784	0.604454	-1.65439	153.692	254.265
ENSG00000207263	SNORD116-16	0.00828943	0.278784	3.50927	3.50927	29.8924	8.51811
ENSG00000273706	LHX1	0.00830744	0.278784	2.15646	2.15646	340.998	158.128
ENSG00000166147	FBN1	0.00832181	0.278784	1.56557	1.56557	698.742	446.319
ENSG00000128965	CHAC1	0.00833234	0.278784	0.494104	-2.02386	243.726	493.268
ENSG00000183793	NPIPA5	0.0083406	0.278784	3.62487	3.62487	100.554	27.7401
ENSG00000072657	TRHDE	0.00836211	0.278986	2.76261	2.76261	1047.02	378.997
ENSG00000267390	KDSR-DT	0.00837446	0.278986	0.403027	-2.48123	14.848	36.8412
ENSG00000264058	---	0.00838932	0.279018	3.88629	3.88629	55.8414	14.3688
ENSG00000285839	---	0.00839745		13.3076	13.3076	8.94834	0.672424
ENSG00000139351	SYCP3	0.00843219	0.279979	2.56765	2.56765	58.1883	22.6621
ENSG00000253300	---	0.00844955	0.280092	0.343218	-2.9136	9.69516	28.2478
ENSG00000288722	F8A1	0.00847153	0.280357	0.408628	-2.44722	28.7074	70.2532
ENSG00000198342	ZNF442	0.00851667	0.280913	0.576175	-1.73559	113.956	197.781
ENSG00000142949	PTPRF	0.0085206	0.280913	0.655479	-1.5256	1836.39	2801.59
ENSG00000104419	NDRG1	0.00853469	0.280913	0.533472	-1.87451	46.9269	87.965
ENSG00000172889	EGFL7	0.00854436	0.280913	0.336679	-2.97018	9.898	29.3989
ENSG00000280145	---	0.008564	0.281098	1.80855	1.80855	142.719	78.9138
ENSG00000256399	---	0.00860154	0.281805	3.43254	3.43254	30.4407	8.86828
ENSG00000270814	DMAC1P1	0.00862469	0.281805	3.62477	3.62477	40.8719	11.2757
ENSG00000183010	PYCR1	0.00862769	0.281805	0.402724	-2.48309	226.892	563.393
ENSG00000248710	---	0.00865018		0.128241	-7.79783	1.529	11.9229
ENSG00000129159	KCNC1	0.00867945	0.283035	2.07898	2.07898	710.566	341.787
ENSG00000162946	DISC1	0.00871616	0.283771	0.54426	-1.83736	108.383	199.138
ENSG00000154646	TMPRSS15	0.00874062	0.284106	8.15159	8.15159	121.541	14.9101
ENSG00000197852	INKA2	0.00878038	0.284203	0.618957	-1.61562	226.887	366.563
ENSG00000286353	---	0.00878349	0.284203	2.51968	2.51968	133.35	52.9235
ENSG00000081059	TCF7	0.00878614	0.284203	1.73295	1.73295	252.377	145.634
ENSG00000228063	LYPLAL1-DT	0.00880305	0.284226	0.273742	-3.65308	5.5783	20.378
ENSG00000130943	PKDREJ	0.00881519	0.284226	0.435966	-2.29376	30.7331	70.4942
ENSG00000213058	---	0.00891512	0.286566	0.366744	-2.7267	31.696	86.4253
ENSG00000181722	ZBTB20	0.00892568	0.286566	1.82217	1.82217	7646.63	4196.45
ENSG00000108773	KAT2A	0.00893063	0.286566	0.616516	-1.62202	266.735	432.649
ENSG00000187630	DHRS4L2	0.00894864	0.286685	3.1087	3.1087	27.576	8.8706
ENSG00000112769	LAMA4	0.00898005	0.28689	1.88168	1.88168	424.079	225.373
ENSG00000226608	FTLP3	0.00898363	0.28689	0.411461	-2.43036	270.714	657.933
ENSG00000198840	MT-ND3	0.00902707	0.287039	1.51147	1.51147	3448.53	2281.58
ENSG00000065600	PACC1	0.00903758	0.287039	0.524929	-1.90502	225.994	430.523
ENSG00000158457	TSPAN33	0.00903949	0.287039	0.504742	-1.98121	79.424	157.356
ENSG00000109762	SNX25	0.00904555	0.287039	0.565028	-1.76982	192.993	341.564
ENSG00000272068	BCAN-AS1	0.00909253	0.288074	0.297915	-3.35666	6.66277	22.3647
ENSG00000135406	PRPH	0.00913521	0.288969	2.38053	2.38053	247.205	103.845
ENSG00000154065	ANKRD29	0.00915251	0.289061	0.360033	-2.77752	17.6767	49.0975
ENSG00000179348	GATA2	0.00916229		5.27191	5.27191	12.9062	2.44811
ENSG00000288030	---	0.00919875	0.290064	4.09773	4.09773	32.4461	7.91805
ENSG00000141452	RMC1	0.00926694	0.291619	0.457221	-2.18713	177.963	389.227
ENSG00000233016	SNHG7	0.00927714	0.291619	0.649347	-1.54001	299.59	461.371
ENSG00000261308	FIGNL2	0.00940464	0.294737	1.89098	1.89098	166.869	88.245
ENSG00000162407	PLPP3	0.00940572	0.294737	0.585927	-1.7067	602.773	1028.75
ENSG00000143514	TP53BP2	0.00944807	0.295602	0.589165	-1.69732	606.173	1028.87
ENSG00000247033	---	0.00946364	0.295628	5.91029	5.91029	18.1026	3.06289
ENSG00000230732	---	0.00952134	0.296047	2.16686	2.16686	72.2494	33.3429
ENSG00000001460	STPG1	0.00952328	0.296047	2.4541	2.4541	34.9751	14.2517
ENSG00000287720	---	0.00953084	0.296047	2.59809	2.59809	73.209	28.1781
ENSG00000076053	RBM7	0.00955013	0.296047	1.7126	1.7126	539.792	315.188
ENSG00000185105	MYADML2	0.00956384	0.296047	0.407608	-2.45334	15.0111	36.8274
ENSG00000135842	NIBAN1	0.0095773	0.296047	0.333716	-2.99656	36.7561	110.142
ENSG00000182674	KCNB2	0.00958037	0.296047	2.06096	2.06096	582.629	282.698
ENSG00000144771	LRTM1	0.00964599	0.296435	4.07438	4.07438	32.3242	7.93352
ENSG00000289517	---	0.00964847	0.296435	0.331407	-3.01744	8.83416	26.6565
ENSG00000270055	---	0.0096616	0.296435	0.323341	-3.09271	11.8208	36.5583
ENSG00000135069	PSAT1	0.0096657	0.296435	0.466602	-2.14315	1094.36	2345.38
ENSG00000260930	LINC01416	0.00966685	0.296435	0.439858	-2.27346	28.3997	64.5656
ENSG00000231703	---	0.00969911	0.29697	2.77014	2.77014	49.0622	17.7111
ENSG00000111785	RIC8B	0.00980285	0.298866	1.54151	1.54151	972.691	631.001
ENSG00000183715	OPCML	0.00981655	0.298866	1.84014	1.84014	776.445	421.948
ENSG00000227199	ST7-AS1	0.00984004	0.298866	0.487511	-2.05124	27.5698	56.5521
ENSG00000021826	CPS1	0.00984027	0.298866	1.66039	1.66039	165.432	99.6344
ENSG00000253974	NRG1-IT1	0.00985408	0.298866	3.44314	3.44314	26.973	7.83384
ENSG00000280291	---	0.00986044	0.298866	3.2137	3.2137	33.5838	10.4502
ENSG00000225572	DOCK4-AS1	0.00986535	0.298866	2.1768	2.1768	73.4058	33.7219
ENSG00000204347	BTBD17	0.00995474	0.300632	0.506879	-1.97286	71.8108	141.673
ENSG00000107807	TLX1	0.00997184	0.300632	0.547702	-1.82581	130.846	238.9
ENSG00000164638	SLC29A4	0.00997809	0.300632	0.662829	-1.50868	494.604	746.202
ENSG00000149201	CCDC81	0.00999846	0.300632	2.75759	2.75759	94.685	34.3362
ENSG00000138193	PLCE1	0.00999858	0.300632	0.601118	-1.66357	443.249	737.375
ENSG00000068781	STON1-GTF2A1L	0.0100193	0.300804	0.204955	-4.87911	5.21695	25.4541
ENSG00000147255	IGSF1	0.0100516	0.301323	0.381342	-2.62232	91.0233	238.692
ENSG00000241738	ZNF90P1	0.0101288	0.303183	2.29364	2.29364	63.2798	27.5892
ENSG00000116396	KCNC4	0.0101607	0.303546	0.502357	-1.99062	129.302	257.39
ENSG00000160145	KALRN	0.0101712	0.303546	1.82129	1.82129	6482.6	3559.34
ENSG00000116717	GADD45A	0.0102257	0.304476	0.508879	-1.9651	125.109	245.852
ENSG00000124762	CDKN1A	0.0102327	0.304476	0.432053	-2.31453	1394.95	3228.66
ENSG00000178033	CALHM5	0.0102943	0.305854	1.8024	1.8024	431.978	239.669
ENSG00000260633	---	0.0104149	0.30898	3.06181	3.06181	49.0388	16.0163
ENSG00000197063	MAFG	0.010459	0.309819	0.606462	-1.64891	427.734	705.294
ENSG00000106804	C5	0.0104774	0.309819	0.516842	-1.93483	65.8664	127.44
ENSG00000198331	HYLS1	0.0104895	0.309819	0.377704	-2.64757	13.0745	34.6158
ENSG00000242779	ZNF702P	0.0105392	0.310033	0.433502	-2.30679	141.277	325.896
ENSG00000263278	---	0.0105566	0.310033	4.13712	4.13712	28.7954	6.96026
ENSG00000165912	PACSIN3	0.010559	0.310033	4.44413	4.44413	21.7283	4.88921
ENSG00000139718	SETD1B	0.0105807	0.310033	1.66823	1.66823	424.821	254.653
ENSG00000291060	---	0.0105907	0.310033	1.77275	1.77275	880.123	496.472
ENSG00000235885	LINC01828	0.010601	0.310033	0.136998	-7.29938	73.1575	534.004
ENSG00000206557	TRIM71	0.0106204	0.310033	1.65097	1.65097	1039.82	629.826
ENSG00000240964	RN7SL751P	0.0106409	0.310179	4.07811	4.07811	18.6984	4.58506
ENSG00000143409	MINDY1	0.010667	0.310489	0.583118	-1.71492	202.882	347.927
ENSG00000256870	SLC5A8	0.0106717		0.124048	-8.06142	1.82142	14.6832
ENSG00000173406	DAB1	0.0106884	0.31066	0.6151	-1.62575	387.965	630.735
ENSG00000229589	ACVR2B-AS1	0.0107715	0.312315	1.95808	1.95808	90.5774	46.2584
ENSG00000154478	GPR26	0.0107765	0.312315	0.367246	-2.72297	23.7656	64.7131
ENSG00000272921	---	0.0108043		0.178642	-5.5978	2.59849	14.5459
ENSG00000261586	---	0.0108174	0.313049	0.223711	-4.47006	6.17962	27.6233
ENSG00000197550	---	0.0108517	0.313094	2.44931	2.44931	525.731	214.644
ENSG00000280660	---	0.010853	0.313094	3.04877	3.04877	58.5817	19.2148
ENSG00000177685	CRACR2B	0.0108658	0.313094	1.89385	1.89385	153.33	80.9618
ENSG00000233460	RPL35AP31	0.0109239	0.314317	2.41817	2.41817	44.4523	18.3826
ENSG00000279602	---	0.0109467	0.31452	2.52103	2.52103	222.885	88.4104
ENSG00000283415	---	0.0109962	0.31487	5.22769	5.22769	25.2429	4.82868
ENSG00000198888	MT-ND1	0.0110133	0.31487	1.72747	1.72747	8987.92	5202.95
ENSG00000060709	RIMBP2	0.0110169	0.31487	1.85725	1.85725	1006.51	541.936
ENSG00000270607	NAV2-AS6	0.0110574	0.31487	3.34047	3.34047	41.5206	12.4296
ENSG00000092445	TYRO3	0.0110761	0.31487	0.53988	-1.85226	343.201	635.699
ENSG00000183287	CCBE1	0.0110993	0.31487	0.379406	-2.6357	11.2205	29.5738
ENSG00000198589	LRBA	0.0111014	0.31487	1.56448	1.56448	1853.89	1184.99
ENSG00000138944	SHISAL1	0.0111069	0.31487	0.549068	-1.82127	869.827	1584.19
ENSG00000115825	PRKD3	0.011126	0.31487	0.555194	-1.80117	480.375	865.238
ENSG00000064763	FAR2	0.0111315	0.31487	1.90091	1.90091	371.328	195.343
ENSG00000286742	---	0.0112253	0.317076	3.34458	3.34458	21.6069	6.4603
ENSG00000135838	NPL	0.0112563	0.317503	0.507241	-1.97145	32.9687	64.9961
ENSG00000214176	PLEKHM1P1	0.0113617	0.319998	0.266583	-3.75118	5.79212	21.7273
ENSG00000106153	CHCHD2	0.0113834	0.319998	0.540054	-1.85167	589.198	1091
ENSG00000270571	---	0.0113926	0.319998	2.72526	2.72526	34.6682	12.7211
ENSG00000274349	ZNF658	0.0114203	0.320329	0.639937	-1.56265	185.863	290.44
ENSG00000285907	---	0.0114374	0.32036	3.95149	3.95149	17.3324	4.3863
ENSG00000153560	UBP1	0.0115534	0.323156	1.69072	1.69072	1180.27	698.084
ENSG00000257954	---	0.0115833	0.323211	3.39574	3.39574	24.217	7.13159
ENSG00000228319	SPATA2P1	0.0115876	0.323211	2.47651	2.47651	45.8761	18.5245
ENSG00000108932	SLC16A6	0.011621	0.323589	0.495717	-2.01728	55.261	111.477
ENSG00000114790	ARHGEF26	0.0116775	0.323589	1.51567	1.51567	330.546	218.085
ENSG00000278611	ZNF426-DT	0.0116788	0.323589	0.497841	-2.00867	27.8445	55.9304
ENSG00000204969	PCDHA2	0.0116879	0.323589	2.12831	2.12831	469.044	220.384
ENSG00000241560	ZBTB20-AS1	0.0116932	0.323589	2.11051	2.11051	232.861	110.334
ENSG00000112773	TENT5A	0.0117118	0.323589	0.480046	-2.08313	239.214	498.315
ENSG00000237904	---	0.0117131		6.19672	6.19672	12.8784	2.07827
ENSG00000136068	FLNB	0.0117141	0.323589	1.61545	1.61545	1864.68	1154.28
ENSG00000281383	---	0.0117803	0.324417	2.38904	2.38904	71.8012	30.0544
ENSG00000164326	CARTPT	0.0117946	0.324417	0.0384667	-25.9965	3.25886	84.719
ENSG00000139915	MDGA2	0.0118003	0.324417	1.72149	1.72149	636.311	369.628
ENSG00000232912	RERE-AS1	0.011812	0.324417	3.75607	3.75607	19.7784	5.26572
ENSG00000290425	PI4KAP1	0.0118249	0.324417	0.527876	-1.89438	375.478	711.298
ENSG00000182405	PGBD4	0.0121292	0.331865	0.630749	-1.58542	120.57	191.153
ENSG00000181038	METTL23	0.0121295	0.331865	0.562765	-1.77694	90.6875	161.146
ENSG00000161714	PLCD3	0.0121926	0.333136	0.532979	-1.87625	170.942	320.729
ENSG00000116954	RRAGC	0.0123246	0.336286	0.628668	-1.59067	189.078	300.76
ENSG00000135127	BICDL1	0.0124354	0.337941	2.33064	2.33064	928.72	398.482
ENSG00000060749	QSER1	0.0124355	0.337941	1.68997	1.68997	3395.26	2009.06
ENSG00000110172	CHORDC1	0.0124513	0.337941	1.55724	1.55724	1027.34	659.715
ENSG00000130766	SESN2	0.0124527	0.337941	0.564796	-1.77055	486.396	861.19
ENSG00000178917	ZNF852	0.0125065	0.338944	1.91083	1.91083	233.643	122.272
ENSG00000187122	SLIT1	0.0125299	0.339118	2.00911	2.00911	3432.34	1708.39
ENSG00000173960	UBXN2A	0.0125942	0.340321	0.612778	-1.63191	374.821	611.676
ENSG00000017260	ATP2C1	0.0126082	0.340321	1.52078	1.52078	1867.68	1228.11
ENSG00000260249	---	0.0126732	0.341615	2.94008	2.94008	27.0257	9.19217
ENSG00000284969	---	0.0126947	0.341736	3.37057	3.37057	22.8276	6.77261
ENSG00000290829	---	0.0127819	0.343622	0.475415	-2.10342	33.8927	71.2908
ENSG00000155380	SLC16A1	0.01281	0.343915	0.501844	-1.99265	1284.31	2559.19
ENSG00000087086	FTL	0.0128585	0.344755	0.435757	-2.29485	3365.01	7722.22
ENSG00000253764	KBTBD11-AS1	0.0129383	0.346433	0.516877	-1.9347	32.456	62.7925
ENSG00000153904	DDAH1	0.0129775	0.346953	0.630094	-1.58706	1008.71	1600.88
ENSG00000169203	NPIPB12	0.0129924	0.346953	0.343515	-2.91108	15.5327	45.217
ENSG00000249780	---	0.0130098		0.136236	-7.34021	1.54934	11.3725
ENSG00000178878	APOLD1	0.013068	0.348508	0.430312	-2.32389	47.9959	111.537
ENSG00000187672	ERC2	0.0130855	0.348513	1.80245	1.80245	1636.6	907.987
ENSG00000235016	SEMA3F-AS1	0.013111	0.348729	1.8782	1.8782	127.184	67.7157
ENSG00000166341	DCHS1	0.0132237	0.350944	1.77136	1.77136	5619.35	3172.34
ENSG00000181072	CHRM2	0.0132293	0.350944	2.49782	2.49782	757.327	303.194
ENSG00000291142	---	0.0133055	0.352468	2.88812	2.88812	256.15	88.6912
ENSG00000170340	B3GNT2	0.0133219	0.352468	0.496607	-2.01367	54.1098	108.959
ENSG00000157890	MEGF11	0.0133429	0.352558	1.78262	1.78262	471.939	264.745
ENSG00000066382	MPPED2	0.0133777	0.353013	2.43639	2.43639	334.727	137.386
ENSG00000145526	CDH18	0.0134039	0.35324	1.54152	1.54152	652.412	423.225
ENSG00000217330	SSXP10	0.0134876	0.354979	4.96064	4.96064	18.5972	3.74896
ENSG00000243197	TUSC7	0.0135211	0.355393	2.80782	2.80782	193.958	69.0779
ENSG00000234177	LINC01114	0.0135491	0.355571	0.511075	-1.95666	31.7496	62.1232
ENSG00000164061	BSN	0.0135687	0.355571	1.87461	1.87461	2942.5	1569.66
ENSG00000226387	SORCS3-AS1	0.0135984	0.355571	3.13586	3.13586	31.627	10.0856
ENSG00000167548	KMT2D	0.0135987	0.355571	1.78529	1.78529	1730.3	969.202
ENSG00000282944	---	0.01362	0.355662	10.8506	10.8506	95.0968	8.76418
ENSG00000196208	GREB1	0.0137187	0.357158	1.52388	1.52388	1112.39	729.974
ENSG00000140479	PCSK6	0.0137501	0.357158	0.591771	-1.68984	110.639	186.962
ENSG00000156232	WHAMM	0.0138194	0.357158	0.563013	-1.77616	82.1811	145.967
ENSG00000289499	---	0.0138198	0.357158	2.55274	2.55274	34.9408	13.6876
ENSG00000105855	ITGB8	0.0138251	0.357158	0.570116	-1.75403	9879.61	17329.1
ENSG00000251400	ALDH7A1P1	0.0138359	0.357158	1.80278	1.80278	123.202	68.3403
ENSG00000178201	VN1R1	0.0138506	0.357158	2.3992	2.3992	115.01	47.9366
ENSG00000280135	---	0.0138617	0.357158	2.05155	2.05155	72.2873	35.2354
ENSG00000164796	CSMD3	0.0138631	0.357158	1.96054	1.96054	1935.15	987.052
ENSG00000104205	SGK3	0.0138726	0.357158	0.411612	-2.42947	18.0297	43.8026
ENSG00000198727	MT-CYB	0.01389	0.357158	1.63403	1.63403	8889.98	5440.51
ENSG00000109920	FNBP4	0.013891	0.357158	1.586	1.586	2008.46	1266.37
ENSG00000290026	---	0.0139139	0.35729	3.38447	3.38447	31.9947	9.45338
ENSG00000250565	ATP6V1E2	0.0139566	0.357928	0.538149	-1.85822	41.7671	77.6126
ENSG00000254254	PENK-AS1	0.0139949	0.358451	0.397401	-2.51635	16.881	42.4784
ENSG00000269821	KCNQ1OT1	0.0140434	0.359174	1.99419	1.99419	7744.46	3883.51
ENSG00000030066	NUP160	0.0140731	0.359174	1.56135	1.56135	1001.24	641.268
ENSG00000175449	RFESD	0.014118		0.179577	-5.56865	2.12269	11.8205
ENSG00000257242	LINC01619	0.0141409	0.360351	3.12392	3.12392	47.6044	15.2386
ENSG00000220884	MESTP1	0.0142333	0.362245	0.514033	-1.9454	78.9435	153.577
ENSG00000287908	---	0.0142809	0.362996	2.48659	2.48659	89.0132	35.7972
ENSG00000203900	---	0.014324	0.363363	1.98037	1.98037	69.6368	35.1635
ENSG00000287957	---	0.014346	0.363363	2.08785	2.08785	118.17	56.5987
ENSG00000146151	HMGCLL1	0.0143604	0.363363	0.581721	-1.71904	99.1108	170.375
ENSG00000282393	---	0.0143708	0.363363	0.582791	-1.71588	81.4141	139.697
ENSG00000120093	HOXB3	0.0143873	0.363363	2.42568	2.42568	1567.76	646.318
ENSG00000070540	WIPI1	0.0144178	0.363363	0.474811	-2.1061	67.9832	143.18
ENSG00000197496	SLC2A10	0.0144222	0.363363	0.40841	-2.44852	29.2426	71.6011
ENSG00000198786	MT-ND5	0.0145189	0.365341	1.80953	1.80953	7942.19	4389.09
ENSG00000241261	RPL17P19	0.0145559	0.365813	2.15043	2.15043	98.2883	45.7063
ENSG00000256628	ZBTB11-AS1	0.0145926	0.366276	1.73738	1.73738	120.353	69.2726
ENSG00000106211	HSPB1	0.014644	0.367106	0.494863	-2.02076	56.2371	113.642
ENSG00000255545	B3GAT1-DT	0.0146624	0.367108	2.43255	2.43255	218.173	89.6887
ENSG00000160588	MPZL3	0.014697	0.367302	2.51015	2.51015	44.0695	17.5566
ENSG00000269984	---	0.014713	0.367302	1.86334	1.86334	121.713	65.3197
ENSG00000266962	HSD17B1-AS1	0.014725	0.367302	0.626334	-1.59659	155.659	248.525
ENSG00000133812	SBF2	0.014755	0.367409	1.89648	1.89648	3490.32	1840.42
ENSG00000041515	MYO16	0.014766	0.367409	1.69144	1.69144	335.242	198.199
ENSG00000122694	GLIPR2	0.0148071	0.367977	0.443397	-2.25532	98.8387	222.913
ENSG00000168621	GDNF	0.014865	0.36859	4.37321	4.37321	19.2345	4.39826
ENSG00000212907	MT-ND4L	0.0148801	0.36859	1.67589	1.67589	1781.27	1062.88
ENSG00000186732	MPPED1	0.0149207	0.36859	0.272583	-3.6686	4.38597	16.0904
ENSG00000106078	COBL	0.0149229	0.36859	0.34583	-2.89159	13.5504	39.1821
ENSG00000285813	---	0.0149529	0.36859	2.06301	2.06301	112.322	54.4457
ENSG00000137817	PARP6	0.0149678	0.36859	0.602229	-1.6605	1084.27	1800.43
ENSG00000206503	HLA-A	0.0150091	0.36859	0.450487	-2.21982	112.487	249.7
ENSG00000196932	TMEM26	0.0150183	0.36859	0.207536	-4.81843	4.09558	19.7343
ENSG00000183914	DNAH2	0.0150285	0.36859	2.5097	2.5097	80.9271	32.2458
ENSG00000270207	---	0.0150337	0.36859	3.06117	3.06117	65.0369	21.2458
ENSG00000133858	ZFC3H1	0.015034	0.36859	1.69668	1.69668	1118.57	659.272
ENSG00000183495	EP400	0.0150546	0.368644	1.72209	1.72209	1367.39	794.031
ENSG00000164252	AGGF1	0.0150932	0.369138	0.663637	-1.50685	552.581	832.655
ENSG00000203685	STUM	0.0151438	0.369925	0.447542	-2.23443	58.8103	131.407
ENSG00000278558	TMEM191B	0.0152055	0.37098	0.416446	-2.40127	18.2851	43.9074
ENSG00000168209	DDIT4	0.0152315	0.371163	0.593702	-1.68435	713.561	1201.88
ENSG00000237737	DCTN1-AS1	0.015298	0.372333	1.97566	1.97566	85.6403	43.3476
ENSG00000117153	KLHL12	0.0153701	0.37346	0.647992	-1.54323	635.61	980.893
ENSG00000258932	MIR3171HG	0.0153949	0.37346	0.368299	-2.71518	20.9633	56.9192
ENSG00000183562	---	0.0154002	0.37346	1.92783	1.92783	89.6769	46.5171
ENSG00000158636	EMSY	0.0154192	0.373468	1.6283	1.6283	1150.87	706.793
ENSG00000139180	NDUFA9	0.0155246	0.374375	1.52835	1.52835	956.012	625.519
ENSG00000234215	CT66	0.0155329	0.374375	0.232038	-4.30965	3.76264	16.2157
ENSG00000015153	YAF2	0.0155379	0.374375	1.68696	1.68696	729.054	432.169
ENSG00000278195	SSTR3	0.0155479	0.374375	3.51763	3.51763	23.1446	6.57959
ENSG00000188419	CHM	0.0155594	0.374375	0.634563	-1.57589	640.65	1009.59
ENSG00000109132	PHOX2B	0.0155814	0.374375	3.44882	3.44882	36.6396	10.6238
ENSG00000269983	---	0.015609	0.374375	0.471596	-2.12046	29.1306	61.7702
ENSG00000240393	---	0.0156397	0.374375	2.76714	2.76714	104.599	37.8005
ENSG00000287839	---	0.0156419	0.374375	0.50104	-1.99585	28.5825	57.0463
ENSG00000168309	FAM107A	0.0156433	0.374375	0.416528	-2.4008	66.4049	159.425
ENSG00000276600	RAB7B	0.0156781	0.374761	0.270442	-3.69765	5.19757	19.2188
ENSG00000122420	PTGFR	0.0157145	0.375185	2.37301	2.37301	108.383	45.6731
ENSG00000149054	ZNF215	0.0157693	0.376044	2.74837	2.74837	74.2933	27.0318
ENSG00000254471	---	0.0158023	0.376383	6.5467	6.5467	131.917	20.1502
ENSG00000290901	---	0.0158241	0.376455	3.92505	3.92505	25.8497	6.58583
ENSG00000254634	SMG1P6	0.0158497	0.376618	2.25107	2.25107	93.5792	41.5709
ENSG00000106853	PTGR1	0.0159693		4.65453	4.65453	15.5685	3.34481
ENSG00000106070	GRB10	0.0159958	0.379483	0.644184	-1.55235	1305.98	2027.34
ENSG00000033867	SLC4A7	0.0160226	0.379483	1.68103	1.68103	3306.58	1967
ENSG00000149177	PTPRJ	0.016027	0.379483	1.75025	1.75025	1012.04	578.226
ENSG00000148773	MKI67	0.0160726	0.380113	2.25954	2.25954	1120.63	495.953
ENSG00000249158	PCDHA11	0.0161165	0.380702	2.06878	2.06878	264.309	127.76
ENSG00000267436	---	0.0161182		12.3	12.3	10.9744	0.89223
ENSG00000229299	ZBTB46-AS2	0.0161332		6.09807	6.09807	12.4694	2.04481
ENSG00000183248	PRR36	0.0161626	0.38125	1.96772	1.96772	115.746	58.8222
ENSG00000272849	---	0.0161777	0.38125	2.40428	2.40428	39.0851	16.2565
ENSG00000243715	CACNA2D3-AS1	0.0162055	0.381423	3.56291	3.56291	38.3971	10.7769
ENSG00000131044	TTLL9	0.016237	0.381423	0.474486	-2.10755	33.2192	70.0109
ENSG00000242816	---	0.0162421	0.381423	2.64685	2.64685	51.3369	19.3955
ENSG00000112182	BACH2	0.0163235	0.381959	1.64248	1.64248	2459.05	1497.16
ENSG00000261934	PCDHGA9	0.0163308	0.381959	2.05194	2.05194	136.233	66.3922
ENSG00000205763	RP9P	0.0163621		0.0900519	-11.1047	0.806108	8.95159
ENSG00000163219	ARHGAP25	0.0163687	0.381959	0.415363	-2.40753	15.5623	37.4668
ENSG00000108469	RECQL5	0.0163886	0.381959	0.630471	-1.58612	212.308	336.745
ENSG00000158163	DZIP1L	0.0164147	0.381959	1.67432	1.67432	131.11	78.3065
ENSG00000145198	VWA5B2	0.0164148	0.381959	3.5032	3.5032	101.237	28.8983
ENSG00000286459	---	0.0164261	0.381959	2.53161	2.53161	36.3788	14.3698
ENSG00000261167	---	0.0164436	0.381959	1.69687	1.69687	175.699	103.543
ENSG00000166833	NAV2	0.0164533	0.381959	1.56956	1.56956	1325.97	844.799
ENSG00000111052	LIN7A	0.0164704	0.381959	1.87459	1.87459	3198.46	1706.22
ENSG00000101180	HRH3	0.0164744	0.381959	2.03355	2.03355	61.9891	30.4832
ENSG00000257167	TMPO-AS1	0.0165188	0.382298	1.82962	1.82962	68.0127	37.1732
ENSG00000212125	TAS2R15P	0.0165272	0.382298	2.13074	2.13074	89.9588	42.2195
ENSG00000168517	HEXIM2	0.0165861	0.382638	0.538888	-1.85567	41.5846	77.1673
ENSG00000228830	---	0.0166052	0.382638	0.545625	-1.83276	50.6651	92.8571
ENSG00000163590	PPM1L	0.0166396	0.382638	1.53614	1.53614	2831.47	1843.24
ENSG00000184984	CHRM5	0.0166575	0.382638	2.57397	2.57397	62.3234	24.213
ENSG00000133065	SLC41A1	0.0166603	0.382638	0.638482	-1.56622	231.447	362.496
ENSG00000249255	PGAM1P9	0.0166816	0.382638	2.86179	2.86179	22.766	7.95516
ENSG00000196458	ZNF605	0.0166879	0.382638	1.96044	1.96044	1263.34	644.418
ENSG00000277925	Telomerase-vert	0.0167046	0.382638	0.282847	-3.53548	9.07809	32.0954
ENSG00000256025	CACNA1C-AS4	0.0167145	0.382638	3.27762	3.27762	41.8188	12.7589
ENSG00000204054	LINC00963	0.0167694	0.383041	0.60442	-1.65448	169.571	280.552
ENSG00000101255	TRIB3	0.0168087	0.383502	0.489696	-2.04208	226.539	462.611
ENSG00000272414	FAM47E-STBD1	0.0168526	0.383897	0.39907	-2.50583	18.0079	45.1246
ENSG00000290474	GUSBP2	0.0168643	0.383897	2.12553	2.12553	76.5429	36.0113
ENSG00000111203	ITFG2	0.0168968	0.384139	1.62477	1.62477	322.587	198.543
ENSG00000212694	LINC01089	0.0169132	0.384139	1.83206	1.83206	530.262	289.435
ENSG00000291225	---	0.0169785	0.385031	0.183634	-5.44562	4.7605	25.9239
ENSG00000257135	ODC1-DT	0.0170088	0.385031	0.47017	-2.12689	22.1706	47.1545
ENSG00000152154	TMEM178A	0.0170147	0.385031	1.66772	1.66772	336.357	201.687
ENSG00000230327	MTCO1P42	0.0170293	0.385031	3.29504	3.29504	25.1237	7.62469
ENSG00000289283	---	0.017052	0.38511	2.24492	2.24492	54.4578	24.2582
ENSG00000133195	SLC39A11	0.0170992	0.385422	0.524437	-1.90681	37.9156	72.2978
ENSG00000123560	PLP1	0.0171075	0.385422	0.596859	-1.67544	1257.15	2106.28
ENSG00000287215	---	0.0171383	0.385422	0.458185	-2.18253	34.7826	75.914
ENSG00000113248	PCDHB15	0.0171492	0.385422	1.69695	1.69695	221.918	130.774
ENSG00000291040	CD99P1	0.01717	0.385422	0.470231	-2.12661	19.4401	41.3416
ENSG00000183091	NEB	0.0172147	0.385745	1.81435	1.81435	350.215	193.025
ENSG00000180764	PIPSL	0.0173394	0.388103	0.634165	-1.57688	143.009	225.508
ENSG00000161544	CYGB	0.0173859	0.388313	0.595873	-1.67821	82.588	138.6
ENSG00000283703	VSIG10L2	0.0173875	0.388313	4.28023	4.28023	20.3763	4.76055
ENSG00000176595	KBTBD11	0.0174335	0.388633	0.636372	-1.57141	942.103	1480.43
ENSG00000290556	---	0.017453	0.388633	2.23919	2.23919	51.0303	22.7896
ENSG00000226367	ST7-AS2	0.0174919	0.388915	2.23989	2.23989	80.8237	36.0838
ENSG00000147394	ZNF185	0.0175769	0.390371	0.436821	-2.28927	62.6694	143.467
ENSG00000171540	OTP	0.017688		0.175367	-5.70232	2.44574	13.9464
ENSG00000130829	DUSP9	0.0177212	0.392399	0.321233	-3.11301	11.8012	36.7373
ENSG00000131373	HACL1	0.0177391	0.392399	1.57764	1.57764	172.272	109.196
ENSG00000228663	PSMD10P1	0.0177672	0.392399	2.06779	2.06779	65.7348	31.7898
ENSG00000001036	FUCA2	0.0177857	0.392399	0.532735	-1.8771	116.19	218.102
ENSG00000118432	CNR1	0.0177863	0.392399	0.611156	-1.63624	4606.2	7536.85
ENSG00000185664	PMEL	0.0177982	0.392399	1.81441	1.81441	81.4011	44.8637
ENSG00000230487	PSMG3-AS1	0.0178099	0.392399	0.457366	-2.18644	62.7517	137.202
ENSG00000242385	LINC00901	0.0178248	0.392399	3.22899	3.22899	56.6147	17.5333
ENSG00000281327	LINC01338	0.0178758	0.39309	0.249372	-4.01007	4.72256	18.9378
ENSG00000169508	GPR183	0.0179048	0.393294	2.70859	2.70859	34.0966	12.5884
ENSG00000182379	NXPH4	0.0179696	0.393294	2.72851	2.72851	191.478	70.1766
ENSG00000267254	ZNF790-AS1	0.0179863	0.393294	2.32563	2.32563	328.111	141.085
ENSG00000143751	SDE2	0.0180072	0.393294	0.636262	-1.57168	406.185	638.393
ENSG00000157445	CACNA2D3	0.0180124	0.393294	2.1627	2.1627	1577.45	729.39
ENSG00000171310	CHST11	0.018038	0.393294	1.63294	1.63294	1144.27	700.742
ENSG00000239268	---	0.0180414	0.393294	2.17198	2.17198	304.144	140.03
ENSG00000148408	CACNA1B	0.0180419	0.393294	1.69708	1.69708	887.356	522.871
ENSG00000160932	LY6E	0.0181573	0.395379	2.28389	2.28389	65.5713	28.7103
ENSG00000165633	VSTM4	0.0181785	0.395411	0.605265	-1.65217	80.8499	133.578
ENSG00000185518	SV2B	0.0182119	0.39571	0.374268	-2.67189	38.8412	103.779
ENSG00000273590	---	0.0182597	0.395956	0.268226	-3.7282	5.53643	20.6409
ENSG00000153404	PLEKHG4B	0.0183119	0.395956	0.461702	-2.1659	491.46	1064.45
ENSG00000276266	---	0.0183278	0.395956	2.69785	2.69785	60.7943	22.5343
ENSG00000168461	RAB31	0.0183403	0.395956	0.626338	-1.59658	862.178	1376.54
ENSG00000183117	CSMD1	0.0183586	0.395956	0.0820349	-12.1899	24.9525	304.169
ENSG00000135655	USP15	0.0183613	0.395956	1.62631	1.62631	1820.46	1119.38
ENSG00000153162	BMP6	0.0183614	0.395956	3.02951	3.02951	34.6327	11.4318
ENSG00000183298	RPSAP19	0.0183827	0.395987	1.72121	1.72121	161.472	93.8133
ENSG00000182050	MGAT4C	0.0184683	0.397126	1.99989	1.99989	1432.64	716.361
ENSG00000181191	PJA1	0.0184913	0.397126	0.611694	-1.6348	1759.88	2877.06
ENSG00000148942	SLC5A12	0.0184949	0.397126	0.150791	-6.63171	23.9279	158.683
ENSG00000123096	SSPN	0.0185295	0.397196	0.47216	-2.11793	67.6092	143.191
ENSG00000109991	P2RX3	0.0185378	0.397196	2.02866	2.02866	546.091	269.188
ENSG00000285555	---	0.0186033	0.398175	3.47221	3.47221	34.6157	9.96936
ENSG00000125703	ATG4C	0.0187078	0.399983	0.567602	-1.7618	76.5771	134.913
ENSG00000095303	PTGS1	0.0187587		0.204803	-4.88275	2.54415	12.4225
ENSG00000175895	PLEKHF2	0.0187603	0.400252	0.526196	-1.90043	75.8537	144.155
ENSG00000250742	LINC02381	0.0188408	0.401543	2.75517	2.75517	126.147	45.7857
ENSG00000290548	---	0.018876	0.401867	1.75821	1.75821	493.555	280.714
ENSG00000291100	---	0.0189103	0.402169	1.76906	1.76906	488.928	276.377
ENSG00000240288	GHRLOS	0.0189573	0.402299	2.22161	2.22161	45.2809	20.3821
ENSG00000259275	---	0.0189654	0.402299	2.35381	2.35381	39.4321	16.7524
ENSG00000260469	INSYN1-AS1	0.0189655		0.243926	-4.09961	3.44957	14.1419
ENSG00000188659	SAXO2	0.0189765	0.402299	0.395517	-2.52834	28.4877	72.0266
ENSG00000170927	PKHD1	0.0190027		7.89948	7.89948	16.0425	2.03083
ENSG00000158201	ABHD3	0.0190055	0.402361	0.580489	-1.72269	166.075	286.095
ENSG00000224881	---	0.0190196	0.402361	3.1455	3.1455	48.3127	15.3593
ENSG00000076201	PTPN23	0.0190736	0.403079	1.89712	1.89712	481.554	253.834
ENSG00000276417	---	0.0190966	0.403139	2.19776	2.19776	110.707	50.3729
ENSG00000283208	---	0.0191357	0.40327	1.83041	1.83041	252.539	137.968
ENSG00000120915	EPHX2	0.0191612	0.40327	0.562183	-1.77878	58.8061	104.603
ENSG00000285756	---	0.0191827	0.40327	0.523514	-1.91017	1086.01	2074.45
ENSG00000283563	---	0.0191832	0.40327	2.34347	2.34347	45.4602	19.3987
ENSG00000129048	ACKR4	0.0192094	0.403397	2.42534	2.42534	37.089	15.2923
ENSG00000152969	JAKMIP1	0.0192746	0.404148	2.15499	2.15499	106.296	49.3258
ENSG00000188501	LCTL	0.0192894	0.404148	0.409549	-2.44171	16.6906	40.7537
ENSG00000145623	OSMR	0.0193182	0.404148	3.17137	3.17137	20.4785	6.45731
ENSG00000265443	---	0.019374	0.404148	3.30364	3.30364	18.2853	5.53489
ENSG00000180185	FAHD1	0.0193773	0.404148	0.596103	-1.67756	255.74	429.02
ENSG00000254860	TMEM9B-AS1	0.0193812	0.404148	1.8514	1.8514	142.109	76.7574
ENSG00000275898	---	0.0193936		6.56305	6.56305	15.871	2.41824
ENSG00000159248	GJD2	0.0194017	0.404148	2.29155	2.29155	40.7226	17.7707
ENSG00000171291	ZNF439	0.0194063	0.404148	8.33855	8.33855	126.619	15.1847
ENSG00000255136	TPBGL-AS1	0.0194704	0.40506	2.53074	2.53074	52.6735	20.8135
ENSG00000111731	C2CD5	0.0195492	0.406148	1.55574	1.55574	1384.08	889.658
ENSG00000291206	GTF2IRD1P1	0.01956		0.272027	-3.67611	3.90484	14.3546
ENSG00000139174	PRICKLE1	0.0195632	0.406148	1.88779	1.88779	437.969	232
ENSG00000285793	ANAPC1P2	0.0196587	0.407709	1.68329	1.68329	183.149	108.805
ENSG00000245552	LNCRNA-IUR	0.0197682	0.40918	1.94912	1.94912	111.486	57.1981
ENSG00000289611	---	0.0197751	0.40918	1.87288	1.87288	156.907	83.7789
ENSG00000283031	---	0.0197961	0.40918	2.95517	2.95517	35.4763	12.0049
ENSG00000077097	TOP2B	0.0198112	0.40918	1.58973	1.58973	9469.67	5956.8
ENSG00000260910	SWINGN	0.0198459	0.409312	0.413982	-2.41557	20.1257	48.6151
ENSG00000164142	FHIP1A	0.0198584	0.409312	3.12834	3.12834	49.9805	15.9767
ENSG00000245156	---	0.0199491	0.410542	2.19945	2.19945	38.3564	17.4391
ENSG00000290879	---	0.019959	0.410542	0.515345	-1.94045	32.321	62.7171
ENSG00000237296	SMG1P1	0.0200367	0.411089	3.97473	3.97473	50.3263	12.6616
ENSG00000286412	---	0.0200552	0.411089	2.63353	2.63353	50.4446	19.1547
ENSG00000143575	HAX1	0.0200843	0.411089	0.573839	-1.74265	402.553	701.508
ENSG00000117362	APH1A	0.0200977	0.411089	0.626021	-1.59739	710.965	1135.69
ENSG00000170579	DLGAP1	0.0201169	0.411089	0.642007	-1.55761	347.525	541.311
ENSG00000175105	ZNF654	0.0201227	0.411089	1.56198	1.56198	630.875	403.893
ENSG00000112379	ARFGEF3	0.0201386	0.411089	0.446083	-2.24174	291.86	654.275
ENSG00000204842	ATXN2	0.020164	0.411089	1.61692	1.61692	1264.69	782.157
ENSG00000139910	NOVA1	0.0201701	0.411089	1.68704	1.68704	5662.68	3356.57
ENSG00000291224	---	0.020207	0.411156	1.82356	1.82356	84.0626	46.0982
ENSG00000280385	---	0.0202144	0.411156	1.60757	1.60757	559.329	347.935
ENSG00000263528	IKBKE	0.0202557	0.411161	3.38003	3.38003	16.9579	5.01707
ENSG00000125551	PLGLB2	0.0203165	0.411177	1.92975	1.92975	208.055	107.815
ENSG00000061455	PRDM6	0.0203187	0.411177	3.4798	3.4798	32.1051	9.22612
ENSG00000237406	NDUFA9P1	0.0203442	0.411177	3.29577	3.29577	29.047	8.81341
ENSG00000188897	---	0.02035	0.411177	4.71491	4.71491	43.4875	9.2234
ENSG00000109861	CTSC	0.0203589	0.411177	1.69728	1.69728	439.626	259.018
ENSG00000118363	SPCS2	0.0204249	0.412094	1.56674	1.56674	440.206	280.97
ENSG00000186166	CENATAC	0.0204567	0.412321	1.66881	1.66881	493.007	295.424
ENSG00000111605	CPSF6	0.0205028	0.412836	1.60251	1.60251	6101.35	3807.38
ENSG00000279050	PWAR1	0.0205348	0.413064	2.50642	2.50642	345.554	137.868
ENSG00000272916	---	0.0206397	0.413584	1.69263	1.69263	191.609	113.202
ENSG00000211456	SACM1L	0.020647	0.413584	1.513	1.513	1198.97	792.445
ENSG00000138795	LEF1	0.0207186	0.413584	0.242972	-4.11571	13.3078	54.771
ENSG00000136014	USP44	0.0207239	0.413584	1.64454	1.64454	157.887	96.0065
ENSG00000197696	NMB	0.0207244	0.413584	0.337258	-2.96508	10.5013	31.1371
ENSG00000285627	---	0.0207275		4.00519	4.00519	13.8335	3.45389
ENSG00000157514	TSC22D3	0.0207396	0.413584	0.586012	-1.70645	597.345	1019.34
ENSG00000139155	SLCO1C1	0.0207508	0.413584	0.278924	-3.58521	9.74647	34.9431
ENSG00000258230	---	0.0207523	0.413584	4.32659	4.32659	17.7933	4.11254
ENSG00000076706	MCAM	0.0207611	0.413584	0.619421	-1.61441	515.229	831.791
ENSG00000256188	TAS2R30	0.0207668	0.413584	1.82942	1.82942	110.13	60.1995
ENSG00000151773	CCDC122	0.0208407	0.4141	2.83896	2.83896	75.2409	26.503
ENSG00000257818	C1GALT1P1	0.0208596	0.4141	2.18572	2.18572	87.3425	39.9606
ENSG00000289417	---	0.0208757	0.4141	2.38058	2.38058	109.132	45.8427
ENSG00000091409	ITGA6	0.0208904	0.4141	0.509749	-1.96175	341.863	670.65
ENSG00000182968	SOX1	0.020896	0.4141	0.52551	-1.90291	256.156	487.443
ENSG00000133069	TMCC2	0.0209193	0.414152	0.624752	-1.60064	406.782	651.11
ENSG00000139364	TMEM132B	0.0209718	0.414783	1.66384	1.66384	1119	672.542
ENSG00000078081	LAMP3	0.0210082	0.415009	0.312829	-3.19664	5.01211	16.0219
ENSG00000274292	---	0.0210322	0.415009	1.69739	1.69739	276.885	163.124
ENSG00000286864	---	0.0210618	0.415009	2.74939	2.74939	35.8091	13.0244
ENSG00000166987	MBD6	0.021066	0.415009	1.68818	1.68818	228.026	135.072
ENSG00000130150	MOSPD2	0.0211292	0.415478	0.556018	-1.7985	139.282	250.499
ENSG00000048540	LMO3	0.0211313	0.415478	1.83499	1.83499	876.56	477.692
ENSG00000133878	DUSP26	0.0212089	0.416139	1.7844	1.7844	458.076	256.712
ENSG00000289901	---	0.0212145	0.416139	1.96	1.96	175.258	89.4172
ENSG00000245248	USP2-AS1	0.0212271	0.416139	2.83469	2.83469	22.5898	7.96907
ENSG00000181690	PLAG1	0.0212844	0.416535	0.489877	-2.04133	120.883	246.761
ENSG00000267172	---	0.0212888	0.416535	0.258146	-3.87378	5.67083	21.9676
ENSG00000196549	MME	0.0213395	0.416841	2.63215	2.63215	118.518	45.0272
ENSG00000287630	---	0.0213759	0.416841	2.10577	2.10577	137.746	65.4134
ENSG00000205363	INSYN1	0.0214015	0.416841	0.581314	-1.72024	402.559	692.498
ENSG00000257379	---	0.0214085	0.416841	2.07815	2.07815	78.4251	37.7379
ENSG00000091656	ZFHX4	0.0214433	0.417115	1.70964	1.70964	5538.8	3239.75
ENSG00000213694	S1PR3	0.0215928	0.419446	2.7432	2.7432	104.066	37.9358
ENSG00000285940	---	0.021605	0.419446	2.74146	2.74146	54.4243	19.8523
ENSG00000070961	ATP2B1	0.0217309	0.421163	1.7408	1.7408	3742.13	2149.66
ENSG00000273173	SNURF	0.021739	0.421163	1.61578	1.61578	214.28	132.617
ENSG00000169118	CSNK1G1	0.0217564	0.421163	0.657912	-1.51996	624.079	948.576
ENSG00000254481	PTP4A2P2	0.0218454	0.422334	3.2424	3.2424	19.6753	6.06814
ENSG00000110786	PTPN5	0.021873	0.422334	1.96738	1.96738	1178.42	598.978
ENSG00000198324	PHETA1	0.0218935	0.422334	1.56607	1.56607	328.956	210.052
ENSG00000177666	PNPLA2	0.0219012	0.422334	1.61608	1.61608	236.674	146.45
ENSG00000163527	STT3B	0.021959	0.423043	1.51833	1.51833	1949.12	1283.72
ENSG00000290366	---	0.0220072		4.10855	4.10855	13.7566	3.34827
ENSG00000186862	PDZD7	0.0220424	0.423245	1.65226	1.65226	356.983	216.057
ENSG00000273295	---	0.0220539	0.423245	2.9057	2.9057	63.139	21.7293
ENSG00000130950	NUTM2F	0.0220824	0.423387	2.77269	2.77269	27.2075	9.8127
ENSG00000277149	TYW1B	0.022147	0.42422	0.523735	-1.90936	49.345	94.2175
ENSG00000155886	SLC24A2	0.0222067	0.424958	0.330229	-3.0282	12.8756	38.99
ENSG00000158516	CPA2	0.0222714		0.213649	-4.68058	2.47119	11.5666
ENSG00000185864	NPIPB4	0.0223021	0.426029	1.76832	1.76832	143.481	81.1399
ENSG00000196091	MYBPC1	0.0223052	0.426029	0.195813	-5.10691	5.78504	29.5436
ENSG00000173442	EHBP1L1	0.0224077	0.427388	2.06185	2.06185	212.979	103.295
ENSG00000166573	GALR1	0.0224667	0.427388	2.54875	2.54875	59.06	23.1721
ENSG00000165349	SLC7A3	0.0224884	0.427388	0.515923	-1.93827	129.38	250.774
ENSG00000177519	RPRM	0.0225154	0.427388	1.64896	1.64896	246.854	149.702
ENSG00000286648	---	0.0225175	0.427388	2.62335	2.62335	33.6761	12.8371
ENSG00000134285	FKBP11	0.0225347	0.427388	1.68702	1.68702	502.741	298.006
ENSG00000047346	ATOSA	0.0225781	0.427388	1.62678	1.62678	834.183	512.783
ENSG00000262074	SNORD3B-2	0.0225782	0.427388	0.442197	-2.26143	108.475	245.309
ENSG00000215440	NPEPL1	0.0226143	0.427388	1.92011	1.92011	534.981	278.62
ENSG00000106258	CYP3A5	0.0226271	0.427388	1.77073	1.77073	154.946	87.5038
ENSG00000168016	TRANK1	0.0226645	0.427598	1.74964	1.74964	79.7574	45.5851
ENSG00000103528	SYT17	0.0227549	0.4288	1.57182	1.57182	218.359	138.921
ENSG00000164904	ALDH7A1	0.0228782	0.42962	1.50185	1.50185	964.754	642.378
ENSG00000179761	PIPOX	0.0229216	0.42962	1.84739	1.84739	65.3301	35.3635
ENSG00000168071	CCDC88B	0.0229301	0.42962	2.81335	2.81335	129.004	45.8543
ENSG00000228828	TLK2P2	0.022947	0.42962	3.39319	3.39319	51.6708	15.2278
ENSG00000260417	---	0.0229645	0.42962	2.9668	2.9668	47.1684	15.8987
ENSG00000153930	ANKFN1	0.0231506	0.432697	0.475336	-2.10377	122.818	258.382
ENSG00000213484	EIF4A1P8	0.0231673		3.85051	3.85051	13.3769	3.47407
ENSG00000116857	TMEM9	0.0231808	0.432858	0.628567	-1.59092	570.501	907.621
ENSG00000139211	AMIGO2	0.0232365	0.433228	0.499326	-2.0027	55.6823	111.515
ENSG00000082805	ERC1	0.0232437	0.433228	1.60429	1.60429	1843.35	1149.01
ENSG00000256988	---	0.0232856	0.433605	2.54322	2.54322	36.5822	14.3842
ENSG00000286402	---	0.0233103	0.433663	3.2864	3.2864	16.4887	5.01724
ENSG00000287097	---	0.0233714		6.25082	6.25082	11.2372	1.79772
ENSG00000275993	---	0.023409	0.434738	0.616452	-1.62219	189.072	306.71
ENSG00000232931	LINC00342	0.0234115	0.434738	1.59606	1.59606	1569.94	983.629
ENSG00000153208	MERTK	0.0236988	0.439064	0.436725	-2.28977	24.9812	57.2012
ENSG00000278486	YRDCP1	0.0237068		5.5634	5.5634	9.64087	1.73291
ENSG00000047457	CP	0.0237211	0.439064	2.14605	2.14605	77.1859	35.9664
ENSG00000198763	MT-ND2	0.0237315	0.439064	1.69949	1.69949	4461.58	2625.25
ENSG00000279977	---	0.023732	0.439064	3.3176	3.3176	19.0084	5.72958
ENSG00000288793	---	0.0238242	0.440267	8.82411	8.82411	111.58	12.645
ENSG00000187608	ISG15	0.023841	0.440267	0.425227	-2.35169	19.4493	45.7388
ENSG00000226453	LINC02542	0.0238567		0.135157	-7.39878	1.23585	9.14378
ENSG00000112186	CAP2	0.0238834	0.440362	0.600945	-1.66405	120.424	200.39
ENSG00000188124	OR2AG2	0.0238954	0.440362	4.07777	4.07777	21.1031	5.17516
ENSG00000250073	ESAM-AS1	0.0239232	0.440362	2.33139	2.33139	34.4533	14.778
ENSG00000279250	---	0.0239339	0.440362	3.45159	3.45159	17.7825	5.15197
ENSG00000262803	---	0.0241229		4.20235	4.20235	11.4916	2.73457
ENSG00000182667	NTM	0.0241529	0.443199	1.79284	1.79284	1922.13	1072.11
ENSG00000253226	HAUS1P3	0.0241654	0.443199	2.92848	2.92848	30.5738	10.4401
ENSG00000223496	EXOSC6	0.0241765	0.443199	0.642223	-1.55709	830.441	1293.07
ENSG00000074370	ATP2A3	0.024256	0.444218	0.280235	-3.56843	4.15155	14.8145
ENSG00000236252	---	0.0242764	0.444218	2.90152	2.90152	37.0946	12.7846
ENSG00000289433	---	0.0243918	0.445603	2.27403	2.27403	81.0104	35.6241
ENSG00000075429	CACNG5	0.0244069	0.445603	0.471774	-2.11966	173.526	367.816
ENSG00000289474	---	0.0244537	0.445603	1.52867	1.52867	815.72	533.615
ENSG00000075035	WSCD2	0.0244597	0.445603	3.18731	3.18731	18.273	5.73303
ENSG00000196843	ARID5A	0.0244724	0.445603	0.441998	-2.26245	23.1752	52.4329
ENSG00000019144	PHLDB1	0.0244854	0.445603	1.51939	1.51939	2132.27	1403.37
ENSG00000131849	ZNF132	0.0245222	0.445753	1.88779	1.88779	293.269	155.351
ENSG00000260802	SERTM2	0.0245381	0.445753	0.180402	-5.54318	3.59626	19.9347
ENSG00000261529	---	0.0245947	0.445992	2.19729	2.19729	285.587	129.972
ENSG00000239002	SCARNA10	0.0246567	0.446694	1.7965	1.7965	6164.38	3431.32
ENSG00000235776	RPL7AP70	0.0247373	0.44775	0.591993	-1.68921	61.0451	103.118
ENSG00000215452	ZNF663P	0.0248013	0.44829	3.50758	3.50758	20.991	5.98446
ENSG00000279864	NCOR1P4	0.0248119	0.44829	3.77903	3.77903	18.1034	4.79049
ENSG00000184617	ZNF840P	0.0248281		4.74527	4.74527	12.7671	2.69048
ENSG00000130270	ATP8B3	0.0249164	0.449409	3.78746	3.78746	18.5231	4.89064
ENSG00000286736	---	0.0249186	0.449409	6.05734	6.05734	16.2504	2.68276
ENSG00000153234	NR4A2	0.0250137	0.450718	2.44917	2.44917	396.996	162.094
ENSG00000184113	CLDN5	0.0250411		0.186487	-5.36231	2.69126	14.4314
ENSG00000184305	CCSER1	0.0250942	0.451495	1.62991	1.62991	1843.03	1130.76
ENSG00000275367	---	0.0251018	0.451495	1.93068	1.93068	283.765	146.976
ENSG00000248643	RBM14-RBM4	0.0251427	0.451825	1.65188	1.65188	210.851	127.643
ENSG00000249504	PCDHA14	0.0252419	0.453017	4.62291	4.62291	36.722	7.94347
ENSG00000143353	LYPLAL1	0.0253366	0.453017	0.603346	-1.65742	181.292	300.477
ENSG00000257086	---	0.0253537	0.453017	2.42716	2.42716	50.7599	20.9133
ENSG00000186439	TRDN	0.0253693		0.137309	-7.28283	1.52788	11.1273
ENSG00000075643	MOCOS	0.0253713		0.215376	-4.64305	3.06989	14.2536
ENSG00000249850	KRT18P31	0.0253719	0.453017	1.93367	1.93367	63.0219	32.5919
ENSG00000277534	---	0.0253982	0.453017	1.82271	1.82271	137.47	75.4206
ENSG00000123454	DBH	0.0254583	0.453017	3.83008	3.83008	21.1347	5.51808
ENSG00000141540	TTYH2	0.0254952	0.453017	0.629008	-1.5898	225.88	359.104
ENSG00000196482	ESRRG	0.025496	0.453017	1.65624	1.65624	575.106	347.236
ENSG00000237665	GRM7-AS2	0.0255063	0.453017	3.81182	3.81182	18.3546	4.81517
ENSG00000214575	CPEB1	0.0255181	0.453017	0.543751	-1.83908	109.419	201.23
ENSG00000113924	HGD	0.0255423	0.453017	0.256511	-3.89847	4.19203	16.3425
ENSG00000172965	MIR4435-2HG	0.0255606	0.453017	0.560676	-1.78356	118.647	211.614
ENSG00000166813	KIF7	0.0255674	0.453017	0.652917	-1.53159	160.533	245.87
ENSG00000178947	SMIM10L2A	0.0255738	0.453017	0.59295	-1.68648	400.688	675.753
ENSG00000215252	GOLGA8B	0.0255939	0.453017	0.629726	-1.58799	1721.95	2734.44
ENSG00000153879	CEBPG	0.0256329	0.453017	0.658311	-1.51904	916.445	1392.12
ENSG00000130158	DOCK6	0.0256478	0.453017	0.546993	-1.82818	83.8332	153.262
ENSG00000115041	KCNIP3	0.0256902	0.453017	0.431729	-2.31627	17.2248	39.8973
ENSG00000241316	SUCLG2-DT	0.0257322	0.453017	0.427031	-2.34175	22.45	52.5724
ENSG00000198739	LRRTM3	0.0257511	0.453017	1.84994	1.84994	619.108	334.664
ENSG00000251011	TMEM108-AS1	0.0257741	0.453017	2.31987	2.31987	85.6266	36.91
ENSG00000112320	SOBP	0.0258145	0.453017	1.53249	1.53249	1076.56	702.493
ENSG00000117305	HMGCL	0.0258249	0.453017	0.606229	-1.64954	133.167	219.664
ENSG00000235278	ZNF652P1	0.0258278		4.60598	4.60598	15.2695	3.31514
ENSG00000125457	MIF4GD	0.025831	0.453017	0.630571	-1.58586	121.352	192.448
ENSG00000257446	ZNF878	0.0258567	0.453017	0.362254	-2.7605	19.6342	54.2001
ENSG00000147475	ERLIN2	0.0259066	0.453017	0.64705	-1.54548	608.796	940.88
ENSG00000255650	FAM222A-AS1	0.0259349		5.72959	5.72959	10.0508	1.75419
ENSG00000110066	KMT5B	0.0259911	0.453017	1.55928	1.55928	2567.71	1646.73
ENSG00000071051	NCK2	0.0260064	0.453017	0.658478	-1.51865	498.71	757.368
ENSG00000153820	SPHKAP	0.0260093	0.453017	4.39273	4.39273	23.5079	5.35155
ENSG00000139574	NPFF	0.0260202	0.453017	2.62995	2.62995	21.4042	8.13865
ENSG00000114120	SLC25A36	0.0260326	0.453017	1.64322	1.64322	3694.49	2248.33
ENSG00000108231	LGI1	0.0260449	0.453017	2.14301	2.14301	120.037	56.0134
ENSG00000123901	GPR83	0.0260592	0.453017	2.55477	2.55477	76.7902	30.0576
ENSG00000225791	TRAM2-AS1	0.026061	0.453017	0.582051	-1.71806	90.772	155.952
ENSG00000255474	GAU1	0.0260826	0.453017	2.2974	2.2974	36.231	15.7704
ENSG00000115750	TAF1B	0.0260909	0.453017	0.645456	-1.54929	116.8	180.958
ENSG00000280348	---	0.0261126	0.453017	1.96057	1.96057	51.7221	26.3812
ENSG00000284862	CCDC39	0.0261462	0.453208	1.70226	1.70226	151.611	89.0648
ENSG00000099960	SLC7A4	0.0261854	0.453496	0.259764	-3.84965	6.01506	23.1559
ENSG00000247137	ANKRD42-DT	0.0262554	0.453879	1.69589	1.69589	209.872	123.754
ENSG00000236311	TLX1NB	0.0262677	0.453879	0.392111	-2.5503	13.0049	33.1663
ENSG00000206560	ANKRD28	0.0263344	0.453879	1.5457	1.5457	1166.16	754.454
ENSG00000280053	---	0.0263458	0.453879	2.43167	2.43167	73.1138	30.0674
ENSG00000101417	PXMP4	0.026376	0.453879	3.14765	3.14765	29.0345	9.22419
ENSG00000163660	CCNL1	0.0263835	0.453879	1.51146	1.51146	2018.84	1335.69
ENSG00000153363	LINC00467	0.0263886	0.453879	0.57808	-1.72986	116.532	201.584
ENSG00000158321	AUTS2	0.0264702	0.454538	1.74919	1.74919	3923.48	2243.03
ENSG00000196660	SLC30A10	0.0264722	0.454538	0.561152	-1.78205	76.8803	137.004
ENSG00000255974	CYP2A6	0.026486		5.18848	5.18848	8.81702	1.69935
ENSG00000290571	GOLGA2P5	0.0265325	0.455184	1.91319	1.91319	86.9113	45.4274
ENSG00000026508	CD44	0.0265561	0.455198	9.67573	9.67573	455.334	47.0594
ENSG00000167604	NFKBID	0.0266626	0.456594	2.75063	2.75063	26.1796	9.51769
ENSG00000153132	CLGN	0.026683	0.456594	0.576043	-1.73598	278.769	483.938
ENSG00000050438	SLC4A8	0.026759	0.457503	1.74098	1.74098	4042.99	2322.25
ENSG00000163492	CCDC141	0.0267859		5.85692	5.85692	8.24408	1.40758
ENSG00000143554	SLC27A3	0.0268055	0.457606	0.625008	-1.59998	133.742	213.984
ENSG00000135502	SLC26A10P	0.0268253	0.457606	2.21719	2.21719	118.522	53.456
ENSG00000183036	PCP4	0.0268459	0.457606	3.62107	3.62107	37.4933	10.3542
ENSG00000154654	NCAM2	0.0268702	0.457606	1.66513	1.66513	606.564	364.274
ENSG00000185666	SYN3	0.0268791	0.457606	1.78613	1.78613	958.349	536.55
ENSG00000245532	NEAT1	0.0269816	0.457863	2.09978	2.09978	4085.93	1945.88
ENSG00000135472	FAIM2	0.0270021	0.457863	1.55298	1.55298	907.269	584.213
ENSG00000262049	---	0.0270183	0.457863	0.614844	-1.62643	89.802	146.056
ENSG00000183605	SFXN4	0.0270354	0.457863	0.541043	-1.84828	54.3516	100.457
ENSG00000275371	---	0.0270723	0.457863	3.99305	3.99305	29.0199	7.26759
ENSG00000053524	MCF2L2	0.0271098	0.457863	1.8821	1.8821	547.845	291.081
ENSG00000163888	CAMK2N2	0.0271103	0.457863	1.96065	1.96065	289.235	147.52
ENSG00000170790	OR10A2	0.0271225	0.457863	4.105	4.105	21.0411	5.12572
ENSG00000237187	NR2F1-AS1	0.0271846	0.458526	1.5742	1.5742	1495.83	950.214
ENSG00000165475	CRYL1	0.0272231	0.458614	0.595923	-1.67807	74.3355	124.74
ENSG00000258655	ARHGAP5-AS1	0.0272356	0.458614	0.519128	-1.92631	32.5303	62.6634
ENSG00000180044	C3orf80	0.0273046	0.458701	2.45664	2.45664	101.693	41.3953
ENSG00000129158	SERGEF	0.0273093	0.458701	1.65877	1.65877	205.773	124.051
ENSG00000189089	RIMKLBP1	0.0273905	0.459177	1.87795	1.87795	57.462	30.5983
ENSG00000148411	NACC2	0.0274394	0.459177	0.620975	-1.61037	585.769	943.305
ENSG00000258012	---	0.0274628	0.459177	3.69297	3.69297	15.2691	4.13463
ENSG00000188064	WNT7B	0.0274947	0.459177	0.665752	-1.50206	790.8	1187.83
ENSG00000196876	SCN8A	0.0275452	0.459177	1.51725	1.51725	1511.93	996.493
ENSG00000286233	---	0.0275476	0.459177	2.83006	2.83006	50.7673	17.9386
ENSG00000128578	STRIP2	0.0275617	0.459177	1.525	1.525	185.738	121.796
ENSG00000182952	HMGN4	0.027564	0.459177	0.655297	-1.52602	414.181	632.051
ENSG00000127220	ABHD8	0.0276212	0.459177	0.609282	-1.64128	126.652	207.87
ENSG00000118058	KMT2A	0.0276536	0.459177	1.52194	1.52194	7204.93	4734.04
ENSG00000175040	CHST2	0.0276732	0.459177	1.54813	1.54813	191.262	123.544
ENSG00000231848	KRTCAP2P1	0.0276945	0.459177	0.485922	-2.05794	19.7856	40.7176
ENSG00000242551	POU5F1P6	0.0277032		4.41693	4.41693	12.6468	2.86326
ENSG00000144891	AGTR1	0.0277312	0.459177	8.04117	8.04117	96.5253	12.0039
ENSG00000253549	CA3-AS1	0.0277451	0.459177	0.318074	-3.14392	5.88976	18.5169
ENSG00000115353	TACR1	0.0277462	0.459177	1.87332	1.87332	504.491	269.303
ENSG00000196569	LAMA2	0.0277492	0.459177	0.382472	-2.61457	59.0257	154.327
ENSG00000145087	STXBP5L	0.0278191	0.459764	1.79614	1.79614	780.741	434.676
ENSG00000105281	SLC1A5	0.0278481	0.459764	0.463426	-2.15784	266.029	574.049
ENSG00000164111	ANXA5	0.0278541	0.459764	0.52038	-1.92167	437.509	840.75
ENSG00000166888	STAT6	0.0279053	0.459851	2.78902	2.78902	42.9387	15.3956
ENSG00000188738	FSIP2	0.0279097	0.459851	1.62035	1.62035	5489.97	3388.13
ENSG00000171298	GAA	0.0279527	0.459851	0.666151	-1.50116	377.48	566.658
ENSG00000158352	SHROOM4	0.0280123	0.459851	0.541308	-1.84738	80.5065	148.726
ENSG00000230454	---	0.0280176	0.459851	1.86026	1.86026	152.747	82.1106
ENSG00000285571	---	0.0280189	0.459851	2.19376	2.19376	52.2784	23.8305
ENSG00000291143	---	0.0280199	0.459851	4.9662	4.9662	33.093	6.66364
ENSG00000146021	KLHL3	0.0280696	0.460291	1.58479	1.58479	325.022	205.089
ENSG00000258829	---	0.0280938		4.12235	4.12235	12.5805	3.05179
ENSG00000275956	---	0.0280979	0.460379	2.38525	2.38525	37.1678	15.5824
ENSG00000152527	PLEKHH2	0.0281549	0.460553	1.63401	1.63401	263.224	161.091
ENSG00000269997	---	0.0281774	0.460553	2.28789	2.28789	57.3017	25.0457
ENSG00000273492	APP-DT	0.0284509	0.464266	0.424493	-2.35575	12.1861	28.7074
ENSG00000168959	GRM5	0.0285031	0.464418	1.90221	1.90221	1899.84	998.756
ENSG00000121966	CXCR4	0.0285065	0.464418	0.584903	-1.70969	1206.97	2063.55
ENSG00000266992	DHX40P1	0.0285278		0.156805	-6.37735	2.10885	13.4489
ENSG00000279283	---	0.0285545	0.464493	2.09395	2.09395	52.3719	25.0111
ENSG00000260850	---	0.0285781	0.464493	0.26993	-3.70466	4.07542	15.0981
ENSG00000236753	MKLN1-AS	0.0285867	0.464493	0.56034	-1.78463	43.9002	78.3456
ENSG00000123240	OPTN	0.0286353	0.464493	0.666039	-1.50141	558.735	838.893
ENSG00000144792	ZNF660	0.0286359	0.464493	1.50614	1.50614	843.186	559.834
ENSG00000158006	PAFAH2	0.0286577	0.464493	0.485726	-2.05877	63.2113	130.138
ENSG00000064300	NGFR	0.0286733	0.464493	1.9946	1.9946	433.76	217.467
ENSG00000050426	LETMD1	0.0288634	0.467195	1.8731	1.8731	570.915	304.796
ENSG00000254936	---	0.0288981	0.467214	1.98691	1.98691	73.4415	36.9627
ENSG00000116863	ADPRS	0.0289499	0.467464	0.663196	-1.50785	193.979	292.491
ENSG00000280165	PCDH20	0.0289932	0.467645	2.53788	2.53788	73.5917	28.9973
ENSG00000250138	---	0.0290078	0.467645	1.9857	1.9857	124.207	62.551
ENSG00000256420	OSBPL9P4	0.0290381	0.467758	2.61721	2.61721	28.9657	11.0674
ENSG00000229859	PGA3	0.0291029		5.61127	5.61127	9.52538	1.69754
ENSG00000242600	MBL1P	0.0293415	0.472267	2.20732	2.20732	38.534	17.4574
ENSG00000164175	SLC45A2	0.0293952	0.47236	2.2104	2.2104	42.5437	19.2471
ENSG00000238741	SCARNA7	0.0294148	0.47236	1.75193	1.75193	4477.63	2555.83
ENSG00000081189	MEF2C	0.029548	0.473416	0.581241	-1.72046	188.915	325.02
ENSG00000036565	SLC18A1	0.0295546	0.473416	2.97153	2.97153	20.0428	6.74496
ENSG00000272779	BMS1P20	0.0296386	0.474273	1.6333	1.6333	161.329	98.7749
ENSG00000233672	RNASEH2B-AS1	0.029692	0.474273	0.305782	-3.27031	9.95327	32.5502
ENSG00000099282	TSPAN15	0.0297008	0.474273	0.518842	-1.92737	102.39	197.343
ENSG00000234176	HSPA8P1	0.0297027	0.474273	1.92128	1.92128	70.2837	36.5817
ENSG00000181026	AEN	0.0297929	0.474401	0.545269	-1.83396	599.338	1099.16
ENSG00000282951	---	0.0298407		3.86901	3.86901	12.0242	3.10783
ENSG00000235357	LINC01621	0.0299238		4.25921	4.25921	10.4425	2.45174
ENSG00000290285	---	0.0299398		0.186896	-5.35057	1.76908	9.46556
ENSG00000248522	SBF1P1	0.0299629	0.474401	2.31414	2.31414	73.0096	31.5493
ENSG00000187720	THSD4	0.0299703	0.474401	0.563819	-1.77362	747.267	1325.37
ENSG00000137496	IL18BP	0.0299723	0.474401	1.59733	1.59733	441.626	276.478
ENSG00000025708	TYMP	0.0300035	0.474401	1.79219	1.79219	66.8922	37.3244
ENSG00000187870	RNFT1P3	0.0300229	0.474401	3.63742	3.63742	26.7804	7.36249
ENSG00000187554	TLR5	0.0300324	0.474401	0.303711	-3.2926	4.68004	15.4095
ENSG00000245748	---	0.0300626	0.474401	3.2463	3.2463	21.0098	6.47192
ENSG00000214773	---	0.030081	0.474401	2.23898	2.23898	35.6211	15.9095
ENSG00000180902	D2HGDH	0.0300972	0.474401	0.608361	-1.64376	95.3201	156.683
ENSG00000155729	KCTD18	0.0301028	0.474401	0.632901	-1.58003	128.703	203.353
ENSG00000157335	CLEC18C	0.0301057	0.474401	0.399394	-2.5038	11.3127	28.3246
ENSG00000092969	TGFB2	0.0301179	0.474401	6.909	6.909	661.913	95.8045
ENSG00000173064	HECTD4	0.0302028	0.474401	1.63241	1.63241	5106.9	3128.44
ENSG00000163545	NUAK2	0.030234	0.474401	0.487856	-2.04979	231.536	474.599
ENSG00000204872	NAT8B	0.0303384		4.58923	4.58923	10.8981	2.37472
ENSG00000079819	EPB41L2	0.0303664	0.474401	1.59418	1.59418	506.742	317.87
ENSG00000082146	STRADB	0.0303721	0.474401	0.626039	-1.59735	257.059	410.613
ENSG00000113552	GNPDA1	0.0303894	0.474401	0.639403	-1.56396	319.168	499.166
ENSG00000207513	RNU1-3	0.0304354	0.474401	1.67076	1.67076	5945.66	3558.66
ENSG00000206652	RNU1-1	0.0304354	0.474401	1.67076	1.67076	5945.66	3558.66
ENSG00000206737	RNVU1-18	0.0304354	0.474401	1.67076	1.67076	5945.66	3558.66
ENSG00000206588	RNU1-28P	0.0304385	0.474401	1.6725	1.6725	5942.91	3553.3
ENSG00000281376	ABALON	0.0304391	0.474401	2.27804	2.27804	43.5526	19.1185
ENSG00000150967	ABCB9	0.0304758	0.474401	1.71191	1.71191	387.653	226.444
ENSG00000233967	---	0.0305116	0.474401	0.568995	-1.75748	66.5827	117.018
ENSG00000235597	LINC01102	0.0305257	0.474401	0.481419	-2.07719	35.9483	74.6716
ENSG00000277938	---	0.0305311	0.474401	1.79277	1.79277	86.7441	48.3854
ENSG00000230084	ZBTB47-AS1	0.0305386	0.474401	1.6322	1.6322	454.067	278.193
ENSG00000125804	FAM182A	0.0306138	0.474674	2.08939	2.08939	64.8868	31.0554
ENSG00000089280	FUS	0.0306169	0.474674	1.50509	1.50509	739.542	491.36
ENSG00000237310	LINC03011	0.030666	0.474674	0.487255	-2.05231	21.3461	43.8088
ENSG00000275793	RIMBP3	0.0306732	0.474674	0.619046	-1.61539	87.1277	140.745
ENSG00000162975	KCNF1	0.0307147	0.474929	0.570432	-1.75306	57.5659	100.916
ENSG00000285704	---	0.0308031	0.475144	2.10133	2.10133	47.7291	22.7138
ENSG00000159263	SIM2	0.0308301	0.475144	3.91954	3.91954	19.0122	4.85063
ENSG00000137575	SDCBP	0.0308495	0.475144	0.577669	-1.7311	539.433	933.81
ENSG00000285644	---	0.0308765	0.475144	3.50489	3.50489	25.0233	7.13952
ENSG00000150995	ITPR1	0.0308995	0.475144	2.1992	2.1992	370.224	168.344
ENSG00000196704	AMZ2	0.0309061	0.475144	0.636814	-1.57032	454.354	713.479
ENSG00000280010	---	0.0309322	0.475144	2.53928	2.53928	22.4781	8.85217
ENSG00000156925	ZIC3	0.0309418	0.475144	0.249795	-4.00329	12.3747	49.5395
ENSG00000263424	---	0.0309989	0.47523	0.380007	-2.63153	14.0688	37.0225
ENSG00000046653	GPM6B	0.0310654	0.47523	0.614926	-1.62621	3632.97	5907.98
ENSG00000269938	---	0.0310731	0.47523	2.16119	2.16119	49.673	22.9841
ENSG00000139154	AEBP2	0.0310736	0.47523	1.55919	1.55919	592.018	379.696
ENSG00000135503	ACVR1B	0.0310771	0.47523	1.59127	1.59127	2035.44	1279.13
ENSG00000100300	TSPO	0.031174	0.476157	0.397662	-2.5147	14.3051	35.9731
ENSG00000184216	IRAK1	0.031221	0.476512	0.193116	-5.17823	27.6778	143.322
ENSG00000288916	---	0.0313358	0.477901	4.54058	4.54058	19.4134	4.27553
ENSG00000203497	PDCD4-AS1	0.0313385		3.55209	3.55209	12.0525	3.39308
ENSG00000258035	---	0.0313953	0.47808	2.26492	2.26492	33.7473	14.9
ENSG00000109927	TECTA	0.0314702	0.478306	1.69129	1.69129	221.277	130.833
ENSG00000187955	COL14A1	0.0315159	0.478306	2.64538	2.64538	22.7531	8.60105
ENSG00000212127	TAS2R14	0.0315511	0.478306	1.88711	1.88711	122.467	64.8967
ENSG00000121749	TBC1D15	0.031586	0.478306	1.51545	1.51545	440.169	290.455
ENSG00000134107	BHLHE40	0.0316315	0.478306	0.461801	-2.16543	23.9154	51.7872
ENSG00000169064	ZBBX	0.0316516	0.478306	0.584853	-1.70983	70.1869	120.008
ENSG00000285739	---	0.0316673	0.478306	2.07457	2.07457	76.1017	36.683
ENSG00000198416	ZNF658B	0.031737	0.478306	0.570482	-1.7529	61.056	107.025
ENSG00000179630	LACC1	0.0317602	0.478306	2.52325	2.52325	51.3488	20.3503
ENSG00000265992	ESRG	0.0317943		4.12227	4.12227	15.1535	3.676
ENSG00000230373	GOLGA6L5P	0.0317957	0.478306	1.98416	1.98416	90.5708	45.6469
ENSG00000198538	ZNF28	0.0318083	0.478306	0.665597	-1.50241	241.07	362.187
ENSG00000112787	FBRSL1	0.03182	0.478306	1.57128	1.57128	524.127	333.567
ENSG00000172380	GNG12	0.0318423	0.478306	0.556826	-1.79589	648.612	1164.84
ENSG00000048392	RRM2B	0.0318666	0.478306	0.634252	-1.57666	457.242	720.915
ENSG00000198945	L3MBTL3	0.0319054	0.478306	0.657183	-1.52165	210.02	319.577
ENSG00000286681	---	0.0319489	0.478306	1.96487	1.96487	122.83	62.5128
ENSG00000162734	PEA15	0.031976	0.478306	0.59665	-1.67602	1795.25	3008.89
ENSG00000278917	---	0.0320243	0.478306	1.81798	1.81798	73.0937	40.2059
ENSG00000261326	LINC01355	0.0320257	0.478306	1.54318	1.54318	350.122	226.884
ENSG00000271624	---	0.0320354	0.478306	3.50263	3.50263	30.3886	8.67593
ENSG00000105143	SLC1A6	0.0320677	0.478306	2.12537	2.12537	71.2542	33.5256
ENSG00000123352	SPATS2	0.0320694	0.478306	1.56203	1.56203	888.238	568.644
ENSG00000176105	YES1	0.0320814	0.478306	0.632886	-1.58006	629.065	993.963
ENSG00000249028	---	0.0321161	0.478306	2.93702	2.93702	20.326	6.9206
ENSG00000186174	BCL9L	0.0321214	0.478306	1.63182	1.63182	507.192	310.813
ENSG00000152749	GPR180	0.0321255	0.478306	0.656055	-1.52426	303.32	462.339
ENSG00000184226	PCDH9	0.0321818	0.478787	1.65702	1.65702	16797.6	10137.2
ENSG00000272240	---	0.0322348	0.479221	0.418041	-2.39211	10.047	24.0337
ENSG00000233087	RAB6D	0.0323103	0.479461	1.5673	1.5673	119.186	76.0456
ENSG00000110076	NRXN2	0.0323208	0.479461	1.68077	1.68077	3623	2155.56
ENSG00000183850	ZNF730	0.0323326	0.479461	0.552397	-1.81029	104.068	188.394
ENSG00000155016	CYP2U1	0.0323554	0.479461	0.631089	-1.58456	185.962	294.669
ENSG00000230311	TOMM20P4	0.0323847	0.479461	0.637163	-1.56946	75.0111	117.727
ENSG00000234857	HNRNPUL2-BSCL2	0.0323944	0.479461	1.69456	1.69456	276.847	163.374
ENSG00000091947	TMEM101	0.0325741	0.481411	0.625337	-1.59914	156.777	250.708
ENSG00000285588	---	0.0326459	0.481846	1.93981	1.93981	85.0568	43.8481
ENSG00000213297	ZNF625-ZNF20	0.0326517	0.481846	0.596766	-1.6757	119.435	200.137
ENSG00000164749	HNF4G	0.0326975	0.482168	0.383579	-2.60703	13.2568	34.5608
ENSG00000247809	NR2F2-AS1	0.0327947	0.48217	1.92426	1.92426	322.591	167.644
ENSG00000151176	PLBD2	0.0328551	0.48217	1.63285	1.63285	169.012	103.508
ENSG00000275811	HTR1DP1	0.0328617	0.48217	3.38655	3.38655	16.2139	4.78774
ENSG00000150551	LYPD1	0.0328744	0.48217	0.547265	-1.82727	226.289	413.491
ENSG00000081842	PCDHA6	0.0328833	0.48217	1.83803	1.83803	194.708	105.933
ENSG00000287613	---	0.03289	0.48217	2.90891	2.90891	18.0039	6.18924
ENSG00000279406	---	0.03297	0.482989	0.342038	-2.92366	6.5957	19.2835
ENSG00000246250	---	0.0330145	0.483289	1.90174	1.90174	149.591	78.6598
ENSG00000113100	CDH9	0.0330585	0.48358	2.63497	2.63497	143.059	54.2927
ENSG00000130787	HIP1R	0.033107	0.483742	1.685	1.685	2392.73	1420.01
ENSG00000206432	TMEM200C	0.0331178	0.483742	0.624136	-1.60222	293.415	470.114
ENSG00000110811	P3H3	0.0331746	0.484219	1.57929	1.57929	309.022	195.672
ENSG00000118785	SPP1	0.0332713	0.485277	1.77879	1.77879	224.783	126.368
ENSG00000165863	C10orf82	0.033317		5.98196	5.98196	8.12877	1.35888
ENSG00000214194	SMIM30	0.033369	0.485961	0.603908	-1.65588	152.414	252.379
ENSG00000289154	---	0.0334008	0.485961	2.22768	2.22768	39.3847	17.6797
ENSG00000232653	GOLGA8N	0.0334327	0.485961	0.47595	-2.10106	51.581	108.375
ENSG00000021645	NRXN3	0.0334394	0.485961	1.63025	1.63025	1476.46	905.661
ENSG00000226648	PLCG1-AS1	0.0334945	0.48641	1.6462	1.6462	129.099	78.4224
ENSG00000218730	---	0.0336033		5.726	5.726	9.94387	1.73662
ENSG00000132846	ZBED3	0.0336687	0.488586	1.71845	1.71845	123.687	71.9757
ENSG00000260879	---	0.0337482	0.489219	0.231247	-4.32438	5.58355	24.1454
ENSG00000187325	TAF9B	0.0337932	0.489219	0.451518	-2.21475	273.96	606.754
ENSG00000135047	CTSL	0.0338	0.489219	0.62678	-1.59546	265.314	423.296
ENSG00000198523	PLN	0.0338099	0.489219	2.16499	2.16499	43.7028	20.1861
ENSG00000124302	CHST8	0.0339433	0.490795	0.490431	-2.03902	27.0869	55.2309
ENSG00000168237	GLYCTK	0.0339839	0.491029	1.73534	1.73534	722.905	416.577
ENSG00000185130	H2BC13	0.034022	0.491198	2.19194	2.19194	130.373	59.4784
ENSG00000289058	---	0.0340446	0.491198	2.76961	2.76961	25.9748	9.37851
ENSG00000197629	MPEG1	0.0340864	0.491221	1.78774	1.78774	59.9563	33.5375
ENSG00000134440	NARS1	0.0341672	0.491221	0.648159	-1.54283	1743.82	2690.42
ENSG00000256981	---	0.034179	0.491221	2.11681	2.11681	61.8632	29.2247
ENSG00000255040	MORF4L1P3	0.0341869	0.491221	2.74372	2.74372	22.2056	8.09323
ENSG00000257835	---	0.0341932	0.491221	3.01939	3.01939	23.3501	7.73338
ENSG00000256596	---	0.0343597	0.491785	2.68245	2.68245	24.2685	9.04713
ENSG00000236478	---	0.0343676	0.491785	2.0373	2.0373	39.3274	19.3037
ENSG00000133466	C1QTNF6	0.034376	0.491785	0.58576	-1.70718	104.892	179.07
ENSG00000241158	ADAMTS9-AS1	0.0344521	0.492121	1.80559	1.80559	51.3622	28.4463
ENSG00000233608	TWIST2	0.0345128		0.176308	-5.67188	1.60071	9.07904
ENSG00000233913	RPL10P9	0.0345619	0.49323	0.590148	-1.69449	149.053	252.569
ENSG00000198496	NBR2	0.0346029	0.49323	0.497694	-2.00927	48.5015	97.4526
ENSG00000230798	FOXD3-AS1	0.0346035	0.49323	4.21243	4.21243	18.1901	4.31818
ENSG00000109107	ALDOC	0.0346351	0.493328	0.629983	-1.58734	91.3218	144.959
ENSG00000165495	PKNOX2	0.0346751	0.493549	1.63472	1.63472	389.329	238.163
ENSG00000288725	---	0.0348	0.49442	0.413672	-2.41737	11.1536	26.9625
ENSG00000122863	CHST3	0.0348103	0.49442	0.550677	-1.81595	680.632	1235.99
ENSG00000225695	HNRNPA1P35	0.0349347	0.495021	2.55766	2.55766	20.1374	7.87335
ENSG00000132975	GPR12	0.0349502	0.495021	0.50657	-1.97406	28.8593	56.9701
ENSG00000224363	---	0.0349695	0.495021	2.49922	2.49922	25.8628	10.3483
ENSG00000154553	PDLIM3	0.034976	0.495021	0.510848	-1.95753	217.758	426.268
ENSG00000165966	PDZRN4	0.0350229	0.495335	1.80515	1.80515	756.895	419.297
ENSG00000214711	CAPN14	0.0350549	0.495438	0.417799	-2.3935	13.005	31.1275
ENSG00000111344	RASAL1	0.0350831	0.495487	3.53781	3.53781	19.1391	5.40986
ENSG00000273174	---	0.0352233		4.89416	4.89416	10.1598	2.0759
ENSG00000233061	TTLL7-IT1	0.0352425	0.496861	1.85461	1.85461	52.0883	28.0859
ENSG00000270344	POC1B-AS1	0.0352571	0.496861	1.90192	1.90192	185.645	97.6092
ENSG00000188958	UTS2B	0.0352795	0.496861	2.59135	2.59135	24.6987	9.5312
ENSG00000290326	---	0.0353316		4.52863	4.52863	9.39358	2.07427
ENSG00000180592	SKIDA1	0.0354674	0.498128	1.52177	1.52177	555.784	365.223
ENSG00000290082	---	0.0355384	0.498128	0.30525	-3.27601	4.93622	16.1711
ENSG00000135144	DTX1	0.0355709	0.498128	1.76118	1.76118	825.867	468.927
ENSG00000205795	CYS1	0.0355757	0.498128	0.24386	-4.10072	5.05663	20.7358
ENSG00000043355	ZIC2	0.035614	0.498128	0.489417	-2.04325	38.6919	79.057
ENSG00000244491	---	0.0356205	0.498128	2.95315	2.95315	18.4259	6.23941
ENSG00000233355	CHRM3-AS2	0.0356332	0.498128	2.7009	2.7009	130.299	48.2429
ENSG00000006047	YBX2	0.0356415	0.498128	2.08192	2.08192	79.1752	38.0299
ENSG00000251095	---	0.0356903	0.498128	0.398626	-2.50862	14.1163	35.4124
ENSG00000188522	FAM83G	0.0357423	0.498128	0.439204	-2.27685	14.255	32.4566
ENSG00000114796	KLHL24	0.035775	0.498128	1.53781	1.53781	3413.77	2219.9
ENSG00000142627	EPHA2	0.0358104	0.498128	0.529643	-1.88806	202.518	382.366
ENSG00000183114	FAM43B	0.0358425	0.498128	3.33975	3.33975	20.4052	6.10981
ENSG00000268107	---	0.0358705	0.498128	0.564268	-1.77221	46.3738	82.184
ENSG00000153165	RGPD3	0.0358794	0.498128	0.508591	-1.96622	19.4852	38.3122
ENSG00000225442	MPRIP-AS1	0.035882	0.498128	3.07713	3.07713	20.9764	6.81687
ENSG00000053702	NRIP2	0.0358978	0.498128	1.88438	1.88438	57.654	30.5957
ENSG00000263603	---	0.0359774	0.498128	2.3151	2.3151	33.9021	14.6439
ENSG00000228526	MIR34AHG	0.035978	0.498128	2.31805	2.31805	72.2785	31.1807
ENSG00000172350	ABCG4	0.0360173	0.498128	1.93086	1.93086	221.931	114.939
ENSG00000119938	PPP1R3C	0.0360212	0.498128	0.235977	-4.2377	4.62971	19.6193
ENSG00000148057	IDNK	0.0360271	0.498128	0.426553	-2.34437	12.3765	29.0151
ENSG00000184060	ADAP2	0.0360295	0.498128	0.433028	-2.30932	12.6613	29.239
ENSG00000213983	AP1G2	0.0360401	0.498128	1.94272	1.94272	288.119	148.307
ENSG00000258302	---	0.0360664	0.498149	2.20689	2.20689	88.1198	39.9295
ENSG00000075790	BCAP29	0.0360962	0.498218	0.547067	-1.82793	114.932	210.087
ENSG00000150672	DLG2	0.0361327	0.498377	1.94707	1.94707	737.864	378.96
ENSG00000236397	DDX11L2	0.0364039	0.501429	0.486618	-2.055	15.3654	31.5759
ENSG00000109854	HTATIP2	0.0364475		0.239095	-4.18243	2.19269	9.17077
ENSG00000291262	---	0.0364577		5.84204	5.84204	11.2834	1.93142
ENSG00000120306	CYSTM1	0.0365299	0.50213	0.618848	-1.61591	103.663	167.51
ENSG00000291263	SMG1P7	0.0365894	0.502214	0.609481	-1.64074	51.88	85.1217
ENSG00000173559	NABP1	0.036593	0.502214	2.41433	2.41433	129.036	53.4456
ENSG00000134551	PRH2	0.0366112	0.502214	2.00467	2.00467	108.017	53.8827
ENSG00000165238	WNK2	0.0366757	0.502562	1.71766	1.71766	736.532	428.801
ENSG00000235020	---	0.0366867	0.502562	2.90039	2.90039	26.1543	9.01753
ENSG00000260808	---	0.0367541		3.78779	3.78779	12.0188	3.17302
ENSG00000158220	ESYT3	0.0367767	0.503281	2.08704	2.08704	96.1178	46.0547
ENSG00000125895	TMEM74B	0.0367943	0.503281	1.62343	1.62343	306.189	188.607
ENSG00000207304	SNORA8	0.0368144	0.503281	0.346486	-2.88612	8.91841	25.7396
ENSG00000240771	ARHGEF25	0.0368817	0.503858	1.68292	1.68292	571.165	339.39
ENSG00000124785	NRN1	0.0369132	0.503944	0.502387	-1.9905	46.4437	92.446
ENSG00000141744	PNMT	0.0369424		0.248087	-4.03084	2.50707	10.1056
ENSG00000106689	LHX2	0.0369652		0.24052	-4.15766	3.13515	13.0349
ENSG00000196834	POTEI	0.0370388	0.50446	6.76746	6.76746	965.438	142.659
ENSG00000174740	PABPC5	0.0370474	0.50446	0.582232	-1.71753	135.96	233.516
ENSG00000239519	CADM2-AS1	0.0370568	0.50446	2.09247	2.09247	76.7814	36.6941
ENSG00000241743	XACT	0.0371206	0.50446	2.96112	2.96112	75.3252	25.4381
ENSG00000177606	JUN	0.0371313	0.50446	0.665328	-1.50302	590.291	887.217
ENSG00000137474	MYO7A	0.0371522	0.50446	1.98241	1.98241	85.3747	43.0661
ENSG00000164619	BMPER	0.0372453	0.50513	0.428131	-2.33573	17.5541	41.0018
ENSG00000148225	WDR31	0.0372647	0.50513	0.628908	-1.59006	76.0121	120.864
ENSG00000168802	CHTF8	0.0373023	0.50513	0.610756	-1.63731	143.154	234.388
ENSG00000238961	SNORA47	0.0373293	0.505132	2.09932	2.09932	120.847	57.5646
ENSG00000180537	RNF182	0.0373528	0.505132	0.614936	-1.62619	190.06	309.073
ENSG00000188878	FBF1	0.0375115	0.505298	0.564971	-1.77	84.0614	148.789
ENSG00000208892	SNORA49	0.0375125	0.505298	1.85143	1.85143	428.442	231.412
ENSG00000273768	RNVU1-29	0.0375179	0.505298	1.68819	1.68819	8121.16	4810.58
ENSG00000207005	RNU1-2	0.0375179	0.505298	1.68819	1.68819	8121.16	4810.58
ENSG00000207389	RNU1-4	0.0375179	0.505298	1.68819	1.68819	8121.16	4810.58
ENSG00000271793	---	0.0375415	0.505298	2.06794	2.06794	70.9791	34.3236
ENSG00000259295	CSPG4P12	0.0375953	0.505683	2.11986	2.11986	115.85	54.6498
ENSG00000226479	TMEM185B	0.0376521	0.506108	0.535802	-1.86636	188.532	351.868
ENSG00000235513	L3MBTL2-AS1	0.0377517	0.506313	0.481423	-2.07717	37.7318	78.3756
ENSG00000224660	SH3BP5-AS1	0.0377938	0.506313	1.75955	1.75955	718.175	408.157
ENSG00000126709	IFI6	0.0377989	0.506313	0.499544	-2.00182	35.2734	70.6111
ENSG00000166446	CDYL2	0.0378046	0.506313	0.510399	-1.95925	198.086	388.101
ENSG00000241684	ADAMTS9-AS2	0.0378453	0.506313	2.62945	2.62945	37.1121	14.114
ENSG00000213877	CFL1P7	0.0378786	0.506313	4.81648	4.81648	19.4054	4.02896
ENSG00000290960	---	0.0378993	0.506313	2.76812	2.76812	22.7625	8.22308
ENSG00000286760	---	0.0379221	0.506313	0.585426	-1.70816	45.1755	77.1668
ENSG00000104059	ENTREP2	0.037981	0.506313	0.647546	-1.54429	146.005	225.474
ENSG00000206596	RNU1-27P	0.0379883	0.506313	1.68804	1.68804	8153.34	4830.07
ENSG00000213281	NRAS	0.0379956	0.506313	0.63553	-1.57349	1066.19	1677.64
ENSG00000258215	---	0.0380379	0.50654	3.33097	3.33097	18.6383	5.59544
ENSG00000224958	PGM5-AS1	0.0380885		0.136189	-7.34272	1.45832	10.708
ENSG00000233264	---	0.0382262	0.507771	2.06529	2.06529	53.9156	26.1056
ENSG00000251596	HADHAP1	0.0382316	0.507771	2.11886	2.11886	115.829	54.6659
ENSG00000139908	TSSK4	0.0382673	0.507821	1.70877	1.70877	67.159	39.3025
ENSG00000274600	RIMBP3B	0.038286	0.507821	0.418643	-2.38867	25.5505	61.0318
ENSG00000229975	LIPT1P1	0.0383555	0.508407	3.14003	3.14003	18.624	5.93116
ENSG00000273451	---	0.0383917	0.50855	1.87111	1.87111	51.5197	27.5343
ENSG00000170854	RIOX2	0.038496	0.50858	0.539715	-1.85283	108.568	201.158
ENSG00000242992	FTH1P4	0.0385105	0.50858	3.14826	3.14826	14.3938	4.57199
ENSG00000269155	---	0.0385119	0.50858	0.34321	-2.91366	6.07458	17.6993
ENSG00000248405	PRR5-ARHGAP8	0.0385207	0.50858	2.84332	2.84332	29.1297	10.245
ENSG00000139800	ZIC5	0.0385875	0.509127	0.339702	-2.94376	20.9731	61.7398
ENSG00000166173	LARP6	0.0386606	0.509755	0.636005	-1.57231	312.167	490.825
ENSG00000198785	GRIN3A	0.0387085	0.510044	0.163377	-6.12081	31.3837	192.094
ENSG00000213699	SLC35F6	0.038736	0.510044	0.55509	-1.80151	378.788	682.391
ENSG00000240891	PLCXD2	0.0387588	0.510044	1.65503	1.65503	1669.63	1008.82
ENSG00000117691	NENF	0.0388148	0.510447	0.49126	-2.03558	98.6958	200.904
ENSG00000230568	SF3A3P1	0.0388936	0.511148	1.87372	1.87372	45.7809	24.4331
ENSG00000063761	ADCK1	0.0389409	0.511211	0.599249	-1.66876	60.9371	101.689
ENSG00000185633	NDUFA4L2	0.0390209	0.511211	1.84544	1.84544	93.7559	50.804
ENSG00000264215	---	0.0390265	0.511211	2.76777	2.76777	25.4902	9.20968
ENSG00000166111	SVOP	0.0390553	0.511211	1.67867	1.67867	1368.44	815.192
ENSG00000134146	DPH6	0.0390613	0.511211	0.554406	-1.80373	92.2454	166.386
ENSG00000198774	RASSF9	0.039085	0.511211	2.80286	2.80286	34.4632	12.2957
ENSG00000286757	---	0.0390913		0.214608	-4.65965	2.22668	10.3756
ENSG00000114757	PEX5L	0.0391187	0.511211	0.510031	-1.96067	59.5933	116.843
ENSG00000214376	VSTM5	0.0391227	0.511211	2.93358	2.93358	15.9692	5.4436
ENSG00000279544	---	0.0391278	0.511211	1.77898	1.77898	74.2527	41.739
ENSG00000198860	TSEN15	0.0392327	0.512159	0.660766	-1.51339	414.871	627.863
ENSG00000140093	SERPINA10	0.0392515	0.512159	2.2661	2.2661	29.9069	13.1975
ENSG00000258471	---	0.0392556		3.27679	3.27679	13.3297	4.06792
ENSG00000248228	SLIT2-IT1	0.0393494		3.88238	3.88238	11.0975	2.85843
ENSG00000235945	---	0.0393533	0.512379	1.92995	1.92995	40.4415	20.9547
ENSG00000276903	H2AC16	0.0393616	0.512379	2.45251	2.45251	127.399	51.9465
ENSG00000214903	RPS15AP3	0.0393857		4.51562	4.51562	13.4416	2.97669
ENSG00000289396	---	0.0393981	0.512379	2.02724	2.02724	37.8961	18.6935
ENSG00000291130	---	0.0394307	0.512379	2.77762	2.77762	41.5382	14.9546
ENSG00000181444	ZNF467	0.0394693	0.512379	0.574508	-1.74062	32.0479	55.7831
ENSG00000213064	SFT2D2	0.0394704	0.512379	0.626911	-1.59512	649.264	1035.66
ENSG00000287336	---	0.0395152	0.512379	2.16422	2.16422	57.2093	26.4341
ENSG00000255345	---	0.0395176	0.512379	3.10667	3.10667	21.6655	6.97387
ENSG00000289311	---	0.039548	0.512379	2.00758	2.00758	59.4352	29.6054
ENSG00000114378	HYAL1	0.0396039	0.512379	1.93173	1.93173	72.8396	37.707
ENSG00000136444	RSAD1	0.0397194	0.512379	0.651363	-1.53524	167.553	257.234
ENSG00000291050	TEKT4P2	0.0397318	0.512379	11.4513	11.4513	413.822	36.1374
ENSG00000235602	POU5F1P3	0.0397344	0.512379	3.18012	3.18012	14.2974	4.49586
ENSG00000162298	SYVN1	0.0397406	0.512379	1.60439	1.60439	348.078	216.953
ENSG00000083814	ZNF671	0.0397607	0.512379	4.1877	4.1877	236.178	56.398
ENSG00000234173	---	0.039888	0.513449	2.72576	2.72576	19.575	7.18149
ENSG00000149781	FERMT3	0.0399378	0.513761	1.8844	1.8844	93.2554	49.4881
ENSG00000173626	TRAPPC3L	0.0399579		5.51785	5.51785	9.65781	1.75028
ENSG00000196372	ASB13	0.0401683	0.516394	0.62679	-1.59543	179.333	286.114
ENSG00000168297	PXK	0.0401954	0.516412	1.63451	1.63451	647.571	396.188
ENSG00000136270	TBRG4	0.0403554	0.517804	0.657564	-1.52076	271.329	412.628
ENSG00000175564	UCP3	0.0404866	0.518109	2.02313	2.02313	44.4298	21.961
ENSG00000197322	TMEM132E-DT	0.040488	0.518109	3.01669	3.01669	41.5702	13.7801
ENSG00000286797	---	0.0404933	0.518109	1.84545	1.84545	362.755	196.567
ENSG00000126088	UROD	0.0405084	0.518109	0.642013	-1.5576	254.349	396.175
ENSG00000289004	---	0.0405376	0.518153	2.67476	2.67476	30.6503	11.4591
ENSG00000224116	INHBA-AS1	0.0405749	0.518299	2.0163	2.0163	84.496	41.9065
ENSG00000181104	F2R	0.040633	0.518551	0.650281	-1.5378	1120.5	1723.1
ENSG00000143786	CNIH3	0.0406642	0.518551	0.585467	-1.70804	56.2597	96.0936
ENSG00000273890	---	0.040722	0.518551	3.16672	3.16672	17.3055	5.46479
ENSG00000280069	---	0.0407426	0.518551	1.82599	1.82599	101.991	55.8553
ENSG00000270071	---	0.0407447	0.518551	1.76076	1.76076	154.555	87.7776
ENSG00000284966	---	0.0407723	0.518551	1.66663	1.66663	250.5	150.303
ENSG00000101977	MCF2	0.0407756	0.518551	0.631713	-1.583	58.4497	92.5257
ENSG00000168952	STXBP6	0.0408309	0.518741	0.637776	-1.56795	115.547	181.171
ENSG00000214999	---	0.0408569	0.518741	0.35319	-2.83134	5.32706	15.0827
ENSG00000114841	DNAH1	0.0408681	0.518741	1.83464	1.83464	542.959	295.948
ENSG00000289128	---	0.0409258	0.519144	0.588488	-1.69927	36.9309	62.7555
ENSG00000156875	MFSD14A	0.0409853	0.51957	0.588284	-1.69986	418.171	710.833
ENSG00000291219	---	0.0411252	0.521014	0.599808	-1.6672	54.4561	90.7894
ENSG00000260450	LINC02134	0.0412133		0.213658	-4.68037	1.84484	8.63453
ENSG00000289843	---	0.0412463	0.521964	1.94475	1.94475	70.0014	35.995
ENSG00000257279	---	0.0412573	0.521964	2.04792	2.04792	46.7719	22.8387
ENSG00000047597	XK	0.0412783	0.521964	0.553919	-1.80532	86.0595	155.365
ENSG00000181804	SLC9A9	0.0413491	0.522339	1.89791	1.89791	43.0339	22.6743
ENSG00000111215	PRR4	0.0413762	0.522339	1.99009	1.99009	49.3987	24.8224
ENSG00000226711	FAM66C	0.0414121	0.522339	1.76094	1.76094	318.013	180.593
ENSG00000225096	---	0.0414873		4.28467	4.28467	8.96749	2.09293
ENSG00000198246	SLC29A3	0.0414931	0.523032	0.527907	-1.89427	33.9074	64.2299
ENSG00000135976	ANKRD36	0.0415899	0.523702	1.5325	1.5325	2307.56	1505.75
ENSG00000164045	CDC25A	0.0416537	0.524068	1.63549	1.63549	393.584	240.653
ENSG00000271533	---	0.0417962	0.524166	1.62605	1.62605	730.504	449.251
ENSG00000247400	DNAJC3-DT	0.0418055	0.524166	0.601005	-1.66388	82.3101	136.954
ENSG00000174038	C9orf131	0.0418222	0.524166	2.02053	2.02053	95.6625	47.3452
ENSG00000163704	PRRT3	0.0418231	0.524166	1.60091	1.60091	265.691	165.963
ENSG00000228672	PROB1	0.0419337	0.524166	0.509185	-1.96392	43.6088	85.6444
ENSG00000256682	---	0.0419376	0.524166	2.5739	2.5739	26.5322	10.3082
ENSG00000229204	PTGES3P3	0.041964	0.524166	1.86397	1.86397	47.4462	25.4545
ENSG00000250903	GMDS-DT	0.0419681	0.524166	0.600786	-1.66449	158.182	263.291
ENSG00000106266	SNX8	0.0419949	0.524166	0.654731	-1.52734	143.68	219.449
ENSG00000175868	CALCB	0.0420164	0.524166	0.300362	-3.32932	4.81467	16.0296
ENSG00000130649	CYP2E1	0.0420273	0.524166	2.22264	2.22264	124.004	55.7914
ENSG00000174307	PHLDA3	0.0420552	0.524187	0.624622	-1.60097	330.368	528.908
ENSG00000256973	---	0.0420896	0.524279	1.99416	1.99416	53.9561	27.0571
ENSG00000262202	---	0.0421149	0.524279	1.92311	1.92311	162.63	84.5662
ENSG00000150275	PCDH15	0.042242	0.524633	1.7597	1.7597	678.449	385.548
ENSG00000200354	SNORA71D	0.0422686	0.524633	0.428966	-2.33119	14.1937	33.0883
ENSG00000023909	GCLM	0.0423586	0.524633	0.574458	-1.74077	105.931	184.403
ENSG00000065989	PDE4A	0.0423817	0.524633	1.91301	1.91301	135.344	70.7494
ENSG00000158122	PRXL2C	0.0424091	0.524633	0.509856	-1.96134	30.009	58.8578
ENSG00000178440	TIMM23B-AGAP6	0.0424195	0.524633	0.413703	-2.4172	25.402	61.4016
ENSG00000204257	HLA-DMA	0.0424311	0.524633	2.03659	2.03659	44.8879	22.0408
ENSG00000253925	---	0.0425416	0.524951	2.43211	2.43211	21.704	8.92391
ENSG00000117245	KIF17	0.0425806	0.524951	0.610219	-1.63875	76.8793	125.986
ENSG00000279786	---	0.0425933	0.524951	2.45118	2.45118	21.4548	8.75286
ENSG00000117448	AKR1A1	0.0425943	0.524951	0.653228	-1.53086	342.942	524.996
ENSG00000138653	NDST4	0.0426035	0.524951	1.82946	1.82946	552.476	301.989
ENSG00000269973	---	0.0427071	0.524951	0.601931	-1.66132	42.2795	70.2397
ENSG00000132386	SERPINF1	0.0427476	0.524951	2.01274	2.01274	122.823	61.0229
ENSG00000236501	---	0.0427675	0.524951	1.89309	1.89309	106.323	56.1639
ENSG00000135577	NMBR	0.0427729	0.524951	3.55739	3.55739	16.6619	4.68372
ENSG00000244313	---	0.0427731	0.524951	0.656226	-1.52386	1009.8	1538.8
ENSG00000260232	PWRN4	0.0428095	0.524951	1.69096	1.69096	131.239	77.6123
ENSG00000279713	---	0.0428458	0.524951	0.493109	-2.02795	20.2417	41.049
ENSG00000165194	PCDH19	0.0428838	0.524951	0.618311	-1.61731	354.496	573.33
ENSG00000149591	TAGLN	0.0428972	0.524951	1.97911	1.97911	219.226	110.77
ENSG00000187372	PCDHB13	0.0429721	0.524951	1.58686	1.58686	332.537	209.556
ENSG00000274444	---	0.0430116	0.524951	2.53808	2.53808	24.1258	9.50554
ENSG00000289040	---	0.0430293	0.524951	2.02908	2.02908	78.851	38.8605
ENSG00000167207	NOD2	0.0430883		4.3859	4.3859	10.5032	2.39477
ENSG00000279700	---	0.0430908	0.524951	2.77737	2.77737	23.5489	8.47883
ENSG00000163618	CADPS	0.0430912	0.524951	1.51832	1.51832	3265.63	2150.83
ENSG00000123066	MED13L	0.0431167	0.524951	1.5697	1.5697	5345.26	3405.28
ENSG00000177738	ANXA2R-OT1	0.0431316	0.524951	0.611096	-1.6364	111.405	182.304
ENSG00000287842	---	0.0431532	0.524951	2.83397	2.83397	22.491	7.93621
ENSG00000274964	---	0.0431674	0.524951	2.21599	2.21599	41.0435	18.5215
ENSG00000241956	LINC03000	0.0432154	0.524951	1.81861	1.81861	111.376	61.2428
ENSG00000283761	---	0.0432254	0.524951	0.56939	-1.75626	41.9048	73.5959
ENSG00000285827	---	0.0432738	0.524951	1.87521	1.87521	276.79	147.605
ENSG00000287105	---	0.043275	0.524951	3.06524	3.06524	20.9325	6.82898
ENSG00000177133	PRDM16-DT	0.0432753	0.524951	0.503854	-1.9847	34.1402	67.758
ENSG00000277157	H4C4	0.0432944	0.524951	1.54191	1.54191	616.005	399.508
ENSG00000129480	DTD2	0.0433938	0.525839	0.602277	-1.66036	311.77	517.652
ENSG00000203805	PLPP4	0.0434258	0.525908	0.34901	-2.86525	5.84684	16.7526
ENSG00000108861	DUSP3	0.0434774	0.526106	0.665285	-1.50311	781.808	1175.15
ENSG00000264660	---	0.0434997	0.526106	3.0539	3.0539	25.9496	8.49719
ENSG00000280758	---	0.043607		3.70206	3.70206	12.6659	3.42131
ENSG00000240207	---	0.0436399	0.526106	2.74758	2.74758	45.5818	16.5898
ENSG00000120149	MSX2	0.0436762	0.526106	0.369878	-2.7036	16.4178	44.3871
ENSG00000246089	MCPH1-DT	0.04372	0.526106	0.643953	-1.55291	69.4109	107.789
ENSG00000215612	HMX1	0.043737	0.526106	3.46118	3.46118	30.3867	8.77928
ENSG00000290706	FAM238C	0.0437397	0.526106	0.371488	-2.69188	7.51689	20.2346
ENSG00000163235	TGFA	0.043789	0.526106	0.353942	-2.82532	7.36488	20.8081
ENSG00000278730	---	0.0438447	0.526106	0.657928	-1.51992	518.743	788.45
ENSG00000225439	BOLA3-DT	0.0438685	0.526106	0.658122	-1.51947	190.084	288.828
ENSG00000255910	---	0.0438799	0.526106	3.10193	3.10193	28.8078	9.28705
ENSG00000205325	---	0.0438883	0.526106	0.486796	-2.05425	32.8266	67.4339
ENSG00000184702	SEPTIN5	0.0439076	0.526106	1.54387	1.54387	1013.71	656.606
ENSG00000101928	MOSPD1	0.0439319	0.526106	0.609171	-1.64157	152.526	250.383
ENSG00000264853	---	0.0439538	0.526106	1.80739	1.80739	44.0088	24.3493
ENSG00000042062	RIPOR3	0.0439667	0.526106	1.8922	1.8922	62.2337	32.8896
ENSG00000273275	---	0.0440373		6.17746	6.17746	10.2852	1.66495
ENSG00000155511	GRIA1	0.044148	0.527644	1.64235	1.64235	2131.99	1298.13
ENSG00000188649	CC2D2B	0.0441585		0.32694	-3.05867	4.3979	13.4517
ENSG00000224114	---	0.0443525	0.529315	0.581133	-1.72078	59.4946	102.377
ENSG00000186615	KTN1-AS1	0.0443816	0.529315	0.586267	-1.70571	50.932	86.8752
ENSG00000179532	DNHD1	0.0443933	0.529315	1.6815	1.6815	371.524	220.948
ENSG00000279095	---	0.0444076		10.1784	10.1784	9.67099	0.950153
ENSG00000169946	ZFPM2	0.0444985	0.529939	2.30027	2.30027	118.497	51.5144
ENSG00000249464	LINC01091	0.0445492	0.530228	0.48207	-2.07439	26.4399	54.8465
ENSG00000221491	SNORA2C	0.0446415	0.530696	0.596508	-1.67642	81.5619	136.732
ENSG00000154096	THY1	0.0447385	0.531424	1.63641	1.63641	716.135	437.626
ENSG00000171757	LRRC34	0.0447704	0.531424	1.71977	1.71977	186.25	108.299
ENSG00000117543	DPH5	0.0447822	0.531424	0.650465	-1.53736	243.93	375.009
ENSG00000137880	GCHFR	0.0448817	0.531976	0.46096	-2.16939	21.3807	46.383
ENSG00000167920	KRT10-AS1	0.0449496	0.532466	0.585581	-1.70771	72.5535	123.9
ENSG00000206597	SNORA57	0.0450317	0.532784	0.585702	-1.70735	75.6915	129.232
ENSG00000121440	PDZRN3	0.0450562	0.532784	1.61418	1.61418	428.697	265.582
ENSG00000279425	---	0.0451462	0.53322	1.81531	1.81531	130.413	71.8405
ENSG00000263624	---	0.0452	0.533541	2.10368	2.10368	31.2133	14.8375
ENSG00000110921	MVK	0.0452348	0.533599	1.53493	1.53493	533.945	347.862
ENSG00000174871	CNIH2	0.0452751	0.533599	1.54114	1.54114	711.544	461.7
ENSG00000233821	ENOX1-AS1	0.0453218	0.533599	1.92726	1.92726	50.4893	26.1975
ENSG00000213139	CRYGS	0.045323	0.533599	2.00083	2.00083	36.3545	18.1697
ENSG00000146242	TPBG	0.0453476	0.533599	1.7068	1.7068	137.505	80.5629
ENSG00000006282	SPATA20	0.0453718	0.533599	0.651501	-1.53492	216.046	331.612
ENSG00000185842	DNAH14	0.0453912	0.533599	0.562163	-1.77884	348.881	620.603
ENSG00000271500	---	0.0454442	0.533909	2.4303	2.4303	28.3784	11.6769
ENSG00000136944	LMX1B	0.0454937	0.534177	0.520787	-1.92017	400.182	768.418
ENSG00000173110	HSPA6	0.0455203	0.534177	0.335073	-2.98442	5.86497	17.5036
ENSG00000180834	MAP6D1	0.0455621	0.534355	0.382836	-2.61209	15.2107	39.7316
ENSG00000164853	UNCX	0.0457674	0.535504	2.22946	2.22946	53.4212	23.9615
ENSG00000197019	SERTAD1	0.0457895	0.535504	0.508039	-1.96835	32.3923	63.7595
ENSG00000090776	EFNB1	0.045792	0.535504	0.619836	-1.61333	896.582	1446.48
ENSG00000107611	CUBN	0.0457935	0.535504	0.630576	-1.58585	103.778	164.577
ENSG00000204950	LRRC10B	0.0459215	0.536375	0.51301	-1.94928	75.0567	146.307
ENSG00000196507	TCEAL3	0.0460233	0.536626	0.637223	-1.56931	152.359	239.098
ENSG00000146555	SDK1	0.046058	0.536666	0.597743	-1.67296	517.877	866.388
ENSG00000270181	BIVM-ERCC5	0.0461069	0.536666	0.471796	-2.11956	33.9895	72.0427
ENSG00000167862	MRPL58	0.0463965	0.538473	0.625284	-1.59927	82.2795	131.588
ENSG00000289054	---	0.0465006	0.538572	1.82728	1.82728	51.1766	28.0069
ENSG00000156687	UNC5D	0.0465274	0.538572	1.69903	1.69903	1731.93	1019.36
ENSG00000281832	LINC00602	0.0465392	0.538572	0.465494	-2.14825	13.5389	29.0851
ENSG00000132437	DDC	0.0466179	0.53914	0.483394	-2.06871	32.2533	66.7226
ENSG00000172717	GARIN2	0.0467285	0.539423	3.28345	3.28345	23.3999	7.12663
ENSG00000232177	MTND4P24	0.0467537		5.40617	5.40617	7.44161	1.3765
ENSG00000241839	PLEKHO2	0.0467561	0.539423	0.563019	-1.77614	61.5721	109.361
ENSG00000157778	PSMG3	0.0467813	0.539423	0.557304	-1.79435	164.311	294.831
ENSG00000285599	---	0.0468074	0.539423	2.91439	2.91439	14.3337	4.91825
ENSG00000182272	B4GALNT4	0.046809	0.539423	1.52158	1.52158	1879.59	1235.28
ENSG00000230772	VN1R108P	0.0468341	0.539423	1.93807	1.93807	47.5125	24.5154
ENSG00000287086	---	0.0468549	0.539423	10.9154	10.9154	66.5056	6.09282
ENSG00000155366	RHOC	0.0469469	0.539863	0.562591	-1.77749	282.278	501.746
ENSG00000260118	---	0.0469496		3.50092	3.50092	11.125	3.17772
ENSG00000154655	L3MBTL4	0.0470203	0.540184	0.422498	-2.36688	12.9461	30.6418
ENSG00000279476	---	0.0470287	0.540184	2.07377	2.07377	73.2289	35.312
ENSG00000001461	NIPAL3	0.0470654	0.540296	1.52169	1.52169	168.212	110.543
ENSG00000233783	---	0.0472047	0.541419	1.81033	1.81033	57.3606	31.6852
ENSG00000231793	DOC2GP	0.0472353	0.541419	2.12584	2.12584	35.1975	16.557
ENSG00000230626	---	0.0472884	0.541419	0.5932	-1.68577	41.1019	69.2885
ENSG00000287191	---	0.0472982	0.541419	3.24995	3.24995	16.6541	5.12443
ENSG00000155974	GRIP1	0.0473403	0.541592	1.62164	1.62164	859.441	529.982
ENSG00000150471	ADGRL3	0.0474461	0.542158	1.58707	1.58707	10039.2	6325.58
ENSG00000226310	---	0.0474768	0.542158	2.25674	2.25674	31.5232	13.9685
ENSG00000268658	LINC00664	0.0474782		0.183056	-5.4628	1.25287	6.84417
ENSG00000286110	---	0.0475746	0.542158	1.86428	1.86428	39.2968	21.0788
ENSG00000204237	OXLD1	0.047579	0.542158	0.625113	-1.59971	116.104	185.732
ENSG00000286341	---	0.0478158	0.543509	2.36813	2.36813	26.6023	11.2335
ENSG00000092621	PHGDH	0.0480096	0.543509	0.548704	-1.82248	498.311	908.16
ENSG00000104635	SLC39A14	0.0480376	0.543509	0.665028	-1.5037	385.422	579.558
ENSG00000198918	RPL39	0.0480401	0.543509	0.648811	-1.54128	1300.35	2004.2
ENSG00000280187	---	0.0480411	0.543509	0.640744	-1.56069	117.316	183.094
ENSG00000175197	DDIT3	0.0480771	0.543509	0.651415	-1.53512	238.784	366.562
ENSG00000139637	MYG1	0.0481694	0.543948	1.57227	1.57227	184.464	117.323
ENSG00000152056	AP1S3	0.0481757	0.543948	1.65704	1.65704	117.847	71.1189
ENSG00000186496	ZNF396	0.0482219	0.543948	0.63405	-1.57716	76.2144	120.202
ENSG00000165272	AQP3	0.0482282	0.543948	0.327055	-3.05759	6.36789	19.4704
ENSG00000133740	E2F5	0.0482621	0.543948	0.65791	-1.51996	321.916	489.301
ENSG00000229344	MTCO2P12	0.0482786	0.543948	1.84317	1.84317	43.4396	23.5678
ENSG00000239389	PCDHA13	0.0483637	0.544601	1.81399	1.81399	97.1454	53.5536
ENSG00000260209	---	0.0483863		4.6565	4.6565	9.47507	2.0348
ENSG00000291171	---	0.0484771	0.545142	1.59196	1.59196	304.344	191.175
ENSG00000284906	---	0.0485233	0.545142	2.52117	2.52117	42.8261	16.9866
ENSG00000101670	LIPG	0.0485757	0.545142	0.654946	-1.52684	254.724	388.924
ENSG00000225630	MTND2P28	0.0485797	0.545142	1.60517	1.60517	143.068	89.1293
ENSG00000231119	---	0.0485799	0.545142	1.75844	1.75844	85.3738	48.5507
ENSG00000205978	NYNRIN	0.048602	0.545142	1.60482	1.60482	617.543	384.805
ENSG00000250914	---	0.0486388		3.7172	3.7172	10.5517	2.83861
ENSG00000156096	UGT2B4	0.0486902	0.545521	2.19705	2.19705	95.0153	43.2468
ENSG00000125246	CLYBL	0.0487648	0.546012	0.492468	-2.03059	25.2099	51.191
ENSG00000279841	---	0.0488111	0.546012	2.31993	2.31993	32.0566	13.8179
ENSG00000225871	---	0.0488158	0.546012	1.9332	1.9332	50.9586	26.3597
ENSG00000160796	NBEAL2	0.0489214	0.546889	1.77462	1.77462	467.027	263.169
ENSG00000132821	VSTM2L	0.0489689	0.547032	0.616028	-1.6233	619.93	1006.33
ENSG00000279227	---	0.0489888	0.547032	0.42449	-2.35577	8.9401	21.0608
ENSG00000268403	---	0.049073	0.547668	1.72987	1.72987	65.296	37.7461
ENSG00000277496	SLCO4A1-AS2	0.0492616		4.29687	4.29687	10.1052	2.35176
ENSG00000283064	---	0.0492752	0.548529	0.570332	-1.75336	66.352	116.339
ENSG00000164949	GEM	0.0492843	0.548529	0.418636	-2.38871	30.937	73.8994
ENSG00000164404	GDF9	0.0492869	0.548529	0.505797	-1.97708	22.6554	44.7916
ENSG00000175691	ZNF77	0.0494001	0.548666	0.558361	-1.79096	75.3527	134.953
ENSG00000131389	SLC6A6	0.0494109	0.548666	1.56819	1.56819	850.144	542.119
ENSG00000112033	PPARD	0.0494567	0.548666	0.625679	-1.59826	91.124	145.64
ENSG00000111859	NEDD9	0.0494646	0.548666	0.596304	-1.677	273.314	458.347
ENSG00000257509	---	0.0495579	0.548666	2.50595	2.50595	18.8488	7.52161
ENSG00000250317	SMIM20	0.0495891	0.548666	0.545513	-1.83314	67.3797	123.516
ENSG00000290586	---	0.0496023	0.548666	2.69556	2.69556	24.1451	8.95738
ENSG00000188596	CFAP54	0.0496184	0.548666	0.510203	-1.96	44.6992	87.6105
ENSG00000235501	CNN3-DT	0.0496187	0.548666	0.643668	-1.5536	150.997	234.589
ENSG00000229205	LINC00200	0.0496275	0.548666	2.6861	2.6861	36.0344	13.4151
ENSG00000170681	CAVIN4	0.0497631	0.549428	1.53625	1.53625	291.063	189.463
ENSG00000175701	MTLN	0.0497812	0.549428	0.529113	-1.88996	21.1892	40.0466
ENSG00000163959	SLC51A	0.0498173	0.549428	2.02224	2.02224	48.0745	23.7729
ENSG00000225066	MDM4P1	0.0498226	0.549428	2.8537	2.8537	16.2902	5.70846
ENSG00000251456	---	0.0498334	0.549428	2.03723	2.03723	42.1528	20.6912
ENSG00000288984	---	0.049915	0.550025	2.36526	2.36526	30.7602	13.005

## Sheet: DE-miRNAs-SOD1-DESeq2-p0.05
microRNA ID	Chromosome	Start	Stop	Length	Strand	Total counts	Maximum counts	Geometric mean	Arithmetic mean	P-value	FDR step up	Ratio	Log2(Ratio)	Fold change	LSMean(SOD1)	LSMean(Ctrl)	FC 95% lower limit	FC 95% upper limit
hsa-miR-10a-5p	17	48579904	48579927	23	-	14413.8	9287.16	1839.47	2882.76	0.0163691	0.0843638	4.01389	2.005	4.01389	5246.33	1307.05	1.29058	12.4838
hsa-miR-10b-5p	2	176150329	176150352	23	+	2164.7	1661.7	199.069	432.941	0.00431894	0.0413385	7.2741	2.86277	7.2741	897.316	123.358	1.86183	28.4197
hsa-miR-124-3p	8	9903399	9903421	22	-	28.7307	12.2522	4.37933	5.74615	0.00644555	0.0479835	2.92657	1.54921	2.92657	9.49748	3.24526	1.35156	6.33699
hsa-miR-1307-5p	10	103394341	103394362	21	-	538.352	163.873	96.9141	107.67	2.38137e-10	7.9776e-09	2.33212	1.22164	2.33212	163.813	70.2421	1.79463	3.03059
hsa-miR-149-5p	2	240456015	240456038	23	+	45.359	18.3518	7.79355	9.07181	0.0218953	0.104785	0.397256	-1.33186	-2.51727	4.74874	11.9539	-5.54306	-1.14317
hsa-miR-181c-3p	19	13874763	13874785	22	+	44.5907	21.4413	6.73844	8.91813	9.24839e-05	0.00206547	4.04062	2.01458	4.04062	16.2594	4.02397	2.00643	8.13715
hsa-miR-181d-5p	19	13874910	13874933	23	+	64.9243	22.9728	11.4279	12.9849	0.0258636	0.113387	1.92116	0.941978	1.92116	18.2292	9.48864	1.08179	3.41181
hsa-miR-20a-5p	13	91351072	91351095	23	+	23.0921	12.2522	3.33766	4.61842	0.00842269	0.056432	3.82462	1.93532	3.82462	8.29341	2.16843	1.40991	10.3749
hsa-miR-21-5p	17	59841273	59841295	22	+	63.5254	18.3518	11.5618	12.7051	0.0270776	0.113387	0.532155	-0.910081	-1.87915	8.31762	15.6301	-3.28763	-1.07409
hsa-miR-30d-5p	8	134804919	134804941	22	-	260.99	78.1077	49.7624	52.1979	0.00152945	0.0256182	1.65399	0.725952	1.65399	68.4331	41.3745	1.21165	2.25781
hsa-miR-9-5p	1	156420392	156420415	23	-	835.104	253.817	160.715	167.021	0.00630552	0.0479835	1.54569	0.628253	1.54569	211.908	137.096	1.13088	2.11265
hsa-miR-92a-3p	13	91351361	91351383	22	+	1899.53	517.089	350.578	379.905	0.00311411	0.0347742	0.516727	-0.952526	-1.93526	243.349	470.943	-2.99807	-1.24921
hsa-miR-92b-3p	1	155195237	155195259	22	+	4407.95	1196.82	795.864	881.591	0.0146679	0.0823772	0.502551	-0.992658	-1.98985	553.1	1100.58	-3.45782	-1.14508
hsa-miR-99a-5p	21	16539101	16539123	22	+	1149.18	320.088	223.326	229.835	3.82884e-14	2.56532e-12	1.59758	0.675891	1.59758	296.345	185.496	1.41504	1.80368
hsa-miR-99b-5p	19	51692618	51692640	22	+	758.11	212.882	145.252	151.622	0.00293588	0.0347742	1.59426	0.672885	1.59426	195.301	122.503	1.17242	2.16787

## Sheet: DE-miRNAs-SOD1-TMM-p0.05
microRNA ID	Chromosome	Start	Stop	Length	Strand	Total counts	Maximum counts	Geometric mean	Arithmetic mean	P-value	FDR step up	Ratio	Log2(Ratio)	Fold change	LSMean(SOD1)	LSMean(Ctrl)	FC 95% lower limit	FC 95% upper limit	P-value_1	FDR step up_2
hsa-miR-10b-5p	2	176150329	176150352	23	+	312647	233636	30808.8	62529.3	0.0106449	0.315798	5.84008	2.54599	5.84008	102865	17613.6	1.66608	20.4712	0.0106449	0.315798
hsa-miR-124-3p	8	9903399	9903421	22	-	4764.63	1829.48	784.641	952.925	0.0368559	0.364464	2.55576	1.35375	2.55576	1341.28	524.807	1.07245	6.09063	0.0368559	0.364464
hsa-miR-1307-5p	10	103394341	103394362	21	-	83053.9	26520.9	15036.1	16610.8	0.00792011	0.315798	2.25104	1.17059	2.25104	24258.6	10776.6	1.3037	3.88675	0.00792011	0.315798
hsa-miR-149-5p	2	240456015	240456038	23	+	7498.62	3102.28	1285.96	1499.72	0.0297326	0.364464	0.394124	-1.34328	-2.53727	722.078	1832.11	-5.75463	-1.11871	0.0297326	0.364464
hsa-miR-181c-3p	19	13874763	13874785	22	+	7089.28	3120.88	1139.19	1417.86	0.00442512	0.315798	3.14359	1.65241	3.14359	2184.45	694.889	1.56522	6.31358	0.00442512	0.315798
hsa-miR-20a-5p	13	91351072	91351095	23	+	3856.86	1829.48	615.826	771.373	0.033527	0.364464	2.59712	1.37691	2.59712	1047.8	403.447	1.0953	6.15815	0.033527	0.364464
hsa-miR-30d-5p	8	134804919	134804941	22	-	40232.5	11084.5	7757.6	8046.51	0.0451449	0.401789	1.60121	0.679161	1.60121	10312.1	6440.18	1.01247	2.53228	0.0451449	0.401789
hsa-miR-9-3p	1	156420354	156420376	22	-	2356.19	753.316	425.727	471.239	0.0303066	0.364464	2.30351	1.20383	2.30351	699.82	303.806	1.10216	4.81431	0.0303066	0.364464
hsa-miR-92a-3p	13	91351361	91351383	22	+	297574	85002.5	54155.1	59514.7	0.0165146	0.364464	0.404934	-1.30424	-2.46954	29670.3	73271.9	-4.97375	-1.22616	0.0165146	0.364464
hsa-miR-92b-3p	1	155195237	155195259	22	+	690830	193316	122822	138166	0.0319703	0.364464	0.366992	-1.44618	-2.72485	62853	171265	-6.6798	-1.11154	0.0319703	0.364464

## Sheet: DE-miRNAs-SOD1-Quantile_p0.05
microRNA ID	Chromosome	Start	Stop	Length	Strand	Total counts	Maximum counts	Geometric mean	Arithmetic mean	P-value	FDR step up	Ratio	Log2(Ratio)	Fold change	LSMean(SOD1)	LSMean(Ctrl)	FC 95% lower limit	FC 95% upper limit
hsa-miR-10b-5p	2	176150329	176150352	23	+	1633.8	1077.4	200.393	326.76	0.0413093	0.408503	4.42529	2.14577	4.42529	610.1	137.867	1.52309	12.8575
hsa-miR-124-3p	8	9903399	9903421	22	-	29.7	12.2	4.47368	5.94	0.02495	0.408503	3.45	1.7866	3.45	10.35	3	1.07807	11.0406
hsa-miR-125b-5p	11	122099809	122099831	22	-	199	56.4	38.4411	39.8	0.0411674	0.408503	1.61587	0.692308	1.61587	51.6	31.9333	1.01981	2.5603
hsa-miR-1307-5p	10	103394341	103394362	21	-	579.6	170.8	109.609	115.92	0.0213374	0.408503	1.76842	0.822462	1.76842	156.8	88.6667	1.08954	2.87032
hsa-miR-181c-3p	19	13874763	13874785	22	+	48.5	24.4	6.76303	9.7	0.00337311	0.300207	4.82609	2.27085	4.82609	18.5	3.83333	1.88632	12.3474
hsa-miR-181d-5p	19	13874910	13874933	23	+	67.9	26.8	11.2562	13.58	0.033221	0.408503	2.43243	1.2824	2.43243	21	8.63333	1.00855	5.86658
hsa-miR-20a-5p	13	91351072	91351095	23	+	22.8	12.2	3.16321	4.56	0.0176319	0.408503	4.83333	2.27302	4.83333	8.7	1.8	1.43415	16.2891
hsa-miR-30e-5p	1	40754371	40754393	22	+	84.3	28	15.4372	16.86	0.0232659	0.408503	2.06197	1.04402	2.06197	24.4	11.8333	1.10651	3.84245
hsa-miR-92a-3p	13	91351361	91351383	22	+	1985.4	544	350.261	397.08	0.0335839	0.408503	0.51468	-0.958252	-1.94295	253.6	492.733	-4.10121	1.08639
hsa-miR-92b-3p	1	155195237	155195259	22	+	5974.6	2508.8	939.754	1194.92	0.0485158	0.431791	0.42167	-1.24581	-2.37152	655.5	1554.53	-6.69597	1.19058

## Sheet: DE-miRNAs-TARDBP-DESeq2_p0.05
microRNA ID	Chromosome	Start	Stop	Length	Strand	Total counts	Maximum counts	Geometric mean	Arithmetic mean	P-value	FDR step up	Ratio	Log2(Ratio)	Fold change	LSMean(TDP43)	LSMean(Ctrl)	FC 95% lower limit	FC 95% upper limit
hsa-let-7a-5p	9	94175962	94175984	22	+	41.9349	13.101	5.30019	6.98916	0.0475227	0.254936	0.407455	-1.29529	-2.45426	4.04669	9.93163	-5.96461	-1.00986
hsa-let-7c-5p	21	16539838	16539860	22	+	154.83	42.1103	23.9728	25.8051	8.04906e-05	0.00182445	0.502565	-0.992619	-1.98979	17.2621	34.348	-2.80115	-1.41345
hsa-miR-10a-5p	17	48579904	48579927	23	-	11975.2	3718.9	1657.58	1995.87	0.00641052	0.0726525	2.4826	1.31185	2.4826	2845.55	1146.2	1.29115	4.7735
hsa-miR-10b-5p	2	176150329	176150352	23	+	3124.95	1801.7	263.417	520.826	1.05466e-05	0.000358585	8.62077	3.10782	8.62077	933.38	108.271	3.30645	22.4766
hsa-miR-1247-5p	14	101560362	101560384	22	-	73.291	24	8.83331	12.2152	0.0123596	0.120064	0.341474	-1.55015	-2.92848	6.21878	18.2116	-6.79564	-1.26198
hsa-miR-1269a	4	66276890	66276912	22	+	50.3334	16.6225	7.38937	8.3889	0.00307947	0.0523511	0.396422	-1.33489	-2.52257	4.76295	12.0149	-4.65529	-1.3669
hsa-miR-181c-3p	19	13874763	13874785	22	+	35.8869	12.7484	5.174	5.98115	0.0171863	0.129852	2.39267	1.25862	2.39267	8.43638	3.52592	1.16741	4.90392
hsa-miR-186-5p	1	71067681	71067703	22	-	18.0954	6	2.47237	3.0159	0.0482524	0.254936	0.345448	-1.53346	-2.89479	1.54868	4.48311	-8.31167	-1.0082
hsa-miR-191-5p	3	49020672	49020695	23	-	680.218	188.495	105.958	113.37	4.48536e-07	3.05005e-05	1.9707	0.97871	1.9707	150.414	76.3251	1.51431	2.56464
hsa-miR-361-3p	X	85903641	85903664	23	-	65.568	27	8.90135	10.928	0.0487379	0.254936	0.437742	-1.19185	-2.28445	6.65439	15.2016	-5.19491	-1.00459
hsa-miR-425-5p	3	49020199	49020222	23	-	35.2301	10.0166	4.59228	5.87168	0.0166281	0.129852	2.42983	1.28086	2.42983	8.31947	3.42389	1.17494	5.025
hsa-miR-9-5p	1	156420392	156420415	23	-	582.821	145	92.3545	97.1369	0.00403096	0.054821	0.619406	-0.691044	-1.61445	74.3076	119.966	-2.23771	-1.16479

## Sheet: DE-miRNAs-TARDBP-TMM_p0.05
microRNA ID	Chromosome	Start	Stop	Length	Strand	Total counts	Maximum counts	Geometric mean	Arithmetic mean	P-value	FDR step up	Ratio	Log2(Ratio)	Fold change	LSMean(TDP43)	LSMean(Ctrl)	FC 95% lower limit	FC 95% upper limit	P-value_1	FDR step up_2
hsa-let-7a-5p	9	94175962	94175984	22	+	7874.44	2311.4	1071.29	1312.41	0.0166861	0.16356	0.409603	-1.2877	-2.44139	665.331	1624.33	-5.06484	-1.17681	0.0166861	0.16356
hsa-let-7c-5p	21	16539838	16539860	22	+	27813.8	7253.03	4356.27	4635.63	0.0098821	0.152184	0.521614	-0.938945	-1.91713	3129.11	5998.9	-3.13969	-1.17061	0.0098821	0.152184
hsa-miR-10a-5p	17	48579904	48579927	23	-	2.13919e+06	666275	294893	356532	0.0169933	0.16356	2.41642	1.27287	2.41642	457960	189520	1.17221	4.98126	0.0169933	0.16356
hsa-miR-10b-5p	2	176150329	176150352	23	+	565408	330650	46999.7	94234.6	8.6665e-11	6.67321e-09	6.96136	2.79937	6.96136	120679	17335.5	3.94489	12.2844	8.6665e-11	6.67321e-09
hsa-miR-124-3p	8	9903399	9903421	22	-	5641.34	1965.99	727.831	940.224	0.0395546	0.21755	2.23105	1.15772	2.23105	1150.06	515.48	1.03937	4.78905	0.0395546	0.21755
hsa-miR-1247-5p	14	101560362	101560384	22	-	13478.7	4187.77	1690.5	2246.45	0.000213587	0.0082231	0.27584	-1.8581	-3.62529	871.13	3158.1	-7.12971	-1.84338	0.000213587	0.0082231
hsa-miR-1269a	4	66276890	66276912	22	+	9529.43	3207.97	1414.16	1588.24	0.0237129	0.16599	0.449902	-1.15232	-2.22271	947.012	2104.93	-4.43781	-1.11326	0.0237129	0.16599
hsa-miR-151a-3p	8	140732587	140732608	21	-	5177.15	1549.67	713.274	862.859	0.0371466	0.21755	2.22215	1.15196	2.22215	1104.98	497.254	1.04905	4.70709	0.0371466	0.21755
hsa-miR-181c-3p	19	13874763	13874785	22	+	6926.65	2365.28	1018.71	1154.44	0.0336348	0.215823	2.29242	1.19687	2.29242	1568.52	684.22	1.06678	4.92625	0.0336348	0.215823
hsa-miR-186-5p	1	71067681	71067703	22	-	3706.73	1111.04	545.571	617.788	0.0213884	0.16599	0.415005	-1.2688	-2.40961	348.568	839.913	-5.09203	-1.14026	0.0213884	0.16599
hsa-miR-191-5p	3	49020672	49020695	23	-	122141	33848	18937.4	20356.8	0.00685214	0.131904	1.94912	0.962822	1.94912	26320.3	13503.7	1.20321	3.15744	0.00685214	0.131904
hsa-miR-361-3p	X	85903641	85903664	23	-	12023.7	4700.56	1684.96	2003.95	0.0236993	0.16599	0.470451	-1.08788	-2.12562	1137.12	2417.09	-4.08274	-1.10667	0.0236993	0.16599
hsa-miR-425-5p	3	49020199	49020222	23	-	6884.07	1875.91	938.121	1147.34	0.00563466	0.131904	2.802	1.48646	2.802	1606.88	573.476	1.35409	5.79815	0.00563466	0.131904
hsa-miR-660-5p	X	50013256	50013278	22	+	2507.63	834.516	374.665	417.939	0.0135043	0.16356	2.36256	1.24035	2.36256	594.661	251.701	1.19583	4.66766	0.0135043	0.16356

## Sheet: DE-miRNAs-TARDBP-Quantile_p0.05
microRNA ID	Chromosome	Start	Stop	Length	Strand	Total counts	Maximum counts	Geometric mean	Arithmetic mean	P-value	FDR step up	Ratio	Log2(Ratio)	Fold change	LSMean(TDP43)	LSMean(Ctrl)	FC 95% lower limit	FC 95% upper limit
hsa-let-7c-5p	21	16539838	16539860	22	+	174	43.6667	27.3274	29	0.00681465	0.131182	0.537555	-0.895515	-1.86027	20.2778	37.7222	-2.83022	-1.22274
hsa-miR-10b-5p	2	176150329	176150352	23	+	2744.83	1087.17	261.285	457.472	0.000130669	0.0100615	6.9753	2.80226	6.9753	800.222	114.722	3.25672	14.9398
hsa-miR-1247-5p	14	101560362	101560384	22	-	69.0833	22.1667	8.00787	11.5139	0.00595217	0.131182	0.334944	-1.57801	-2.98558	5.77778	17.25	-7.7902	-1.14422
hsa-miR-181c-3p	19	13874763	13874785	22	+	37	14	4.8812	6.16667	0.0188734	0.29065	3.18868	1.67296	3.18868	9.38889	2.94444	1.22967	8.26865
hsa-miR-191-5p	3	49020672	49020695	23	-	714.167	143	115.271	119.028	0.0299413	0.320917	1.50438	0.589172	1.50438	143	95.0556	1.02524	2.20745
hsa-miR-425-5p	3	49020199	49020222	23	-	36.5833	10.8333	4.33592	6.09722	0.0241605	0.310059	2.81739	1.49436	2.81739	9	3.19444	-1.15149	9.14015
hsa-miR-9-5p	1	156420392	156420415	23	-	663.333	160	103.008	110.556	0.00109761	0.0422582	0.494555	-1.0158	-2.02202	73.1667	147.944	-2.95061	-1.38567
hsa-miR-92b-3p	1	155195237	155195259	22	+	6478	2246.5	937.518	1079.67	0.033342	0.320917	0.465335	-1.10366	-2.14899	685.722	1473.61	-4.37135	-1.05646
