# Supplementary material for: Upregulated miR-10b-5p as a potential miRNA signature in amyotrophic lateral sclerosis patients
Source: Front Cell Neurosci. 2024 Nov 7;18:1457704. doi: 10.3389/fncel.2024.1457704 (PMC11586771; doi:10.3389/fncel.2024.1457704)
Supplement: Supplementary file 2 [file Table_2.XLSX]

## Sheet: SOD1-combine-miRNA-mRNAs-Exp Db
Supplemental Table 2: Integration analysis on inversely correlated miR10b-5p-mRNA pairs (downregulated mRNA) in SOD1 vs control (predicted by miRTarBase & TarBase databases) and their p-values (p≤0.05) were calculated
SOD1-microRNA ID	Chromosome	Start	Stop	Length	Strand	Total counts	Maximum counts	Geometric mean	Arithmetic mean	P-value	FDR step up	Ratio	Log2(Ratio)	Fold change	LSMean(SOD1)	LSMean(Ctrl)	FC 95% lower limit	FC 95% upper limit	Gene ID	Gene name	Chromosome	Start	Stop	Length	Strand	Total counts	Maximum counts	Geometric mean	Arithmetic mean	Gene biotype	Gene id	Gene source	Gene version	P-value	FDR step up	Ratio	Log2(Ratio)	Fold change	LSMean(SOD1)	LSMean(Ctrl)	FC 95% lower limit	FC 95% upper limit
hsa-miR-10b-5p	2	176150329	176150352	23	+	2164.71	1661.7	199.069	432.941	0.00431894	0.0413385	7.2741	2.86277	7.2741	897.316	123.358	1.86183	28.4197	ENSG00000148400	NOTCH1	9	136494433	136546049	51616	-	6736.63	1799.68	1250.62	1347.32	protein_coding	ENSG00000148400	ensembl_havana	13	0.03188	0.25711	0.575795	-0.796374	-1.73673	934.614	1623.17	-2.87535	-1.049
hsa-miR-10b-5p	2	176150329	176150352	23	+	2164.71	1661.7	199.069	432.941	0.00431894	0.0413385	7.2741	2.86277	7.2741	897.316	123.358	1.86183	28.4197	ENSG00000182010	RTKN2	10	62183035	62268845	85810	-	360.194	130.259	56.13	72.0389	protein_coding	ENSG00000182010	ensembl_havana	11	0.00387655	0.0848703	0.318202	-1.65198	-3.14265	31.5677	99.2065	-6.8357	-1.44481
hsa-miR-10b-5p	2	176150329	176150352	23	+	2164.71	1661.7	199.069	432.941	0.00431894	0.0413385	7.2741	2.86277	7.2741	897.316	123.358	1.86183	28.4197	ENSG00000147202	DIAPH2	X	96684712	97604998	920286	+	428.762	167.579	74.5065	85.7525	protein_coding	ENSG00000147202	ensembl_havana	19	0.00422263	0.0898613	0.385907	-1.37367	-2.5913	43.7316	113.322	-4.97504	-1.3497
hsa-miR-10b-5p	2	176150329	176150352	23	+	2164.71	1661.7	199.069	432.941	0.00431894	0.0413385	7.2741	2.86277	7.2741	897.316	123.358	1.86183	28.4197	ENSG00000139641	ESYT1	12	56118250	56144675	26425	+	1594.31	439.687	304.206	318.863	protein_coding	ENSG00000139641	ensembl_havana	13	0.0259854	0.234381	0.593288	-0.753196	-1.68552	226.16	381.198	-2.6689	-1.06448
hsa-miR-10b-5p	2	176150329	176150352	23	+	2164.71	1661.7	199.069	432.941	0.00431894	0.0413385	7.2741	2.86277	7.2741	897.316	123.358	1.86183	28.4197	ENSG00000178921	PFAS	17	8247618	8270492	22874	+	2112.39	587.124	377.713	422.478	protein_coding	ENSG00000178921	ensembl_havana	14	0.00559324	0.10264	0.465764	-1.10233	-2.14701	250.418	537.651	-3.68609	-1.25055
hsa-miR-10b-5p	2	176150329	176150352	23	+	2164.71	1661.7	199.069	432.941	0.00431894	0.0413385	7.2741	2.86277	7.2741	897.316	123.358	1.86183	28.4197	ENSG00000135862	LAMC1	1	183023420	183145593	122173	+	3422.49	906.345	627.232	684.497	protein_coding	ENSG00000135862	ensembl_havana	6	0.0194076	0.202371	0.53646	-0.898458	-1.86407	450.994	840.685	-3.14218	-1.10585
hsa-miR-10b-5p	2	176150329	176150352	23	+	2164.71	1661.7	199.069	432.941	0.00431894	0.0413385	7.2741	2.86277	7.2741	897.316	123.358	1.86183	28.4197	ENSG00000276043	UHRF1	19	4903080	4962155	59075	+	992.014	391.991	173.259	198.403	protein_coding	ENSG00000276043	ensembl_havana	5	0.00380817	0.0839775	0.416557	-1.26341	-2.40063	107.832	258.864	-4.34442	-1.32654
hsa-miR-10b-5p	2	176150329	176150352	23	+	2164.71	1661.7	199.069	432.941	0.00431894	0.0413385	7.2741	2.86277	7.2741	897.316	123.358	1.86183	28.4197	ENSG00000160285	LSS	21	46188141	46228825	40684	-	6484.23	1695.88	1264.79	1296.84	protein_coding	ENSG00000160285	ensembl_havana	15	0.027659	0.239389	0.657384	-0.605191	-1.52118	987.84	1502.68	-2.20968	-1.0472
hsa-miR-10b-5p	2	176150329	176150352	23	+	2164.71	1661.7	199.069	432.941	0.00431894	0.0413385	7.2741	2.86277	7.2741	897.316	123.358	1.86183	28.4197	ENSG00000163545	NUAK2	1	205302063	205321746	19683	-	1652.45	619.135	277.026	330.489	protein_coding	ENSG00000163545	ensembl_havana	11	6.56443e-05	0.00658571	0.32663	-1.61427	-3.06156	147.878	452.737	-5.30333	-1.76741
hsa-miR-10b-5p	2	176150329	176150352	23	+	2164.71	1661.7	199.069	432.941	0.00431894	0.0413385	7.2741	2.86277	7.2741	897.316	123.358	1.86183	28.4197	ENSG00000054392	HHAT	1	210328252	210676297	348045	+	578.799	173.48	106.347	115.76	protein_coding	ENSG00000054392	ensembl_havana	13	0.00249329	0.0668502	0.444578	-1.16949	-2.24932	66.1822	148.865	-3.80378	-1.33011
hsa-miR-10b-5p	2	176150329	176150352	23	+	2164.71	1661.7	199.069	432.941	0.00431894	0.0413385	7.2741	2.86277	7.2741	897.316	123.358	1.86183	28.4197	ENSG00000144355	DLX1	2	172084740	172089678	4938	+	66.1139	61.3671	2.48707	13.2228	protein_coding	ENSG00000144355	ensembl_havana	15	0.00733267	?	0.0459277	-4.44449	-21.7734	0.974013	21.2075	-206.962	-2.29066
hsa-miR-10b-5p	2	176150329	176150352	23	+	2164.71	1661.7	199.069	432.941	0.00431894	0.0413385	7.2741	2.86277	7.2741	897.316	123.358	1.86183	28.4197	ENSG00000164087	POC1A	3	52075226	52154691	79465	-	141.933	41.1848	19.8211	28.3867	protein_coding	ENSG00000164087	ensembl_havana	8	0.0287232	0.24392	0.321244	-1.63826	-3.1129	12.5941	39.204	-8.61152	-1.12525
hsa-miR-10b-5p	2	176150329	176150352	23	+	2164.71	1661.7	199.069	432.941	0.00431894	0.0413385	7.2741	2.86277	7.2741	897.316	123.358	1.86183	28.4197	ENSG00000085840	ORC1	1	52372829	52404424	31595	-	224.673	85.243	33.6918	44.9347	protein_coding	ENSG00000085840	ensembl_havana	13	0.000463188	0.0241013	0.224732	-2.15372	-4.44975	14.5893	64.919	-10.2628	-1.92932
hsa-miR-10b-5p	2	176150329	176150352	23	+	2164.71	1661.7	199.069	432.941	0.00431894	0.0413385	7.2741	2.86277	7.2741	897.316	123.358	1.86183	28.4197	ENSG00000167460	TPM4	19	16067021	16103003	35982	+	10573	2760.85	2056.01	2114.59	protein_coding	ENSG00000167460	ensembl_havana	17	0.018341	0.195977	0.64035	-0.643067	-1.56165	1581.8	2470.21	-2.26174	-1.07826
hsa-miR-10b-5p	2	176150329	176150352	23	+	2164.71	1661.7	199.069	432.941	0.00431894	0.0413385	7.2741	2.86277	7.2741	897.316	123.358	1.86183	28.4197	ENSG00000016391	CHDH	3	53812335	53846420	34085	-	161.969	58.6276	23.7689	32.3937	protein_coding	ENSG00000016391	ensembl_havana	11	0.00603631	0.107563	0.27245	-1.87593	-3.67039	12.5276	45.9812	-9.28545	-1.45085
hsa-miR-10b-5p	2	176150329	176150352	23	+	2164.71	1661.7	199.069	432.941	0.00431894	0.0413385	7.2741	2.86277	7.2741	897.316	123.358	1.86183	28.4197	ENSG00000088888	MAVS	20	3846799	3876124	29325	+	5327.88	1430.17	982.724	1065.57	protein_coding	ENSG00000088888	ensembl_havana	18	0.00584351	0.105515	0.510775	-0.96924	-1.95781	676.928	1325.3	-3.15669	-1.21425
hsa-miR-10b-5p	2	176150329	176150352	23	+	2164.71	1661.7	199.069	432.941	0.00431894	0.0413385	7.2741	2.86277	7.2741	897.316	123.358	1.86183	28.4197	ENSG00000180185	FAHD1	16	1826967	1840208	13241	+	1623.48	446.657	281.138	324.696	protein_coding	ENSG00000180185	ensembl_havana	13	0.0263918	0.235474	0.488787	-1.03272	-2.04588	199.714	408.591	-3.84854	-1.08759
hsa-miR-10b-5p	2	176150329	176150352	23	+	2164.71	1661.7	199.069	432.941	0.00431894	0.0413385	7.2741	2.86277	7.2741	897.316	123.358	1.86183	28.4197	ENSG00000162873	KLHDC8A	1	205336061	205357091	21030	-	3107.82	1022	475.277	621.565	protein_coding	ENSG00000162873	ensembl_havana	15	0.0316855	0.256561	0.42931	-1.21991	-2.32932	345.891	805.69	-5.03795	-1.07697
hsa-miR-10b-5p	2	176150329	176150352	23	+	2164.71	1661.7	199.069	432.941	0.00431894	0.0413385	7.2741	2.86277	7.2741	897.316	123.358	1.86183	28.4197	ENSG00000213064	SFT2D2	1	168225938	168253022	27084	+	3971.58	1024.41	733.825	794.315	protein_coding	ENSG00000213064	ensembl_havana	10	0.00671791	0.113841	0.515008	-0.957332	-1.94172	507.758	985.922	-3.1374	-1.20171
hsa-miR-10b-5p	2	176150329	176150352	23	+	2164.71	1661.7	199.069	432.941	0.00431894	0.0413385	7.2741	2.86277	7.2741	897.316	123.358	1.86183	28.4197	ENSG00000180340	FZD2	17	44557484	44561263	3779	+	1602.48	495.176	265.621	320.496	protein_coding	ENSG00000180340	havana	7	0.00434676	0.0909012	0.393147	-1.34686	-2.54358	166.551	423.635	-4.83159	-1.33906
hsa-miR-10b-5p	2	176150329	176150352	23	+	2164.71	1661.7	199.069	432.941	0.00431894	0.0413385	7.2741	2.86277	7.2741	897.316	123.358	1.86183	28.4197	ENSG00000116455	WDR77	1	111439890	111449257	9367	-	1547.98	536.38	253.025	309.596	protein_coding	ENSG00000116455	ensembl_havana	14	0.000481336	0.024757	0.336957	-1.56936	-2.96774	142.041	421.539	-5.46588	-1.61135
hsa-miR-10b-5p	2	176150329	176150352	23	+	2164.71	1661.7	199.069	432.941	0.00431894	0.0413385	7.2741	2.86277	7.2741	897.316	123.358	1.86183	28.4197	ENSG00000049239	H6PD	1	9234774	9271338	36564	+	2442.85	666.893	464.625	488.57	protein_coding	ENSG00000049239	ensembl_havana	13	0.00227731	0.0631933	0.534883	-0.902705	-1.86957	321.199	600.504	-2.79434	-1.25084
hsa-miR-10b-5p	2	176150329	176150352	23	+	2164.71	1661.7	199.069	432.941	0.00431894	0.0413385	7.2741	2.86277	7.2741	897.316	123.358	1.86183	28.4197	ENSG00000094804	CDC6	17	40287879	40304658	16779	+	306.731	106.314	52.461	61.3463	protein_coding	ENSG00000094804	ensembl_havana	12	0.00443168	0.0915086	0.358407	-1.48033	-2.79012	29.4795	82.2514	-5.65644	-1.37627
hsa-miR-10b-5p	2	176150329	176150352	23	+	2164.71	1661.7	199.069	432.941	0.00431894	0.0413385	7.2741	2.86277	7.2741	897.316	123.358	1.86183	28.4197	ENSG00000164181	ELOVL7	5	60751791	60844275	92484	-	97.6483	33.2593	17.1733	19.5297	protein_coding	ENSG00000164181	ensembl_havana	14	0.0380767	0.27842	0.358428	-1.48024	-2.78996	9.44944	26.3636	-7.3568	-1.05805
hsa-miR-10b-5p	2	176150329	176150352	23	+	2164.71	1661.7	199.069	432.941	0.00431894	0.0413385	7.2741	2.86277	7.2741	897.316	123.358	1.86183	28.4197	ENSG00000012048	BRCA1	17	43044295	43170246	125951	-	771.218	239.568	136.318	154.244	protein_coding	ENSG00000012048	ensembl_havana	24	0.00824186	0.127591	0.446265	-1.16403	-2.24082	88.4759	198.259	-4.07713	-1.23157
hsa-miR-10b-5p	2	176150329	176150352	23	+	2164.71	1661.7	199.069	432.941	0.00431894	0.0413385	7.2741	2.86277	7.2741	897.316	123.358	1.86183	28.4197	ENSG00000100350	FOXRED2	22	36487190	36507222	20032	-	1556.42	490.363	288.715	311.284	protein_coding	ENSG00000100350	ensembl_havana	16	0.0193895	0.202371	0.540182	-0.888481	-1.85123	206.337	381.977	-3.10225	-1.1047
hsa-miR-10b-5p	2	176150329	176150352	23	+	2164.71	1661.7	199.069	432.941	0.00431894	0.0413385	7.2741	2.86277	7.2741	897.316	123.358	1.86183	28.4197	ENSG00000003989	SLC7A2	8	17497088	17570574	73486	+	512.187	196.145	89.7226	102.437	protein_coding	ENSG00000003989	ensembl_havana	18	0.0112709	0.152793	0.431108	-1.21388	-2.31961	57.3316	132.987	-4.44659	-1.21004
hsa-miR-10b-5p	2	176150329	176150352	23	+	2164.71	1661.7	199.069	432.941	0.00431894	0.0413385	7.2741	2.86277	7.2741	897.316	123.358	1.86183	28.4197	ENSG00000012048	BRCA1	17	43044295	43170246	125951	-	771.218	239.568	136.318	154.244	protein_coding	ENSG00000012048	ensembl_havana	24	0.00824186	0.127591	0.446265	-1.16403	-2.24082	88.4759	198.259	-4.07713	-1.23157
hsa-miR-10b-5p	2	176150329	176150352	23	+	2164.71	1661.7	199.069	432.941	0.00431894	0.0413385	7.2741	2.86277	7.2741	897.316	123.358	1.86183	28.4197	ENSG00000023902	PLEKHO1	1	150149183	150164721	15538	+	3673.52	1031.44	698.07	734.703	protein_coding	ENSG00000023902	ensembl_havana	14	0.0272746	0.237599	0.599706	-0.737673	-1.66748	524.706	874.94	-2.62553	-1.05903
hsa-miR-10b-5p	2	176150329	176150352	23	+	2164.71	1661.7	199.069	432.941	0.00431894	0.0413385	7.2741	2.86277	7.2741	897.316	123.358	1.86183	28.4197	ENSG00000023909	GCLM	1	93885199	93909457	24258	-	727.352	219.505	137.67	145.47	protein_coding	ENSG00000023909	ensembl_havana	10	0.0378087	0.277583	0.574025	-0.800814	-1.74208	100.664	175.365	-2.94145	-1.03175
hsa-miR-10b-5p	2	176150329	176150352	23	+	2164.71	1661.7	199.069	432.941	0.00431894	0.0413385	7.2741	2.86277	7.2741	897.316	123.358	1.86183	28.4197	ENSG00000040531	CTNS	17	3636459	3663104	26645	+	701.701	182.381	131.988	140.34	protein_coding	ENSG00000040531	ensembl_havana	16	0.0307831	0.252615	0.556735	-0.844938	-1.79619	95.1109	170.837	-3.05606	-1.0557
hsa-miR-10b-5p	2	176150329	176150352	23	+	2164.71	1661.7	199.069	432.941	0.00431894	0.0413385	7.2741	2.86277	7.2741	897.316	123.358	1.86183	28.4197	ENSG00000043355	ZIC2	13	99981784	99986766	4982	+	264.117	88.5103	43.2487	52.8233	protein_coding	ENSG00000043355	ensembl_havana	12	6.34066e-05	0.006437	0.254411	-1.97477	-3.93064	19.1299	75.1928	-7.68695	-2.00989
hsa-miR-10b-5p	2	176150329	176150352	23	+	2164.71	1661.7	199.069	432.941	0.00431894	0.0413385	7.2741	2.86277	7.2741	897.316	123.358	1.86183	28.4197	ENSG00000054392	HHAT	1	210328252	210676297	348045	+	578.799	173.48	106.347	115.76	protein_coding	ENSG00000054392	ensembl_havana	13	0.00249329	0.0668502	0.444578	-1.16949	-2.24932	66.1822	148.865	-3.80378	-1.33011
hsa-miR-10b-5p	2	176150329	176150352	23	+	2164.71	1661.7	199.069	432.941	0.00431894	0.0413385	7.2741	2.86277	7.2741	897.316	123.358	1.86183	28.4197	ENSG00000065911	MTHFD2	2	74186172	74217566	31394	+	3695.34	1026.13	672.638	739.068	protein_coding	ENSG00000065911	ensembl_havana	13	6.48128e-06	0.00137607	0.407199	-1.29619	-2.4558	394.374	968.505	-3.62874	-1.662
hsa-miR-10b-5p	2	176150329	176150352	23	+	2164.71	1661.7	199.069	432.941	0.00431894	0.0413385	7.2741	2.86277	7.2741	897.316	123.358	1.86183	28.4197	ENSG00000070669	ASNS	7	97851677	97872543	20866	-	5002.31	1218.73	973.905	1000.46	protein_coding	ENSG00000070669	ensembl_havana	17	0.0125217	0.16067	0.62978	-0.66708	-1.58785	739.694	1174.53	-2.28258	-1.10458
hsa-miR-10b-5p	2	176150329	176150352	23	+	2164.71	1661.7	199.069	432.941	0.00431894	0.0413385	7.2741	2.86277	7.2741	897.316	123.358	1.86183	28.4197	ENSG00000091127	PUS7	7	105439661	105522272	82611	-	554.065	197.304	100.764	110.813	protein_coding	ENSG00000091127	ensembl_havana	14	0.00443579	0.0915086	0.440711	-1.18209	-2.26906	62.9581	142.856	-3.98986	-1.29043
hsa-miR-10b-5p	2	176150329	176150352	23	+	2164.71	1661.7	199.069	432.941	0.00431894	0.0413385	7.2741	2.86277	7.2741	897.316	123.358	1.86183	28.4197	ENSG00000091409	ITGA6	2	172427354	172506460	79106	+	2487.49	795.888	425.454	497.497	protein_coding	ENSG00000091409	ensembl_havana	16	0.0108798	0.149831	0.446754	-1.16245	-2.23837	285.68	639.457	-4.16158	-1.20394
hsa-miR-10b-5p	2	176150329	176150352	23	+	2164.71	1661.7	199.069	432.941	0.00431894	0.0413385	7.2741	2.86277	7.2741	897.316	123.358	1.86183	28.4197	ENSG00000092847	AGO1	1	35869808	35930533	60725	+	11337.6	2933.82	2154.67	2267.52	protein_coding	ENSG00000092847	ensembl_havana	14	0.0236987	0.224406	0.600561	-0.735617	-1.66511	1620.9	2698.97	-2.59011	-1.07045
hsa-miR-10b-5p	2	176150329	176150352	23	+	2164.71	1661.7	199.069	432.941	0.00431894	0.0413385	7.2741	2.86277	7.2741	897.316	123.358	1.86183	28.4197	ENSG00000096080	MRPS18A	6	43671202	43687792	16590	-	869.461	251.865	155.253	173.892	protein_coding	ENSG00000096080	ensembl_havana	12	0.0335121	0.262956	0.513521	-0.961505	-1.94734	111.11	216.37	-3.59991	-1.0534
hsa-miR-10b-5p	2	176150329	176150352	23	+	2164.71	1661.7	199.069	432.941	0.00431894	0.0413385	7.2741	2.86277	7.2741	897.316	123.358	1.86183	28.4197	ENSG00000100139	MICALL1	22	37905657	37942823	37166	+	3217.24	816.655	616.972	643.448	protein_coding	ENSG00000100139	ensembl_havana	14	0.00879319	0.13258	0.581849	-0.781284	-1.71866	449.733	772.938	-2.57709	-1.14617
hsa-miR-10b-5p	2	176150329	176150352	23	+	2164.71	1661.7	199.069	432.941	0.00431894	0.0413385	7.2741	2.86277	7.2741	897.316	123.358	1.86183	28.4197	ENSG00000100478	AP4S1	14	31025106	31130997	105891	+	1308.14	354.041	247.694	261.629	protein_coding	ENSG00000100478	ensembl_havana	16	0.0389138	0.281397	0.594123	-0.751167	-1.68315	185.698	312.558	-2.7589	-1.02686
hsa-miR-10b-5p	2	176150329	176150352	23	+	2164.71	1661.7	199.069	432.941	0.00431894	0.0413385	7.2741	2.86277	7.2741	897.316	123.358	1.86183	28.4197	ENSG00000101255	TRIB3	20	362835	397560	34725	+	1571.14	555.176	253.769	314.228	protein_coding	ENSG00000101255	ensembl_havana	12	1.50163e-05	0.00233854	0.286188	-1.80497	-3.49421	125.908	439.947	-6.15705	-1.98301
hsa-miR-10b-5p	2	176150329	176150352	23	+	2164.71	1661.7	199.069	432.941	0.00431894	0.0413385	7.2741	2.86277	7.2741	897.316	123.358	1.86183	28.4197	ENSG00000102054	RBBP7	X	16839283	16870363	31080	-	5296.79	1534.83	1005.96	1059.36	protein_coding	ENSG00000102054	ensembl_havana	18	0.00914044	0.134822	0.567473	-0.817377	-1.7622	726.948	1281.03	-2.6981	-1.15094
hsa-miR-10b-5p	2	176150329	176150352	23	+	2164.71	1661.7	199.069	432.941	0.00431894	0.0413385	7.2741	2.86277	7.2741	897.316	123.358	1.86183	28.4197	ENSG00000103042	SLC38A7	16	58665109	58684771	19662	-	1456.42	402.427	241.496	291.283	protein_coding	ENSG00000103042	ensembl_havana	9	0.0158496	0.182168	0.435239	-1.20012	-2.29759	163.939	376.665	-4.51641	-1.16883
hsa-miR-10b-5p	2	176150329	176150352	23	+	2164.71	1661.7	199.069	432.941	0.00431894	0.0413385	7.2741	2.86277	7.2741	897.316	123.358	1.86183	28.4197	ENSG00000103742	IGDCC4	15	65381484	65422948	41464	-	1170.28	391.805	212.578	234.057	protein_coding	ENSG00000103742	ensembl_havana	12	0.00195875	0.0577853	0.44881	-1.15582	-2.22812	134.74	300.217	-3.69974	-1.34185
hsa-miR-10b-5p	2	176150329	176150352	23	+	2164.71	1661.7	199.069	432.941	0.00431894	0.0413385	7.2741	2.86277	7.2741	897.316	123.358	1.86183	28.4197	ENSG00000105281	SLC1A5	19	46774883	46788595	13712	-	1998.73	633.443	344.105	399.746	protein_coding	ENSG00000105281	ensembl_havana	12	3.02462e-06	0.000726666	0.329246	-1.60276	-3.03725	179.801	546.1	-4.84174	-1.90528
hsa-miR-10b-5p	2	176150329	176150352	23	+	2164.71	1661.7	199.069	432.941	0.00431894	0.0413385	7.2741	2.86277	7.2741	897.316	123.358	1.86183	28.4197	ENSG00000105810	CDK6	7	92604921	92836574	231653	-	5048.51	1739.34	764.005	1009.7	protein_coding	ENSG00000105810	ensembl_havana	10	8.11767e-16	3.70551e-12	0.191374	-2.38553	-5.22537	285.582	1492.27	-7.81414	-3.49425
hsa-miR-10b-5p	2	176150329	176150352	23	+	2164.71	1661.7	199.069	432.941	0.00431894	0.0413385	7.2741	2.86277	7.2741	897.316	123.358	1.86183	28.4197	ENSG00000106366	SERPINE1	7	101127104	101139248	12144	+	124.627	62.2561	17.1077	24.9253	protein_coding	ENSG00000106366	ensembl_havana	9	0.00189971	0.0565854	0.18749	-2.41512	-5.33363	6.95554	37.0983	-15.3413	-1.85431
hsa-miR-10b-5p	2	176150329	176150352	23	+	2164.71	1661.7	199.069	432.941	0.00431894	0.0413385	7.2741	2.86277	7.2741	897.316	123.358	1.86183	28.4197	ENSG00000107249	GLIS3	9	3824127	4348393	524266	-	1368.74	339.057	262.475	273.747	protein_coding	ENSG00000107249	ensembl_havana	24	0.0103678	0.145957	0.57109	-0.80821	-1.75104	188.846	330.676	-2.68734	-1.14095
hsa-miR-10b-5p	2	176150329	176150352	23	+	2164.71	1661.7	199.069	432.941	0.00431894	0.0413385	7.2741	2.86277	7.2741	897.316	123.358	1.86183	28.4197	ENSG00000109861	CTSC	11	88265069	88359685	94616	-	981.56	316.277	180.919	196.312	protein_coding	ENSG00000109861	ensembl_havana	17	0.00709928	0.117435	0.490794	-1.02681	-2.03751	120.954	246.445	-3.42084	-1.21358
hsa-miR-10b-5p	2	176150329	176150352	23	+	2164.71	1661.7	199.069	432.941	0.00431894	0.0413385	7.2741	2.86277	7.2741	897.316	123.358	1.86183	28.4197	ENSG00000110721	CHKA	11	68052859	68121445	68586	-	2140.67	580.996	396.32	428.134	protein_coding	ENSG00000110721	ensembl_havana	12	0.00427188	0.0901537	0.500835	-0.997593	-1.99667	268.173	535.452	-3.20844	-1.24256
hsa-miR-10b-5p	2	176150329	176150352	23	+	2164.71	1661.7	199.069	432.941	0.00431894	0.0413385	7.2741	2.86277	7.2741	897.316	123.358	1.86183	28.4197	ENSG00000111371	SLC38A1	12	46183063	46270018	86955	-	21524.5	5827.57	3965.58	4304.89	protein_coding	ENSG00000111371	ensembl_havana	16	0.00169146	0.0535422	0.487058	-1.03784	-2.05314	2638.14	5416.48	-3.21697	-1.31036
hsa-miR-10b-5p	2	176150329	176150352	23	+	2164.71	1661.7	199.069	432.941	0.00431894	0.0413385	7.2741	2.86277	7.2741	897.316	123.358	1.86183	28.4197	ENSG00000111641	NOP2	12	6556863	6568692	11829	-	1244.13	338.267	239.094	248.827	protein_coding	ENSG00000111641	ensembl_havana	12	0.00764568	0.12203	0.563994	-0.826249	-1.77307	169.997	301.416	-2.70078	-1.16403
hsa-miR-10b-5p	2	176150329	176150352	23	+	2164.71	1661.7	199.069	432.941	0.00431894	0.0413385	7.2741	2.86277	7.2741	897.316	123.358	1.86183	28.4197	ENSG00000115363	EVA1A	2	75469302	75569723	100421	-	168.841	87.1586	15.9833	33.7683	protein_coding	ENSG00000115363	ensembl_havana	14	0.000105182	0.00911542	0.109406	-3.19224	-9.14026	5.77222	52.7596	-27.9627	-2.98771
hsa-miR-10b-5p	2	176150329	176150352	23	+	2164.71	1661.7	199.069	432.941	0.00431894	0.0413385	7.2741	2.86277	7.2741	897.316	123.358	1.86183	28.4197	ENSG00000116584	ARHGEF2	1	155946851	156007071	60220	-	4893.09	1505.86	915.761	978.619	protein_coding	ENSG00000116584	ensembl_havana	22	0.0118783	0.156596	0.549869	-0.86284	-1.81861	656.322	1193.6	-2.898	-1.14126
hsa-miR-10b-5p	2	176150329	176150352	23	+	2164.71	1661.7	199.069	432.941	0.00431894	0.0413385	7.2741	2.86277	7.2741	897.316	123.358	1.86183	28.4197	ENSG00000119004	CYP20A1	2	203238977	203306027	67050	+	2368.34	645.737	455.039	473.668	protein_coding	ENSG00000119004	ensembl_havana	17	0.023229	0.222294	0.60847	-0.716742	-1.64347	341.967	562.011	-2.52395	-1.07014
hsa-miR-10b-5p	2	176150329	176150352	23	+	2164.71	1661.7	199.069	432.941	0.00431894	0.0413385	7.2741	2.86277	7.2741	897.316	123.358	1.86183	28.4197	ENSG00000119280	C1orf198	1	230837119	230869590	32471	-	6132.63	1909.56	1141.73	1226.53	protein_coding	ENSG00000119280	ensembl_havana	17	0.0312133	0.254203	0.577681	-0.791654	-1.73106	852.867	1476.36	-2.85181	-1.05076
hsa-miR-10b-5p	2	176150329	176150352	23	+	2164.71	1661.7	199.069	432.941	0.00431894	0.0413385	7.2741	2.86277	7.2741	897.316	123.358	1.86183	28.4197	ENSG00000120738	EGR1	5	138465479	138469304	3825	+	527.353	166.399	84.3882	105.47	protein_coding	ENSG00000120738	ensembl_havana	8	0.000466825	0.0241013	0.299998	-1.73698	-3.33336	43.822	146.074	-6.54274	-1.69826
hsa-miR-10b-5p	2	176150329	176150352	23	+	2164.71	1661.7	199.069	432.941	0.00431894	0.0413385	7.2741	2.86277	7.2741	897.316	123.358	1.86183	28.4197	ENSG00000124160	NCOA5	20	46060991	46089963	28972	-	1813.81	595.743	312.723	362.762	protein_coding	ENSG00000124160	ensembl_havana	12	4.89961e-05	0.005357	0.352409	-1.50468	-2.83761	172.669	489.969	-4.6945	-1.71521
hsa-miR-10b-5p	2	176150329	176150352	23	+	2164.71	1661.7	199.069	432.941	0.00431894	0.0413385	7.2741	2.86277	7.2741	897.316	123.358	1.86183	28.4197	ENSG00000124574	ABCC10	6	43427366	43450428	23062	+	1374.99	326.605	269.33	274.998	protein_coding	ENSG00000124574	ensembl_havana	15	0.0423685	0.292635	0.658703	-0.602301	-1.51813	209.711	318.37	-2.27183	-1.01448
hsa-miR-10b-5p	2	176150329	176150352	23	+	2164.71	1661.7	199.069	432.941	0.00431894	0.0413385	7.2741	2.86277	7.2741	897.316	123.358	1.86183	28.4197	ENSG00000125266	EFNB2	13	106489745	106535663	45918	-	4912.91	1484.06	928.68	982.582	protein_coding	ENSG00000125266	ensembl_havana	8	0.0107913	0.149551	0.563108	-0.828516	-1.77586	670.686	1191.04	-2.76154	-1.142
hsa-miR-10b-5p	2	176150329	176150352	23	+	2164.71	1661.7	199.069	432.941	0.00431894	0.0413385	7.2741	2.86277	7.2741	897.316	123.358	1.86183	28.4197	ENSG00000126391	FRMD8	11	65386621	65413526	26905	+	661.19	178.236	119.402	132.238	protein_coding	ENSG00000126391	ensembl_havana	14	0.00213994	0.0606726	0.430046	-1.21744	-2.32533	73.7908	171.588	-3.98518	-1.35682
hsa-miR-10b-5p	2	176150329	176150352	23	+	2164.71	1661.7	199.069	432.941	0.00431894	0.0413385	7.2741	2.86277	7.2741	897.316	123.358	1.86183	28.4197	ENSG00000129474	AJUBA	14	22971177	22982552	11375	-	1191.3	658.958	124.427	238.26	protein_coding	ENSG00000129474	ensembl_havana	16	0.0103301	0.145651	0.132483	-2.91612	-7.54811	48.3598	365.025	-35.3766	-1.6105
hsa-miR-10b-5p	2	176150329	176150352	23	+	2164.71	1661.7	199.069	432.941	0.00431894	0.0413385	7.2741	2.86277	7.2741	897.316	123.358	1.86183	28.4197	ENSG00000130147	SH3BP4	2	234952017	235055715	103698	+	9428.71	2881.92	1761.49	1885.74	protein_coding	ENSG00000130147	ensembl_havana	16	0.0445972	0.298826	0.600245	-0.736376	-1.66598	1347.44	2244.81	-2.74153	-1.01239
hsa-miR-10b-5p	2	176150329	176150352	23	+	2164.71	1661.7	199.069	432.941	0.00431894	0.0413385	7.2741	2.86277	7.2741	897.316	123.358	1.86183	28.4197	ENSG00000130766	SESN2	1	28259518	28282492	22974	+	3421.63	1008.87	655.297	684.326	protein_coding	ENSG00000130766	ensembl_havana	5	0.0120515	0.157854	0.586431	-0.769968	-1.70523	480.857	819.972	-2.58659	-1.12419
hsa-miR-10b-5p	2	176150329	176150352	23	+	2164.71	1661.7	199.069	432.941	0.00431894	0.0413385	7.2741	2.86277	7.2741	897.316	123.358	1.86183	28.4197	ENSG00000131943	C19orf12	19	29698937	29715790	16853	-	2345.42	657.401	397.8	469.084	protein_coding	ENSG00000131943	ensembl_havana	20	0.0171033	0.189819	0.458213	-1.12591	-2.18239	274.593	599.269	-4.14499	-1.14906
hsa-miR-10b-5p	2	176150329	176150352	23	+	2164.71	1661.7	199.069	432.941	0.00431894	0.0413385	7.2741	2.86277	7.2741	897.316	123.358	1.86183	28.4197	ENSG00000134532	SOX5	12	23529504	24562545	1033040	-	4201.95	1247.04	718.738	840.391	protein_coding	ENSG00000134532	ensembl_havana	20	0.0191595	0.201169	0.472455	-1.08175	-2.11661	503.488	1065.68	-3.96379	-1.13023
hsa-miR-10b-5p	2	176150329	176150352	23	+	2164.71	1661.7	199.069	432.941	0.00431894	0.0413385	7.2741	2.86277	7.2741	897.316	123.358	1.86183	28.4197	ENSG00000135097	MSI1	12	120341330	120369165	27835	-	2750.58	833.274	514.887	550.115	protein_coding	ENSG00000135097	ensembl_havana	7	0.0409461	0.288328	0.591428	-0.757725	-1.69082	389.181	658.036	-2.79776	-1.02185
hsa-miR-10b-5p	2	176150329	176150352	23	+	2164.71	1661.7	199.069	432.941	0.00431894	0.0413385	7.2741	2.86277	7.2741	897.316	123.358	1.86183	28.4197	ENSG00000135679	MDM2	12	68808177	68845545	37368	+	17346.8	5311.5	3248.14	3469.37	protein_coding	ENSG00000135679	ensembl_havana	27	0.0362954	0.27194	0.595061	-0.748889	-1.6805	2463.6	4140.08	-2.73203	-1.03369
hsa-miR-10b-5p	2	176150329	176150352	23	+	2164.71	1661.7	199.069	432.941	0.00431894	0.0413385	7.2741	2.86277	7.2741	897.316	123.358	1.86183	28.4197	ENSG00000136048	DRAM1	12	101877580	102012131	134551	+	290.757	102.336	47.9906	58.1514	protein_coding	ENSG00000136048	ensembl_havana	14	0.000552322	0.0270371	0.292471	-1.77364	-3.41914	23.8195	81.4422	-6.86879	-1.70198
hsa-miR-10b-5p	2	176150329	176150352	23	+	2164.71	1661.7	199.069	432.941	0.00431894	0.0413385	7.2741	2.86277	7.2741	897.316	123.358	1.86183	28.4197	ENSG00000136205	TNS3	7	47275154	47582559	307405	-	810.797	266.265	144.847	162.159	protein_coding	ENSG00000136205	ensembl_havana	18	0.000603061	0.0281238	0.400592	-1.3198	-2.49631	85.5939	213.669	-4.21019	-1.48011
hsa-miR-10b-5p	2	176150329	176150352	23	+	2164.71	1661.7	199.069	432.941	0.00431894	0.0413385	7.2741	2.86277	7.2741	897.316	123.358	1.86183	28.4197	ENSG00000138685	FGF2	4	122826682	122898237	71555	+	2354.89	621.45	457.418	470.977	protein_coding	ENSG00000138685	ensembl_havana	18	0.036869	0.274339	0.646297	-0.62973	-1.54728	354.789	548.957	-2.33119	-1.02697
hsa-miR-10b-5p	2	176150329	176150352	23	+	2164.71	1661.7	199.069	432.941	0.00431894	0.0413385	7.2741	2.86277	7.2741	897.316	123.358	1.86183	28.4197	ENSG00000139318	DUSP6	12	89347235	89352502	5267	-	3005.48	1141.73	502.432	601.096	protein_coding	ENSG00000139318	ensembl_havana	8	0.000598998	0.0281162	0.360256	-1.47291	-2.7758	290.775	807.135	-4.97269	-1.54948
hsa-miR-10b-5p	2	176150329	176150352	23	+	2164.71	1661.7	199.069	432.941	0.00431894	0.0413385	7.2741	2.86277	7.2741	897.316	123.358	1.86183	28.4197	ENSG00000139722	VPS37B	12	122865330	122896128	30798	-	2615.91	733.743	490.657	523.181	protein_coding	ENSG00000139722	ensembl_havana	7	0.0465186	0.305643	0.599662	-0.737778	-1.66761	373.867	623.462	-2.75907	-1.00792
hsa-miR-10b-5p	2	176150329	176150352	23	+	2164.71	1661.7	199.069	432.941	0.00431894	0.0413385	7.2741	2.86277	7.2741	897.316	123.358	1.86183	28.4197	ENSG00000140265	ZSCAN29	15	43358172	43371044	12872	-	3929.03	1076.55	753.901	785.805	protein_coding	ENSG00000140265	ensembl_havana	14	0.0272639	0.237599	0.617214	-0.696156	-1.62018	572.915	928.227	-2.48662	-1.05565
hsa-miR-10b-5p	2	176150329	176150352	23	+	2164.71	1661.7	199.069	432.941	0.00431894	0.0413385	7.2741	2.86277	7.2741	897.316	123.358	1.86183	28.4197	ENSG00000140297	GCNT3	15	59594875	59640240	45365	+	120.754	38.9445	13.9282	24.1508	protein_coding	ENSG00000140297	ensembl_havana	13	0.0151869	0.178107	0.236978	-2.07718	-4.21981	8.17957	34.5162	-13.4918	-1.31982
hsa-miR-10b-5p	2	176150329	176150352	23	+	2164.71	1661.7	199.069	432.941	0.00431894	0.0413385	7.2741	2.86277	7.2741	897.316	123.358	1.86183	28.4197	ENSG00000140961	OSGIN1	16	83931311	83966333	35022	+	376.121	133.038	62.8405	75.2242	protein_coding	ENSG00000140961	ensembl_havana	14	0.00544467	0.101134	0.363697	-1.45919	-2.74954	36.7861	101.145	-5.61054	-1.34746
hsa-miR-10b-5p	2	176150329	176150352	23	+	2164.71	1661.7	199.069	432.941	0.00431894	0.0413385	7.2741	2.86277	7.2741	897.316	123.358	1.86183	28.4197	ENSG00000141682	PMAIP1	18	59899996	59904306	4310	+	494.594	171.12	76.0622	98.9188	protein_coding	ENSG00000141682	ensembl_havana	12	1.69851e-07	7.95208e-05	0.210637	-2.24717	-4.74751	30.4606	144.612	-8.51094	-2.64822
hsa-miR-10b-5p	2	176150329	176150352	23	+	2164.71	1661.7	199.069	432.941	0.00431894	0.0413385	7.2741	2.86277	7.2741	897.316	123.358	1.86183	28.4197	ENSG00000142627	EPHA2	1	16124337	16156070	31733	-	1365.41	468.358	236.07	273.082	protein_coding	ENSG00000142627	ensembl_havana	13	0.000418154	0.0227234	0.372514	-1.42464	-2.68447	135.879	364.764	-4.646	-1.55109
hsa-miR-10b-5p	2	176150329	176150352	23	+	2164.71	1661.7	199.069	432.941	0.00431894	0.0413385	7.2741	2.86277	7.2741	897.316	123.358	1.86183	28.4197	ENSG00000143942	CHAC2	2	53767804	53775197	7393	+	176.171	64.1717	29.4981	35.2341	protein_coding	ENSG00000143942	ensembl_havana	5	0.0182201	0.195465	0.362947	-1.46217	-2.75523	17.2338	47.4829	-6.39044	-1.18791
hsa-miR-10b-5p	2	176150329	176150352	23	+	2164.71	1661.7	199.069	432.941	0.00431894	0.0413385	7.2741	2.86277	7.2741	897.316	123.358	1.86183	28.4197	ENSG00000144231	POLR2D	2	127843553	127858156	14603	-	3445.22	839.078	665.237	689.043	protein_coding	ENSG00000144231	ensembl_havana	11	0.0479057	0.308785	0.650077	-0.621317	-1.53828	521.035	801.497	-2.35692	-1.00398
hsa-miR-10b-5p	2	176150329	176150352	23	+	2164.71	1661.7	199.069	432.941	0.00431894	0.0413385	7.2741	2.86277	7.2741	897.316	123.358	1.86183	28.4197	ENSG00000144355	DLX1	2	172084740	172089678	4938	+	66.1139	61.3671	2.48707	13.2228	protein_coding	ENSG00000144355	ensembl_havana	15	0.00733267	?	0.0459277	-4.44449	-21.7734	0.974013	21.2075	-206.962	-2.29066
hsa-miR-10b-5p	2	176150329	176150352	23	+	2164.71	1661.7	199.069	432.941	0.00431894	0.0413385	7.2741	2.86277	7.2741	897.316	123.358	1.86183	28.4197	ENSG00000145423	SFRP2	4	153780591	153789084	8493	-	724.044	349.321	90.7128	144.809	protein_coding	ENSG00000145423	ensembl_havana	5	1.57761e-09	2.05754e-06	0.125364	-2.9958	-7.97676	27.89	222.472	-15.654	-4.06469
hsa-miR-10b-5p	2	176150329	176150352	23	+	2164.71	1661.7	199.069	432.941	0.00431894	0.0413385	7.2741	2.86277	7.2741	897.316	123.358	1.86183	28.4197	ENSG00000146223	RPL7L1	6	42879616	42889926	10310	+	10672.6	2746.42	2029.14	2134.51	protein_coding	ENSG00000146223	ensembl_havana	16	0.0457602	0.30339	0.627208	-0.672985	-1.59437	1573.75	2509.14	-2.51977	-1.00883
hsa-miR-10b-5p	2	176150329	176150352	23	+	2164.71	1661.7	199.069	432.941	0.00431894	0.0413385	7.2741	2.86277	7.2741	897.316	123.358	1.86183	28.4197	ENSG00000146674	IGFBP3	7	45912245	45921875	9630	-	370.772	120.245	64.3162	74.1543	protein_coding	ENSG00000146674	ensembl_havana	16	0.00235689	0.0644253	0.369358	-1.43691	-2.7074	36.7275	99.4362	-5.14426	-1.4249
hsa-miR-10b-5p	2	176150329	176150352	23	+	2164.71	1661.7	199.069	432.941	0.00431894	0.0413385	7.2741	2.86277	7.2741	897.316	123.358	1.86183	28.4197	ENSG00000147180	ZNF711	X	85243991	85273363	29372	+	10214.8	2973.75	1937.6	2042.97	protein_coding	ENSG00000147180	ensembl_havana	17	0.0276492	0.239389	0.602441	-0.731109	-1.65991	1463.86	2429.88	-2.60591	-1.05733
hsa-miR-10b-5p	2	176150329	176150352	23	+	2164.71	1661.7	199.069	432.941	0.00431894	0.0413385	7.2741	2.86277	7.2741	897.316	123.358	1.86183	28.4197	ENSG00000147592	LACTB2	8	70635318	70669186	33868	-	411.096	112.505	74.5751	82.2191	protein_coding	ENSG00000147592	ensembl_havana	9	0.0423223	0.292635	0.512397	-0.964666	-1.95161	52.4979	102.456	-3.72153	-1.02345
hsa-miR-10b-5p	2	176150329	176150352	23	+	2164.71	1661.7	199.069	432.941	0.00431894	0.0413385	7.2741	2.86277	7.2741	897.316	123.358	1.86183	28.4197	ENSG00000148400	NOTCH1	9	136494433	136546049	51616	-	6736.63	1799.68	1250.62	1347.32	protein_coding	ENSG00000148400	ensembl_havana	13	0.03188	0.25711	0.575795	-0.796374	-1.73673	934.614	1623.17	-2.87535	-1.049
hsa-miR-10b-5p	2	176150329	176150352	23	+	2164.71	1661.7	199.069	432.941	0.00431894	0.0413385	7.2741	2.86277	7.2741	897.316	123.358	1.86183	28.4197	ENSG00000151012	SLC7A11	4	138164097	138242350	78253	-	4462.36	1720.1	562.807	892.471	protein_coding	ENSG00000151012	ensembl_havana	13	2.3207e-05	0.00325952	0.191742	-2.38276	-5.21533	252.991	1319.43	-11.2072	-2.42697
hsa-miR-10b-5p	2	176150329	176150352	23	+	2164.71	1661.7	199.069	432.941	0.00431894	0.0413385	7.2741	2.86277	7.2741	897.316	123.358	1.86183	28.4197	ENSG00000152558	TMEM123	11	102396332	102470385	74053	-	3576.03	947.245	686.258	715.206	protein_coding	ENSG00000152558	ensembl_havana	15	0.0322746	0.258555	0.622841	-0.683065	-1.60555	524.794	842.582	-2.47662	-1.04085
hsa-miR-10b-5p	2	176150329	176150352	23	+	2164.71	1661.7	199.069	432.941	0.00431894	0.0413385	7.2741	2.86277	7.2741	897.316	123.358	1.86183	28.4197	ENSG00000153132	CLGN	4	140388453	140427662	39209	-	1835.18	594.792	333.306	367.035	protein_coding	ENSG00000153132	ensembl_havana	13	0.00917694	0.134822	0.494099	-1.01713	-2.02389	227.422	460.276	-3.43969	-1.19084
hsa-miR-10b-5p	2	176150329	176150352	23	+	2164.71	1661.7	199.069	432.941	0.00431894	0.0413385	7.2741	2.86277	7.2741	897.316	123.358	1.86183	28.4197	ENSG00000154274	C4orf19	4	37453925	37623496	169571	+	182.153	82.6075	26.7669	36.4305	protein_coding	ENSG00000154274	ensembl_havana	15	0.000403398	0.0224528	0.206764	-2.27394	-4.83642	11.0081	53.2397	-11.5809	-2.01979
hsa-miR-10b-5p	2	176150329	176150352	23	+	2164.71	1661.7	199.069	432.941	0.00431894	0.0413385	7.2741	2.86277	7.2741	897.316	123.358	1.86183	28.4197	ENSG00000155380	SLC16A1	1	112911847	112957594	45747	-	9190.04	2957.67	1452.85	1838.01	protein_coding	ENSG00000155380	ensembl_havana	13	0.00648053	0.11163	0.383635	-1.38219	-2.60665	936.079	2440.03	-5.19554	-1.30778
hsa-miR-10b-5p	2	176150329	176150352	23	+	2164.71	1661.7	199.069	432.941	0.00431894	0.0413385	7.2741	2.86277	7.2741	897.316	123.358	1.86183	28.4197	ENSG00000159217	IGF2BP1	17	48997385	49056146	58761	+	5745.36	1895.46	1052.42	1149.07	protein_coding	ENSG00000159217	ensembl_havana	10	0.000390114	0.0220473	0.452946	-1.14259	-2.20777	666.257	1470.94	-3.41999	-1.42522
hsa-miR-10b-5p	2	176150329	176150352	23	+	2164.71	1661.7	199.069	432.941	0.00431894	0.0413385	7.2741	2.86277	7.2741	897.316	123.358	1.86183	28.4197	ENSG00000160285	LSS	21	46188141	46228825	40684	-	6484.23	1695.88	1264.79	1296.84	protein_coding	ENSG00000160285	ensembl_havana	15	0.027659	0.239389	0.657384	-0.605191	-1.52118	987.84	1502.68	-2.20968	-1.0472
hsa-miR-10b-5p	2	176150329	176150352	23	+	2164.71	1661.7	199.069	432.941	0.00431894	0.0413385	7.2741	2.86277	7.2741	897.316	123.358	1.86183	28.4197	ENSG00000160695	VPS11	11	119067818	119081973	14155	+	1884.99	522.77	363.224	376.998	protein_coding	ENSG00000160695	ensembl_havana	16	0.0439723	0.296415	0.633901	-0.657669	-1.57753	280.225	442.065	-2.45816	-1.01239
hsa-miR-10b-5p	2	176150329	176150352	23	+	2164.71	1661.7	199.069	432.941	0.00431894	0.0413385	7.2741	2.86277	7.2741	897.316	123.358	1.86183	28.4197	ENSG00000162408	NOL9	1	6521347	6554514	33167	-	3094.98	789.216	601.83	618.995	protein_coding	ENSG00000162408	ensembl_havana	11	0.0167713	0.187977	0.628172	-0.670769	-1.59192	456.746	727.104	-2.3302	-1.08755
hsa-miR-10b-5p	2	176150329	176150352	23	+	2164.71	1661.7	199.069	432.941	0.00431894	0.0413385	7.2741	2.86277	7.2741	897.316	123.358	1.86183	28.4197	ENSG00000162873	KLHDC8A	1	205336061	205357091	21030	-	3107.82	1022	475.277	621.565	protein_coding	ENSG00000162873	ensembl_havana	15	0.0316855	0.256561	0.42931	-1.21991	-2.32932	345.891	805.69	-5.03795	-1.07697
hsa-miR-10b-5p	2	176150329	176150352	23	+	2164.71	1661.7	199.069	432.941	0.00431894	0.0413385	7.2741	2.86277	7.2741	897.316	123.358	1.86183	28.4197	ENSG00000163545	NUAK2	1	205302063	205321746	19683	-	1652.45	619.135	277.026	330.489	protein_coding	ENSG00000163545	ensembl_havana	11	6.56443e-05	0.00658571	0.32663	-1.61427	-3.06156	147.878	452.737	-5.30333	-1.76741
hsa-miR-10b-5p	2	176150329	176150352	23	+	2164.71	1661.7	199.069	432.941	0.00431894	0.0413385	7.2741	2.86277	7.2741	897.316	123.358	1.86183	28.4197	ENSG00000164543	STK17A	7	43582758	43650714	67956	+	758.053	226.038	139.106	151.611	protein_coding	ENSG00000164543	ensembl_havana	7	0.000467268	0.0241013	0.426162	-1.23053	-2.34653	83.8891	196.848	-3.78376	-1.45521
hsa-miR-10b-5p	2	176150329	176150352	23	+	2164.71	1661.7	199.069	432.941	0.00431894	0.0413385	7.2741	2.86277	7.2741	897.316	123.358	1.86183	28.4197	ENSG00000164889	SLC4A2	7	151057210	151076527	19317	+	2208.61	633.859	396.739	441.723	protein_coding	ENSG00000164889	ensembl_havana	15	0.00474944	0.0949835	0.466479	-1.10011	-2.14372	262.223	562.133	-3.63952	-1.26267
hsa-miR-10b-5p	2	176150329	176150352	23	+	2164.71	1661.7	199.069	432.941	0.00431894	0.0413385	7.2741	2.86277	7.2741	897.316	123.358	1.86183	28.4197	ENSG00000165891	E2F7	12	77021248	77065570	44322	-	460.396	177.19	71.8195	92.0793	protein_coding	ENSG00000165891	ensembl_havana	16	7.09679e-06	0.00144397	0.236736	-2.07865	-4.22412	31.4346	132.783	-7.92178	-2.25242
hsa-miR-10b-5p	2	176150329	176150352	23	+	2164.71	1661.7	199.069	432.941	0.00431894	0.0413385	7.2741	2.86277	7.2741	897.316	123.358	1.86183	28.4197	ENSG00000166224	SGPL1	10	70815905	70895817	79912	+	5250.78	1355.68	1014.34	1050.16	protein_coding	ENSG00000166224	ensembl_havana	18	0.00529671	0.0998066	0.592206	-0.755828	-1.6886	743.322	1255.17	-2.44036	-1.16842
hsa-miR-10b-5p	2	176150329	176150352	23	+	2164.71	1661.7	199.069	432.941	0.00431894	0.0413385	7.2741	2.86277	7.2741	897.316	123.358	1.86183	28.4197	ENSG00000166450	PRTG	15	55611544	55743153	131609	-	4993.96	1667.51	944.237	998.791	protein_coding	ENSG00000166450	ensembl_havana	13	0.0424777	0.293029	0.611234	-0.710202	-1.63603	722.82	1182.56	-2.63226	-1.01684
hsa-miR-10b-5p	2	176150329	176150352	23	+	2164.71	1661.7	199.069	432.941	0.00431894	0.0413385	7.2741	2.86277	7.2741	897.316	123.358	1.86183	28.4197	ENSG00000166483	WEE1	11	9573670	9593458	19788	+	1804.29	631.182	325.157	360.858	protein_coding	ENSG00000166483	ensembl_havana	12	0.000707414	0.0313325	0.428794	-1.22164	-2.33212	200.714	468.091	-3.80693	-1.42866
hsa-miR-10b-5p	2	176150329	176150352	23	+	2164.71	1661.7	199.069	432.941	0.00431894	0.0413385	7.2741	2.86277	7.2741	897.316	123.358	1.86183	28.4197	ENSG00000166582	CENPV	17	16342534	16353657	11123	-	2182.02	693.77	411.381	436.404	protein_coding	ENSG00000166582	ensembl_havana	11	0.00538243	0.100529	0.532546	-0.909022	-1.87777	285.616	536.322	-2.92647	-1.20488
hsa-miR-10b-5p	2	176150329	176150352	23	+	2164.71	1661.7	199.069	432.941	0.00431894	0.0413385	7.2741	2.86277	7.2741	897.316	123.358	1.86183	28.4197	ENSG00000166676	TVP23A	16	10760919	10818795	57876	-	423.553	153.581	73.9603	84.7107	protein_coding	ENSG00000166676	ensembl_havana	17	0.00625934	0.109472	0.403584	-1.30906	-2.4778	45.0505	111.626	-4.74872	-1.29287
hsa-miR-10b-5p	2	176150329	176150352	23	+	2164.71	1661.7	199.069	432.941	0.00431894	0.0413385	7.2741	2.86277	7.2741	897.316	123.358	1.86183	28.4197	ENSG00000167460	TPM4	19	16067021	16103003	35982	+	10573	2760.85	2056.01	2114.59	protein_coding	ENSG00000167460	ensembl_havana	17	0.018341	0.195977	0.64035	-0.643067	-1.56165	1581.8	2470.21	-2.26174	-1.07826
hsa-miR-10b-5p	2	176150329	176150352	23	+	2164.71	1661.7	199.069	432.941	0.00431894	0.0413385	7.2741	2.86277	7.2741	897.316	123.358	1.86183	28.4197	ENSG00000167670	CHAF1A	19	4402640	4445019	42379	+	719.165	254.771	129.361	143.833	protein_coding	ENSG00000167670	ensembl_havana	16	0.00181793	0.0558815	0.420591	-1.24951	-2.3776	78.78	187.308	-4.0977	-1.37955
hsa-miR-10b-5p	2	176150329	176150352	23	+	2164.71	1661.7	199.069	432.941	0.00431894	0.0413385	7.2741	2.86277	7.2741	897.316	123.358	1.86183	28.4197	ENSG00000169857	AVEN	15	33858782	34075156	216374	-	226.724	85.3379	37.7571	45.3449	protein_coding	ENSG00000169857	ensembl_havana	9	0.0273644	0.237813	0.397252	-1.33187	-2.51729	23.7467	59.7773	-5.71617	-1.10857
hsa-miR-10b-5p	2	176150329	176150352	23	+	2164.71	1661.7	199.069	432.941	0.00431894	0.0413385	7.2741	2.86277	7.2741	897.316	123.358	1.86183	28.4197	ENSG00000169871	TRIM56	7	101085481	101097968	12487	+	505.183	167.15	87.5741	101.037	protein_coding	ENSG00000169871	ensembl_havana	13	0.00597494	0.107273	0.407245	-1.29603	-2.45552	54.0924	132.825	-4.65896	-1.2942
hsa-miR-10b-5p	2	176150329	176150352	23	+	2164.71	1661.7	199.069	432.941	0.00431894	0.0413385	7.2741	2.86277	7.2741	897.316	123.358	1.86183	28.4197	ENSG00000170145	SIK2	11	111602449	111730856	128407	+	9347.78	2514.87	1756.96	1869.56	protein_coding	ENSG00000170145	ensembl_havana	5	0.0134191	0.166246	0.563307	-0.828006	-1.77523	1276.21	2265.56	-2.79797	-1.12633
hsa-miR-10b-5p	2	176150329	176150352	23	+	2164.71	1661.7	199.069	432.941	0.00431894	0.0413385	7.2741	2.86277	7.2741	897.316	123.358	1.86183	28.4197	ENSG00000172315	TP53RK	20	46684365	46689445	5080	-	2491.9	682.903	473.142	498.38	protein_coding	ENSG00000172315	ensembl_havana	6	0.0499672	0.315891	0.619824	-0.690071	-1.61336	364.608	588.245	-2.60276	-1.00007
hsa-miR-10b-5p	2	176150329	176150352	23	+	2164.71	1661.7	199.069	432.941	0.00431894	0.0413385	7.2741	2.86277	7.2741	897.316	123.358	1.86183	28.4197	ENSG00000172817	CYP7B1	8	64587763	64798738	210975	-	1273.77	364.147	220.648	254.755	protein_coding	ENSG00000172817	ensembl_havana	4	0.0338809	0.264388	0.497243	-1.00798	-2.01109	158.745	319.25	-3.83496	-1.05464
hsa-miR-10b-5p	2	176150329	176150352	23	+	2164.71	1661.7	199.069	432.941	0.00431894	0.0413385	7.2741	2.86277	7.2741	897.316	123.358	1.86183	28.4197	ENSG00000173821	RNF213	17	80260852	80398795	137943	+	3539.77	998.511	677.949	707.953	protein_coding	ENSG00000173821	ensembl_havana	20	0.0128569	0.163166	0.58931	-0.762902	-1.6969	499.238	847.157	-2.5739	-1.11872
hsa-miR-10b-5p	2	176150329	176150352	23	+	2164.71	1661.7	199.069	432.941	0.00431894	0.0413385	7.2741	2.86277	7.2741	897.316	123.358	1.86183	28.4197	ENSG00000175063	UBE2C	20	45812576	45816958	4382	+	333.976	127.386	47.3153	66.7952	protein_coding	ENSG00000175063	ensembl_havana	17	0.00515423	0.0989601	0.292289	-1.77453	-3.42127	27.3098	93.4343	-8.09986	-1.4451
hsa-miR-10b-5p	2	176150329	176150352	23	+	2164.71	1661.7	199.069	432.941	0.00431894	0.0413385	7.2741	2.86277	7.2741	897.316	123.358	1.86183	28.4197	ENSG00000176105	YES1	18	721588	812547	90959	-	3889.14	987.084	742.593	777.828	protein_coding	ENSG00000176105	ensembl_havana	14	0.00342734	0.079215	0.555481	-0.848191	-1.80024	525.697	946.382	-2.66887	-1.21432
hsa-miR-10b-5p	2	176150329	176150352	23	+	2164.71	1661.7	199.069	432.941	0.00431894	0.0413385	7.2741	2.86277	7.2741	897.316	123.358	1.86183	28.4197	ENSG00000176170	SPHK1	17	76376584	76387861	11277	+	104.989	39.229	14.893	20.9978	protein_coding	ENSG00000176170	ensembl_havana	14	0.0240674	0.226481	0.28286	-1.82184	-3.53531	8.40178	29.7029	-10.5896	-1.18026
hsa-miR-10b-5p	2	176150329	176150352	23	+	2164.71	1661.7	199.069	432.941	0.00431894	0.0413385	7.2741	2.86277	7.2741	897.316	123.358	1.86183	28.4197	ENSG00000176697	BDNF	11	27654893	27722059	67166	-	275.275	146.708	29.6217	55.0551	protein_coding	ENSG00000176697	ensembl_havana	20	0.000537865	0.0265187	0.151047	-2.72693	-6.62045	12.5718	83.2309	-19.3075	-2.27012
hsa-miR-10b-5p	2	176150329	176150352	23	+	2164.71	1661.7	199.069	432.941	0.00431894	0.0413385	7.2741	2.86277	7.2741	897.316	123.358	1.86183	28.4197	ENSG00000176845	METRNL	17	83079609	83095123	15514	+	1036.2	338.098	187.107	207.239	protein_coding	ENSG00000176845	ensembl_havana	13	0.00352302	0.0807113	0.449916	-1.15227	-2.22264	119.736	266.13	-3.8006	-1.29983
hsa-miR-10b-5p	2	176150329	176150352	23	+	2164.71	1661.7	199.069	432.941	0.00431894	0.0413385	7.2741	2.86277	7.2741	897.316	123.358	1.86183	28.4197	ENSG00000177646	ACAD9	3	128879596	128924004	44408	+	1908.75	498.954	368.227	381.751	protein_coding	ENSG00000177646	ensembl_havana	20	0.0366973	0.273716	0.6293	-0.668179	-1.58907	282.301	448.595	-2.45385	-1.02905
hsa-miR-10b-5p	2	176150329	176150352	23	+	2164.71	1661.7	199.069	432.941	0.00431894	0.0413385	7.2741	2.86277	7.2741	897.316	123.358	1.86183	28.4197	ENSG00000179241	LDLRAD3	11	35943981	36232137	288156	+	2042.33	600.532	384.137	408.467	protein_coding	ENSG00000179241	ensembl_havana	13	0.0122928	0.159075	0.550055	-0.862353	-1.818	274.21	498.515	-2.9028	-1.1386
hsa-miR-10b-5p	2	176150329	176150352	23	+	2164.71	1661.7	199.069	432.941	0.00431894	0.0413385	7.2741	2.86277	7.2741	897.316	123.358	1.86183	28.4197	ENSG00000180185	FAHD1	16	1826967	1840208	13241	+	1623.48	446.657	281.138	324.696	protein_coding	ENSG00000180185	ensembl_havana	13	0.0263918	0.235474	0.488787	-1.03272	-2.04588	199.714	408.591	-3.84854	-1.08759
hsa-miR-10b-5p	2	176150329	176150352	23	+	2164.71	1661.7	199.069	432.941	0.00431894	0.0413385	7.2741	2.86277	7.2741	897.316	123.358	1.86183	28.4197	ENSG00000182628	SKA2	17	59109857	59155261	45404	-	6065.16	1583.22	1125.33	1213.03	protein_coding	ENSG00000182628	ensembl_havana	13	0.0348121	0.267073	0.57852	-0.789561	-1.72855	844.273	1459.37	-2.87346	-1.03982
hsa-miR-10b-5p	2	176150329	176150352	23	+	2164.71	1661.7	199.069	432.941	0.00431894	0.0413385	7.2741	2.86277	7.2741	897.316	123.358	1.86183	28.4197	ENSG00000184677	ZBTB40	1	22428838	22531158	102320	+	3302.36	892.889	619.476	660.472	protein_coding	ENSG00000184677	ensembl_havana	18	0.0110337	0.151023	0.548615	-0.866134	-1.82277	442.483	806.545	-2.89597	-1.14728
hsa-miR-10b-5p	2	176150329	176150352	23	+	2164.71	1661.7	199.069	432.941	0.00431894	0.0413385	7.2741	2.86277	7.2741	897.316	123.358	1.86183	28.4197	ENSG00000184939	ZFP90	16	68530090	68576073	45983	+	6464.23	1677.08	1228.65	1292.85	protein_coding	ENSG00000184939	ensembl_havana	16	0.0416591	0.291438	0.620777	-0.687854	-1.61089	946.325	1524.42	-2.54863	-1.01817
hsa-miR-10b-5p	2	176150329	176150352	23	+	2164.71	1661.7	199.069	432.941	0.00431894	0.0413385	7.2741	2.86277	7.2741	897.316	123.358	1.86183	28.4197	ENSG00000185896	LAMP1	13	113297239	113323673	26434	+	4311.49	1101.46	818.481	862.299	protein_coding	ENSG00000185896	ensembl_havana	11	0.0216786	0.214774	0.591144	-0.758418	-1.69164	609.687	1031.37	-2.64973	-1.07997
hsa-miR-10b-5p	2	176150329	176150352	23	+	2164.71	1661.7	199.069	432.941	0.00431894	0.0413385	7.2741	2.86277	7.2741	897.316	123.358	1.86183	28.4197	ENSG00000186684	CYP27C1	2	127183832	127220314	36482	-	222.872	62.2561	40.2783	44.5743	protein_coding	ENSG00000186684	ensembl_havana	14	0.0331728	0.262488	0.456238	-1.13214	-2.19184	26.0739	57.1497	-4.51244	-1.06465
hsa-miR-10b-5p	2	176150329	176150352	23	+	2164.71	1661.7	199.069	432.941	0.00431894	0.0413385	7.2741	2.86277	7.2741	897.316	123.358	1.86183	28.4197	ENSG00000187678	SPRY4	5	142310427	142326456	16029	-	1883.5	619.572	309.262	376.699	protein_coding	ENSG00000187678	ensembl_havana	10	0.00246328	0.0662401	0.371735	-1.42765	-2.69009	186.842	502.622	-5.10457	-1.41767
hsa-miR-10b-5p	2	176150329	176150352	23	+	2164.71	1661.7	199.069	432.941	0.00431894	0.0413385	7.2741	2.86277	7.2741	897.316	123.358	1.86183	28.4197	ENSG00000188522	FAM83G	17	18968789	19004765	35976	-	100.393	42.6402	13.0647	20.0786	protein_coding	ENSG00000188522	ensembl_havana	15	0.000353666	0.020764	0.12617	-2.98656	-7.92581	3.89587	30.8779	-24.6762	-2.54571
hsa-miR-10b-5p	2	176150329	176150352	23	+	2164.71	1661.7	199.069	432.941	0.00431894	0.0413385	7.2741	2.86277	7.2741	897.316	123.358	1.86183	28.4197	ENSG00000188732	FAM221A	7	23680130	23703250	23120	+	611.451	188.339	112.362	122.29	protein_coding	ENSG00000188732	ensembl_havana	11	0.00836214	0.128414	0.473431	-1.07877	-2.11224	73.2062	154.629	-3.68214	-1.21168
hsa-miR-10b-5p	2	176150329	176150352	23	+	2164.71	1661.7	199.069	432.941	0.00431894	0.0413385	7.2741	2.86277	7.2741	897.316	123.358	1.86183	28.4197	ENSG00000188766	SPRED3	19	38388421	38399588	11167	+	1907.53	608.949	333.348	381.506	protein_coding	ENSG00000188766	ensembl_havana	13	2.06237e-07	9.41422e-05	0.332909	-1.5868	-3.00382	173.163	520.15	-4.54913	-1.98345
hsa-miR-10b-5p	2	176150329	176150352	23	+	2164.71	1661.7	199.069	432.941	0.00431894	0.0413385	7.2741	2.86277	7.2741	897.316	123.358	1.86183	28.4197	ENSG00000189057	FAM111B	11	59107185	59127413	20228	+	189.718	91.9475	19.204	37.9437	protein_coding	ENSG00000189057	ensembl_havana	11	9.59307e-06	0.0017442	0.0833753	-3.58424	-11.994	4.9768	59.6916	-36.035	-3.99209
hsa-miR-10b-5p	2	176150329	176150352	23	+	2164.71	1661.7	199.069	432.941	0.00431894	0.0413385	7.2741	2.86277	7.2741	897.316	123.358	1.86183	28.4197	ENSG00000197016	ZNF470	19	56567468	56588912	21444	+	1914.73	509.122	374.013	382.945	protein_coding	ENSG00000197016	ensembl_havana	12	0.043062	0.294873	0.660772	-0.597776	-1.51338	292.918	443.297	-2.2609	-1.01302
hsa-miR-10b-5p	2	176150329	176150352	23	+	2164.71	1661.7	199.069	432.941	0.00431894	0.0413385	7.2741	2.86277	7.2741	897.316	123.358	1.86183	28.4197	ENSG00000197063	MAFG	17	81918270	81927736	9466	-	2864.38	833.117	550.552	572.876	protein_coding	ENSG00000197063	ensembl_havana	11	0.0428249	0.294164	0.633794	-0.657914	-1.5778	425.194	670.871	-2.45303	-1.01485
hsa-miR-10b-5p	2	176150329	176150352	23	+	2164.71	1661.7	199.069	432.941	0.00431894	0.0413385	7.2741	2.86277	7.2741	897.316	123.358	1.86183	28.4197	ENSG00000198732	SMOC1	14	69854131	70032367	178236	+	1912.58	628.309	304.937	382.517	protein_coding	ENSG00000198732	ensembl_havana	11	7.19369e-06	0.00144397	0.277583	-1.84901	-3.60252	149.467	538.459	-6.30493	-2.05841
hsa-miR-10b-5p	2	176150329	176150352	23	+	2164.71	1661.7	199.069	432.941	0.00431894	0.0413385	7.2741	2.86277	7.2741	897.316	123.358	1.86183	28.4197	ENSG00000198826	ARHGAP11A	15	32615144	32639942	24798	+	505.745	181.876	85.0392	101.149	protein_coding	ENSG00000198826	ensembl_havana	11	0.00186434	0.0562661	0.348948	-1.51892	-2.86576	47.6458	136.541	-5.56287	-1.47632
hsa-miR-10b-5p	2	176150329	176150352	23	+	2164.71	1661.7	199.069	432.941	0.00431894	0.0413385	7.2741	2.86277	7.2741	897.316	123.358	1.86183	28.4197	ENSG00000205730	ITPRIPL2	16	19113932	19121630	7698	+	325.58	106.6	55.2579	65.1159	protein_coding	ENSG00000205730	ensembl_havana	7	0.00394872	0.0858212	0.35814	-1.4814	-2.7922	31.4401	87.7869	-5.61299	-1.38899
hsa-miR-10b-5p	2	176150329	176150352	23	+	2164.71	1661.7	199.069	432.941	0.00431894	0.0413385	7.2741	2.86277	7.2741	897.316	123.358	1.86183	28.4197	ENSG00000223496	EXOSC6	16	70246778	70251941	5163	-	5274.47	1244.24	1020.1	1054.9	protein_coding	ENSG00000223496	ensembl_havana	3	0.0333818	0.262497	0.642714	-0.637752	-1.5559	791.277	1231.15	-2.33803	-1.03542
hsa-miR-10b-5p	2	176150329	176150352	23	+	2164.71	1661.7	199.069	432.941	0.00431894	0.0413385	7.2741	2.86277	7.2741	897.316	123.358	1.86183	28.4197	ENSG00000239672	NME1	17	51153559	51162429	8870	+	3363.56	977.342	628.62	672.712	protein_coding	ENSG00000239672	ensembl_havana	8	0.00164326	0.0530159	0.50172	-0.995046	-1.99314	421.594	840.298	-3.06213	-1.29734
hsa-miR-10b-5p	2	176150329	176150352	23	+	2164.71	1661.7	199.069	432.941	0.00431894	0.0413385	7.2741	2.86277	7.2741	897.316	123.358	1.86183	28.4197	ENSG00000239887	C1orf226	1	162378841	162386813	7972	+	462.909	168.76	80.8087	92.5818	protein_coding	ENSG00000239887	ensembl_havana	6	0.000933686	0.0369008	0.362448	-1.46415	-2.75901	44.9717	124.077	-5.03213	-1.51271
hsa-miR-10b-5p	2	176150329	176150352	23	+	2164.71	1661.7	199.069	432.941	0.00431894	0.0413385	7.2741	2.86277	7.2741	897.316	123.358	1.86183	28.4197	ENSG00000244045	TMEM199	17	28357642	28363684	6042	+	1617.72	391.646	310.952	323.544	protein_coding	ENSG00000244045	ensembl_havana	13	0.0447422	0.299164	0.628132	-0.670861	-1.59202	238.973	380.451	-2.50703	-1.01097
hsa-miR-10b-5p	2	176150329	176150352	23	+	2164.71	1661.7	199.069	432.941	0.00431894	0.0413385	7.2741	2.86277	7.2741	897.316	123.358	1.86183	28.4197	ENSG00000254245	PCDHGA3	5	141343829	141512976	169147	+	90.931	29.911	15.278	18.1862	protein_coding	ENSG00000254245	havana	3	0.0246245	0.228465	0.305715	-1.70974	-3.27102	7.7083	25.214	-9.19539	-1.16358
hsa-miR-10b-5p	2	176150329	176150352	23	+	2164.71	1661.7	199.069	432.941	0.00431894	0.0413385	7.2741	2.86277	7.2741	897.316	123.358	1.86183	28.4197	ENSG00000267041	ZNF850	19	36714383	36772826	58443	-	1025.63	278.717	198.764	205.126	protein_coding	ENSG00000267041	ensembl_havana	6	0.0342985	0.266148	0.618366	-0.693468	-1.61717	149.625	241.969	-2.52386	-1.0362
hsa-miR-10b-5p	2	176150329	176150352	23	+	2164.71	1661.7	199.069	432.941	0.00431894	0.0413385	7.2741	2.86277	7.2741	897.316	123.358	1.86183	28.4197	ENSG00000271303	SRXN1	20	646615	653201	6586	-	1945.81	704.454	346.181	389.162	protein_coding	ENSG00000271303	ensembl_havana	2	8.35685e-05	0.00785637	0.388109	-1.36547	-2.5766	200.083	515.534	-4.12888	-1.60791

## Sheet: TDP-combine-miRNA-mRNAs-Exp Db
Supplemental Table 2: Integration analysis on inversely correlated miR10b-5p-mRNA pairs (downregulated mRNA) in TARDBP vs control (predicted by miRTarBase & TarBase databases) and their p-values (p≤0.05) were calculated
TARDBP-microRNA ID	Chromosome	Start	Stop	Length	Strand	Total counts	Maximum counts	Geometric mean	Arithmetic mean	P-value	FDR step up	Ratio	Log2(Ratio)	Fold change	LSMean(TDP43)	LSMean(Ctrl)	FC 95% lower limit	FC 95% upper limit	Gene ID	Gene name	Chromosome	Start	Stop	Length	Strand	Total counts	Maximum counts	Geometric mean	Arithmetic mean	Gene biotype	Gene id	Gene source	Gene version	P-value	FDR step up	Ratio	Log2(Ratio)	Fold change	LSMean(TDP43)	LSMean(Ctrl)	FC 95% lower limit	FC 95% upper limit
hsa-miR-10b-5p	2	176150329	176150352	23	+	3124.95	1801.7	263.417	520.826	1.05466e-05	0.000358585	8.62077	3.10782	8.62077	933.38	108.271	3.30645	22.4766	ENSG00000124762	CDKN1A	6	36676460	36687338	10878	+	13869.1	4973.63	1883.56	2311.51	protein_coding	ENSG00000124762	ensembl_havana	14	0.0102327	0.304476	0.432053	-1.21072	-2.31453	1394.95	3228.66	-4.39181	-1.21978
hsa-miR-10b-5p	2	176150329	176150352	23	+	3124.95	1801.7	263.417	520.826	1.05466e-05	0.000358585	8.62077	3.10782	8.62077	933.38	108.271	3.30645	22.4766	ENSG00000170214	ADRA1B	5	159865080	159973013	107933	+	320.857	124.31	44.2029	53.4761	protein_coding	ENSG00000170214	ensembl_havana	5	0.000357329	0.0448274	0.325225	-1.62049	-3.0748	26.3335	80.97	-5.69699	-1.65954
hsa-miR-10b-5p	2	176150329	176150352	23	+	3124.95	1801.7	263.417	520.826	1.05466e-05	0.000358585	8.62077	3.10782	8.62077	933.38	108.271	3.30645	22.4766	ENSG00000147255	IGSF1	X	131273506	131578900	305394	-	988.178	380.085	125.558	164.696	protein_coding	ENSG00000147255	ensembl_havana	19	0.0100516	0.301323	0.381342	-1.39084	-2.62232	91.0232	238.692	-5.46367	-1.2586
hsa-miR-10b-5p	2	176150329	176150352	23	+	3124.95	1801.7	263.417	520.826	1.05466e-05	0.000358585	8.62077	3.10782	8.62077	933.38	108.271	3.30645	22.4766	ENSG00000126088	UROD	1	45010950	45015576	4626	+	1950.61	426.671	310.35	325.102	protein_coding	ENSG00000126088	ensembl_havana	14	0.0405084	0.518109	0.642013	-0.639326	-1.5576	254.349	396.175	-2.38008	-1.01934
hsa-miR-10b-5p	2	176150329	176150352	23	+	3124.95	1801.7	263.417	520.826	1.05466e-05	0.000358585	8.62077	3.10782	8.62077	933.38	108.271	3.30645	22.4766	ENSG00000204388	HSPA1B	6	31827738	31830255	2517	+	3296.25	1129.95	484.971	549.375	protein_coding	ENSG00000204388	ensembl_havana	7	0.00488961	0.216461	0.472727	-1.08092	-2.11539	352.905	746.529	-3.56455	-1.25538
hsa-miR-10b-5p	2	176150329	176150352	23	+	3124.95	1801.7	263.417	520.826	1.05466e-05	0.000358585	8.62077	3.10782	8.62077	933.38	108.271	3.30645	22.4766	ENSG00000147202	DIAPH2	X	96684712	97604998	920286	+	502.003	177.243	69.7655	83.6672	protein_coding	ENSG00000147202	ensembl_havana	19	0.00516697	0.221892	0.401233	-1.31749	-2.49232	47.8609	119.285	-4.72686	-1.31412
hsa-miR-10b-5p	2	176150329	176150352	23	+	3124.95	1801.7	263.417	520.826	1.05466e-05	0.000358585	8.62077	3.10782	8.62077	933.38	108.271	3.30645	22.4766	ENSG00000158457	TSPAN33	7	129144707	129169700	24993	+	710.004	194.067	107.842	118.334	protein_coding	ENSG00000158457	ensembl_havana	6	0.00903949	0.287039	0.504742	-0.986381	-1.98121	79.424	157.356	-3.31024	-1.18577
hsa-miR-10b-5p	2	176150329	176150352	23	+	3124.95	1801.7	263.417	520.826	1.05466e-05	0.000358585	8.62077	3.10782	8.62077	933.38	108.271	3.30645	22.4766	ENSG00000109854	HTATIP2	11	20363685	20383783	20098	+	34.0382	11.0049	4.40777	5.67303	protein_coding	ENSG00000109854	ensembl_havana	14	0.0364475	?	0.239095	-2.06434	-4.18243	2.19269	9.17077	-15.9832	-1.09445
hsa-miR-10b-5p	2	176150329	176150352	23	+	3124.95	1801.7	263.417	520.826	1.05466e-05	0.000358585	8.62077	3.10782	8.62077	933.38	108.271	3.30645	22.4766	ENSG00000163545	NUAK2	1	205302063	205321746	19683	-	2116.73	649.275	295.297	352.789	protein_coding	ENSG00000163545	ensembl_havana	11	0.030234	0.474401	0.487855	-1.03547	-2.04979	231.536	474.599	-3.92315	-1.07098
hsa-miR-10b-5p	2	176150329	176150352	23	+	3124.95	1801.7	263.417	520.826	1.05466e-05	0.000358585	8.62077	3.10782	8.62077	933.38	108.271	3.30645	22.4766	ENSG00000054392	HHAT	1	210328252	210676297	348045	+	696.794	183.484	104.801	116.132	protein_coding	ENSG00000054392	ensembl_havana	13	0.00624519	0.239439	0.485155	-1.04348	-2.0612	75.9159	156.478	-3.46142	-1.2274
hsa-miR-10b-5p	2	176150329	176150352	23	+	3124.95	1801.7	263.417	520.826	1.05466e-05	0.000358585	8.62077	3.10782	8.62077	933.38	108.271	3.30645	22.4766	ENSG00000091947	TMEM101	17	44011188	44023947	12759	-	1221.29	289.759	194.133	203.548	protein_coding	ENSG00000091947	ensembl_havana	10	0.0325741	0.481411	0.625337	-0.677294	-1.59914	156.777	250.708	-2.45955	-1.03972
hsa-miR-10b-5p	2	176150329	176150352	23	+	3124.95	1801.7	263.417	520.826	1.05466e-05	0.000358585	8.62077	3.10782	8.62077	933.38	108.271	3.30645	22.4766	ENSG00000180185	FAHD1	16	1826967	1840208	13241	+	2053.18	466.548	322.741	342.196	protein_coding	ENSG00000180185	ensembl_havana	13	0.0193773	0.404148	0.596103	-0.746366	-1.67756	255.74	429.02	-2.58829	-1.08729
hsa-miR-10b-5p	2	176150329	176150352	23	+	3124.95	1801.7	263.417	520.826	1.05466e-05	0.000358585	8.62077	3.10782	8.62077	933.38	108.271	3.30645	22.4766	ENSG00000162873	KLHDC8A	1	205336061	205357091	21030	-	3844.39	1080.93	600.729	640.731	protein_coding	ENSG00000162873	ensembl_havana	15	0.000232402	0.0353093	0.51288	-0.963307	-1.94977	434.232	846.653	-2.78219	-1.36641
hsa-miR-10b-5p	2	176150329	176150352	23	+	3124.95	1801.7	263.417	520.826	1.05466e-05	0.000358585	8.62077	3.10782	8.62077	933.38	108.271	3.30645	22.4766	ENSG00000213064	SFT2D2	1	168225938	168253022	27084	+	5053.72	1074.28	794.226	842.287	protein_coding	ENSG00000213064	ensembl_havana	10	0.0394704	0.512379	0.626911	-0.673667	-1.59512	649.264	1035.66	-2.48777	-1.02277
hsa-miR-10b-5p	2	176150329	176150352	23	+	3124.95	1801.7	263.417	520.826	1.05466e-05	0.000358585	8.62077	3.10782	8.62077	933.38	108.271	3.30645	22.4766	ENSG00000183117	CSMD1	8	2935353	4994973	2059620	-	987.101	438.216	40.3291	164.517	protein_coding	ENSG00000183117	ensembl_havana	20	0.0183586	0.395956	0.0820349	-3.60762	-12.1899	24.9525	304.169	-97.4009	-1.5256
hsa-miR-10b-5p	2	176150329	176150352	23	+	3124.95	1801.7	263.417	520.826	1.05466e-05	0.000358585	8.62077	3.10782	8.62077	933.38	108.271	3.30645	22.4766	ENSG00000257446	ZNF878	19	12043805	12052962	9157	-	220.711	109.821	27.2737	36.7852	protein_coding	ENSG00000257446	ensembl_havana	4	0.0258567	0.453017	0.362254	-1.46493	-2.7605	19.6342	54.2001	-6.74309	-1.1301
hsa-miR-10b-5p	2	176150329	176150352	23	+	3124.95	1801.7	263.417	520.826	1.05466e-05	0.000358585	8.62077	3.10782	8.62077	933.38	108.271	3.30645	22.4766	ENSG00000023909	GCLM	1	93885199	93909457	24258	-	870.86	232.163	132.949	145.143	protein_coding	ENSG00000023909	ensembl_havana	10	0.0423586	0.524633	0.574458	-0.799727	-1.74077	105.932	184.402	-2.9729	-1.0193
hsa-miR-10b-5p	2	176150329	176150352	23	+	3124.95	1801.7	263.417	520.826	1.05466e-05	0.000358585	8.62077	3.10782	8.62077	933.38	108.271	3.30645	22.4766	ENSG00000043355	ZIC2	13	99981784	99986766	4982	+	352.804	93.6141	50.7758	58.8006	protein_coding	ENSG00000043355	ensembl_havana	12	0.035614	0.498128	0.489417	-1.03086	-2.04325	38.6919	79.057	-3.97894	-1.04924
hsa-miR-10b-5p	2	176150329	176150352	23	+	3124.95	1801.7	263.417	520.826	1.05466e-05	0.000358585	8.62077	3.10782	8.62077	933.38	108.271	3.30645	22.4766	ENSG00000054392	HHAT	1	210328252	210676297	348045	+	696.794	183.484	104.801	116.132	protein_coding	ENSG00000054392	ensembl_havana	13	0.00624519	0.239439	0.485155	-1.04348	-2.0612	75.9159	156.478	-3.46142	-1.2274
hsa-miR-10b-5p	2	176150329	176150352	23	+	3124.95	1801.7	263.417	520.826	1.05466e-05	0.000358585	8.62077	3.10782	8.62077	933.38	108.271	3.30645	22.4766	ENSG00000091409	ITGA6	2	172427354	172506460	79106	+	3035.82	831.333	442.801	505.97	protein_coding	ENSG00000091409	ensembl_havana	16	0.0208904	0.4141	0.509749	-0.972141	-1.96175	341.863	670.651	-3.47493	-1.10749
hsa-miR-10b-5p	2	176150329	176150352	23	+	3124.95	1801.7	263.417	520.826	1.05466e-05	0.000358585	8.62077	3.10782	8.62077	933.38	108.271	3.30645	22.4766	ENSG00000100292	HMOX1	22	35380361	35394215	13854	+	350.547	108.592	47.5731	58.4245	protein_coding	ENSG00000100292	ensembl_havana	18	0.00354501	0.179559	0.37001	-1.43437	-2.70263	31.5458	85.2566	-5.27231	-1.38539
hsa-miR-10b-5p	2	176150329	176150352	23	+	3124.95	1801.7	263.417	520.826	1.05466e-05	0.000358585	8.62077	3.10782	8.62077	933.38	108.271	3.30645	22.4766	ENSG00000101255	TRIB3	20	362835	397560	34725	+	2066.87	582.202	298.502	344.479	protein_coding	ENSG00000101255	ensembl_havana	12	0.0168087	0.383502	0.489696	-1.03004	-2.04208	226.539	462.611	-3.66658	-1.13733
hsa-miR-10b-5p	2	176150329	176150352	23	+	3124.95	1801.7	263.417	520.826	1.05466e-05	0.000358585	8.62077	3.10782	8.62077	933.38	108.271	3.30645	22.4766	ENSG00000104267	CA2	8	85463968	85481494	17526	+	1559.77	509.226	196.942	259.961	protein_coding	ENSG00000104267	ensembl_havana	10	0.0002088	0.0329723	0.298959	-1.74198	-3.34494	119.788	400.683	-6.33215	-1.76695
hsa-miR-10b-5p	2	176150329	176150352	23	+	3124.95	1801.7	263.417	520.826	1.05466e-05	0.000358585	8.62077	3.10782	8.62077	933.38	108.271	3.30645	22.4766	ENSG00000105281	SLC1A5	19	46774883	46788595	13712	-	2519.51	664.28	339.865	419.919	protein_coding	ENSG00000105281	ensembl_havana	12	0.0278481	0.459764	0.463426	-1.10959	-2.15784	266.029	574.049	-4.28227	-1.08734
hsa-miR-10b-5p	2	176150329	176150352	23	+	3124.95	1801.7	263.417	520.826	1.05466e-05	0.000358585	8.62077	3.10782	8.62077	933.38	108.271	3.30645	22.4766	ENSG00000106211	HSPB1	7	76302673	76304296	1623	+	508.737	151.14	76.2151	84.7894	protein_coding	ENSG00000106211	ensembl_havana	10	0.014644	0.367106	0.494863	-1.0149	-2.02076	56.2371	113.642	-3.55481	-1.14872
hsa-miR-10b-5p	2	176150329	176150352	23	+	3124.95	1801.7	263.417	520.826	1.05466e-05	0.000358585	8.62077	3.10782	8.62077	933.38	108.271	3.30645	22.4766	ENSG00000106484	MEST	7	130486171	130506466	20295	+	13386.4	3974.93	2010.42	2231.07	protein_coding	ENSG00000106484	ensembl_havana	16	0.00353487	0.179559	0.493221	-1.01969	-2.02749	1473.85	2988.2	-3.25993	-1.26098
hsa-miR-10b-5p	2	176150329	176150352	23	+	3124.95	1801.7	263.417	520.826	1.05466e-05	0.000358585	8.62077	3.10782	8.62077	933.38	108.271	3.30645	22.4766	ENSG00000108861	DUSP3	17	43766125	43778978	12853	-	5870.48	1289.38	940.144	978.414	protein_coding	ENSG00000108861	ensembl_havana	9	0.0434774	0.526106	0.665285	-0.587955	-1.50312	781.808	1175.15	-2.23255	-1.01201
hsa-miR-10b-5p	2	176150329	176150352	23	+	3124.95	1801.7	263.417	520.826	1.05466e-05	0.000358585	8.62077	3.10782	8.62077	933.38	108.271	3.30645	22.4766	ENSG00000108932	SLC16A6	17	68267026	68291268	24242	-	501.023	158.38	75.7879	83.5039	protein_coding	ENSG00000108932	ensembl_havana	13	0.011621	0.32359	0.495717	-1.01241	-2.01728	55.261	111.477	-3.47917	-1.16965
hsa-miR-10b-5p	2	176150329	176150352	23	+	3124.95	1801.7	263.417	520.826	1.05466e-05	0.000358585	8.62077	3.10782	8.62077	933.38	108.271	3.30645	22.4766	ENSG00000113552	GNPDA1	5	141991749	142013042	21293	-	2456.33	630.334	392.08	409.389	protein_coding	ENSG00000113552	ensembl_havana	16	0.0303895	0.474401	0.639403	-0.645203	-1.56396	319.168	499.165	-2.34454	-1.04326
hsa-miR-10b-5p	2	176150329	176150352	23	+	3124.95	1801.7	263.417	520.826	1.05466e-05	0.000358585	8.62077	3.10782	8.62077	933.38	108.271	3.30645	22.4766	ENSG00000116717	GADD45A	1	67685201	67688335	3134	+	1111.56	288.865	167.407	185.26	protein_coding	ENSG00000116717	ensembl_havana	13	0.0102257	0.304476	0.508879	-0.974604	-1.9651	125.109	245.852	-3.29074	-1.17348
hsa-miR-10b-5p	2	176150329	176150352	23	+	3124.95	1801.7	263.417	520.826	1.05466e-05	0.000358585	8.62077	3.10782	8.62077	933.38	108.271	3.30645	22.4766	ENSG00000116954	RRAGC	1	38838198	38859773	21575	-	1468.39	329.109	236.717	244.732	protein_coding	ENSG00000116954	ensembl_havana	8	0.0123246	0.336286	0.628668	-0.66963	-1.59066	189.078	300.76	-2.28792	-1.1059
hsa-miR-10b-5p	2	176150329	176150352	23	+	3124.95	1801.7	263.417	520.826	1.05466e-05	0.000358585	8.62077	3.10782	8.62077	933.38	108.271	3.30645	22.4766	ENSG00000122863	CHST3	10	71964395	72013559	49164	+	5749.01	1763.6	853.192	958.168	protein_coding	ENSG00000122863	ensembl_havana	6	0.0348103	0.49442	0.550677	-0.860722	-1.81595	680.632	1235.99	-3.16022	-1.04349
hsa-miR-10b-5p	2	176150329	176150352	23	+	3124.95	1801.7	263.417	520.826	1.05466e-05	0.000358585	8.62077	3.10782	8.62077	933.38	108.271	3.30645	22.4766	ENSG00000124508	BTN2A2	6	26383096	26394875	11779	+	1075.41	273.929	168.19	179.236	protein_coding	ENSG00000124508	ensembl_havana	17	0.00284133	0.156117	0.530757	-0.913875	-1.8841	124.33	234.25	-2.85609	-1.2429
hsa-miR-10b-5p	2	176150329	176150352	23	+	3124.95	1801.7	263.417	520.826	1.05466e-05	0.000358585	8.62077	3.10782	8.62077	933.38	108.271	3.30645	22.4766	ENSG00000124762	CDKN1A	6	36676460	36687338	10878	+	13869.1	4973.63	1883.56	2311.51	protein_coding	ENSG00000124762	ensembl_havana	14	0.0102327	0.304476	0.432053	-1.21072	-2.31453	1394.95	3228.66	-4.39181	-1.21978
hsa-miR-10b-5p	2	176150329	176150352	23	+	3124.95	1801.7	263.417	520.826	1.05466e-05	0.000358585	8.62077	3.10782	8.62077	933.38	108.271	3.30645	22.4766	ENSG00000127152	BCL11B	14	99169287	99272198	102911	-	1052.42	337.148	153.657	175.403	protein_coding	ENSG00000127152	ensembl_havana	18	0.000441176	0.049429	0.410536	-1.28442	-2.43584	102.058	248.596	-4.00214	-1.48254
hsa-miR-10b-5p	2	176150329	176150352	23	+	3124.95	1801.7	263.417	520.826	1.05466e-05	0.000358585	8.62077	3.10782	8.62077	933.38	108.271	3.30645	22.4766	ENSG00000130513	GDF15	19	18374731	18389177	14446	+	564.742	184.732	60.4239	94.1236	protein_coding	ENSG00000130513	ensembl_havana	7	0.0016811	0.114286	0.261847	-1.9332	-3.81902	39.0804	149.249	-8.81106	-1.6553
hsa-miR-10b-5p	2	176150329	176150352	23	+	3124.95	1801.7	263.417	520.826	1.05466e-05	0.000358585	8.62077	3.10782	8.62077	933.38	108.271	3.30645	22.4766	ENSG00000130766	SESN2	1	28259518	28282492	22974	+	4041.35	1057.98	626.612	673.559	protein_coding	ENSG00000130766	ensembl_havana	5	0.0124527	0.337941	0.564796	-0.824198	-1.77055	486.396	861.19	-2.77137	-1.13116
hsa-miR-10b-5p	2	176150329	176150352	23	+	3124.95	1801.7	263.417	520.826	1.05466e-05	0.000358585	8.62077	3.10782	8.62077	933.38	108.271	3.30645	22.4766	ENSG00000134107	BHLHE40	3	4979437	4985324	5887	+	226.943	77.2083	33.0251	37.8239	protein_coding	ENSG00000134107	ensembl_havana	5	0.0316315	0.478306	0.461801	-1.11466	-2.16543	23.9154	51.7872	-4.38095	-1.07034
hsa-miR-10b-5p	2	176150329	176150352	23	+	3124.95	1801.7	263.417	520.826	1.05466e-05	0.000358585	8.62077	3.10782	8.62077	933.38	108.271	3.30645	22.4766	ENSG00000134594	RAB33A	X	130171962	130184871	12909	+	753.46	223.426	109.634	125.577	protein_coding	ENSG00000134594	ensembl_havana	5	0.00145167	0.106087	0.421261	-1.24721	-2.37382	74.4578	176.75	-4.04152	-1.39428
hsa-miR-10b-5p	2	176150329	176150352	23	+	3124.95	1801.7	263.417	520.826	1.05466e-05	0.000358585	8.62077	3.10782	8.62077	933.38	108.271	3.30645	22.4766	ENSG00000136270	TBRG4	7	45100100	45112048	11948	-	2050.79	431.956	328.874	341.799	protein_coding	ENSG00000136270	ensembl_havana	14	0.0403554	0.517804	0.657564	-0.604796	-1.52076	271.329	412.628	-2.27049	-1.0186
hsa-miR-10b-5p	2	176150329	176150352	23	+	3124.95	1801.7	263.417	520.826	1.05466e-05	0.000358585	8.62077	3.10782	8.62077	933.38	108.271	3.30645	22.4766	ENSG00000138646	HERC5	4	88457119	88506164	49045	+	201.295	93.0092	24.1086	33.5492	protein_coding	ENSG00000138646	ensembl_havana	9	0.00201761	0.128048	0.267387	-1.903	-3.7399	14.2274	53.209	-8.63961	-1.61892
hsa-miR-10b-5p	2	176150329	176150352	23	+	3124.95	1801.7	263.417	520.826	1.05466e-05	0.000358585	8.62077	3.10782	8.62077	933.38	108.271	3.30645	22.4766	ENSG00000140297	GCNT3	15	59594875	59640240	45365	+	133.006	41.1902	15.9344	22.1677	protein_coding	ENSG00000140297	ensembl_havana	13	0.000235412	0.0354977	0.219198	-2.18969	-4.56207	7.93893	36.218	-10.2435	-2.03177
hsa-miR-10b-5p	2	176150329	176150352	23	+	3124.95	1801.7	263.417	520.826	1.05466e-05	0.000358585	8.62077	3.10782	8.62077	933.38	108.271	3.30645	22.4766	ENSG00000140961	OSGIN1	16	83931311	83966333	35022	+	435.718	139.514	60.1395	72.6197	protein_coding	ENSG00000140961	ensembl_havana	14	0.00165295	0.113527	0.366516	-1.44805	-2.7284	38.9639	106.309	-5.09848	-1.46007
hsa-miR-10b-5p	2	176150329	176150352	23	+	3124.95	1801.7	263.417	520.826	1.05466e-05	0.000358585	8.62077	3.10782	8.62077	933.38	108.271	3.30645	22.4766	ENSG00000142627	EPHA2	1	16124337	16156070	31733	-	1753.1	489.216	255.84	292.183	protein_coding	ENSG00000142627	ensembl_havana	13	0.0358104	0.498128	0.529643	-0.916907	-1.88806	202.518	382.366	-3.41775	-1.04302
hsa-miR-10b-5p	2	176150329	176150352	23	+	3124.95	1801.7	263.417	520.826	1.05466e-05	0.000358585	8.62077	3.10782	8.62077	933.38	108.271	3.30645	22.4766	ENSG00000143622	RIT1	1	155897808	155911405	13597	-	3296.48	835.039	526.277	549.414	protein_coding	ENSG00000143622	ensembl_havana	12	0.00591174	0.233559	0.600541	-0.735667	-1.66517	412.219	686.414	-2.39409	-1.15817
hsa-miR-10b-5p	2	176150329	176150352	23	+	3124.95	1801.7	263.417	520.826	1.05466e-05	0.000358585	8.62077	3.10782	8.62077	933.38	108.271	3.30645	22.4766	ENSG00000145708	CRHBP	5	76953045	76981159	28114	+	170.878	80.4887	14.8353	28.4797	protein_coding	ENSG00000145708	ensembl_havana	11	1.16184e-06	0.000751633	0.111834	-3.16057	-8.94183	5.76339	51.5352	-21.6243	-3.69752
hsa-miR-10b-5p	2	176150329	176150352	23	+	3124.95	1801.7	263.417	520.826	1.05466e-05	0.000358585	8.62077	3.10782	8.62077	933.38	108.271	3.30645	22.4766	ENSG00000153132	CLGN	4	140388453	140427662	39209	-	2288.15	629.09	352.112	381.358	protein_coding	ENSG00000153132	ensembl_havana	13	0.026683	0.456594	0.576043	-0.795752	-1.73598	278.769	483.938	-2.82749	-1.06583
hsa-miR-10b-5p	2	176150329	176150352	23	+	3124.95	1801.7	263.417	520.826	1.05466e-05	0.000358585	8.62077	3.10782	8.62077	933.38	108.271	3.30645	22.4766	ENSG00000155380	SLC16A1	1	112911847	112957594	45747	-	11528.6	3089.39	1691.54	1921.43	protein_coding	ENSG00000155380	ensembl_havana	13	0.01281	0.343915	0.501844	-0.99469	-1.99265	1284.31	2559.19	-3.42939	-1.15783
hsa-miR-10b-5p	2	176150329	176150352	23	+	3124.95	1801.7	263.417	520.826	1.05466e-05	0.000358585	8.62077	3.10782	8.62077	933.38	108.271	3.30645	22.4766	ENSG00000156232	WHAMM	15	82809628	82836109	26481	+	684.415	170.815	107.62	114.069	protein_coding	ENSG00000156232	ensembl_havana	7	0.0138194	0.357158	0.563013	-0.82876	-1.77616	82.1811	145.967	-2.80605	-1.12426
hsa-miR-10b-5p	2	176150329	176150352	23	+	3124.95	1801.7	263.417	520.826	1.05466e-05	0.000358585	8.62077	3.10782	8.62077	933.38	108.271	3.30645	22.4766	ENSG00000162772	ATF3	1	212565334	212620778	55444	+	1196.06	346.996	171.285	199.343	protein_coding	ENSG00000162772	ensembl_havana	17	0.000267831	0.0384661	0.388161	-1.36527	-2.57625	111.49	287.225	-4.2855	-1.54872
hsa-miR-10b-5p	2	176150329	176150352	23	+	3124.95	1801.7	263.417	520.826	1.05466e-05	0.000358585	8.62077	3.10782	8.62077	933.38	108.271	3.30645	22.4766	ENSG00000162873	KLHDC8A	1	205336061	205357091	21030	-	3844.39	1080.93	600.729	640.731	protein_coding	ENSG00000162873	ensembl_havana	15	0.000232402	0.0353093	0.51288	-0.963307	-1.94977	434.232	846.653	-2.78219	-1.36641
hsa-miR-10b-5p	2	176150329	176150352	23	+	3124.95	1801.7	263.417	520.826	1.05466e-05	0.000358585	8.62077	3.10782	8.62077	933.38	108.271	3.30645	22.4766	ENSG00000163545	NUAK2	1	205302063	205321746	19683	-	2116.73	649.275	295.297	352.789	protein_coding	ENSG00000163545	ensembl_havana	11	0.030234	0.474401	0.487855	-1.03547	-2.04979	231.536	474.599	-3.92315	-1.07098
hsa-miR-10b-5p	2	176150329	176150352	23	+	3124.95	1801.7	263.417	520.826	1.05466e-05	0.000358585	8.62077	3.10782	8.62077	933.38	108.271	3.30645	22.4766	ENSG00000164949	GEM	8	94249253	94262351	13098	-	313.399	101.952	38.7602	52.2332	protein_coding	ENSG00000164949	ensembl_havana	8	0.0492843	0.548528	0.418636	-1.25623	-2.38871	30.937	73.8994	-5.69038	-1.00273
hsa-miR-10b-5p	2	176150329	176150352	23	+	3124.95	1801.7	263.417	520.826	1.05466e-05	0.000358585	8.62077	3.10782	8.62077	933.38	108.271	3.30645	22.4766	ENSG00000168264	IRF2BP2	1	234604269	234610179	5910	-	10698.1	2607.31	1665.93	1783.02	protein_coding	ENSG00000168264	ensembl_havana	11	0.000383172	0.0468568	0.514851	-0.957773	-1.94231	1212.04	2354.17	-2.80177	-1.34649
hsa-miR-10b-5p	2	176150329	176150352	23	+	3124.95	1801.7	263.417	520.826	1.05466e-05	0.000358585	8.62077	3.10782	8.62077	933.38	108.271	3.30645	22.4766	ENSG00000173110	HSPA6	1	161524540	161526895	2355	+	69.927	26.684	8.97364	11.6545	protein_coding	ENSG00000173110	ensembl_havana	8	0.0455202	0.534177	0.335073	-1.57745	-2.98442	5.86497	17.5036	-8.7148	-1.02203
hsa-miR-10b-5p	2	176150329	176150352	23	+	3124.95	1801.7	263.417	520.826	1.05466e-05	0.000358585	8.62077	3.10782	8.62077	933.38	108.271	3.30645	22.4766	ENSG00000174307	PHLDA3	1	201464278	201469238	4960	-	2576.07	704.722	404.771	429.346	protein_coding	ENSG00000174307	ensembl_havana	7	0.0420552	0.524187	0.624622	-0.678945	-1.60097	330.367	528.908	-2.52014	-1.01705
hsa-miR-10b-5p	2	176150329	176150352	23	+	3124.95	1801.7	263.417	520.826	1.05466e-05	0.000358585	8.62077	3.10782	8.62077	933.38	108.271	3.30645	22.4766	ENSG00000175197	DDIT3	12	57516588	57521738	5150	-	1816.54	443.956	289.705	302.756	protein_coding	ENSG00000175197	ensembl_havana	13	0.0480771	0.543509	0.651415	-0.618351	-1.53512	238.784	366.562	-2.34806	-1.00363
hsa-miR-10b-5p	2	176150329	176150352	23	+	3124.95	1801.7	263.417	520.826	1.05466e-05	0.000358585	8.62077	3.10782	8.62077	933.38	108.271	3.30645	22.4766	ENSG00000176105	YES1	18	721588	812547	90959	-	4867.91	1035.14	771.442	811.318	protein_coding	ENSG00000176105	ensembl_havana	14	0.0320814	0.478306	0.632886	-0.659982	-1.58006	629.065	993.963	-2.40074	-1.03993
hsa-miR-10b-5p	2	176150329	176150352	23	+	3124.95	1801.7	263.417	520.826	1.05466e-05	0.000358585	8.62077	3.10782	8.62077	933.38	108.271	3.30645	22.4766	ENSG00000177606	JUN	1	58776845	58784049	7204	-	4433.16	1112.15	712.46	738.86	protein_coding	ENSG00000177606	ensembl_havana	8	0.0371313	0.50446	0.665329	-0.587861	-1.50302	590.291	887.217	-2.2048	-1.02461
hsa-miR-10b-5p	2	176150329	176150352	23	+	3124.95	1801.7	263.417	520.826	1.05466e-05	0.000358585	8.62077	3.10782	8.62077	933.38	108.271	3.30645	22.4766	ENSG00000179918	SEPHS2	16	30443631	30445875	2244	-	1222.67	305.857	196.214	203.779	protein_coding	ENSG00000179918	havana	19	0.00827602	0.278784	0.604454	-0.726296	-1.65439	153.692	254.265	-2.4039	-1.13856
hsa-miR-10b-5p	2	176150329	176150352	23	+	3124.95	1801.7	263.417	520.826	1.05466e-05	0.000358585	8.62077	3.10782	8.62077	933.38	108.271	3.30645	22.4766	ENSG00000179941	BBS10	12	76344474	76348416	3942	-	1867.44	428.189	276.645	311.24	protein_coding	ENSG00000179941	ensembl_havana	9	0.00640875	0.243885	0.484226	-1.04625	-2.06515	203.205	419.65	-3.47847	-1.22607
hsa-miR-10b-5p	2	176150329	176150352	23	+	3124.95	1801.7	263.417	520.826	1.05466e-05	0.000358585	8.62077	3.10782	8.62077	933.38	108.271	3.30645	22.4766	ENSG00000180185	FAHD1	16	1826967	1840208	13241	+	2053.18	466.548	322.741	342.196	protein_coding	ENSG00000180185	ensembl_havana	13	0.0193773	0.404148	0.596103	-0.746366	-1.67756	255.74	429.02	-2.58829	-1.08729
hsa-miR-10b-5p	2	176150329	176150352	23	+	3124.95	1801.7	263.417	520.826	1.05466e-05	0.000358585	8.62077	3.10782	8.62077	933.38	108.271	3.30645	22.4766	ENSG00000181038	METTL23	17	76726830	76733937	7107	+	755.345	187.228	118.639	125.891	protein_coding	ENSG00000181038	ensembl_havana	14	0.0121295	0.331865	0.562765	-0.829395	-1.77694	90.6875	161.146	-2.78458	-1.13393
hsa-miR-10b-5p	2	176150329	176150352	23	+	3124.95	1801.7	263.417	520.826	1.05466e-05	0.000358585	8.62077	3.10782	8.62077	933.38	108.271	3.30645	22.4766	ENSG00000188419	CHM	X	85861180	86047562	186382	-	4950.89	1175.8	793.901	825.148	protein_coding	ENSG00000188419	ensembl_havana	14	0.0155594	0.374375	0.634563	-0.656164	-1.57589	640.65	1009.59	-2.27803	-1.09016
hsa-miR-10b-5p	2	176150329	176150352	23	+	3124.95	1801.7	263.417	520.826	1.05466e-05	0.000358585	8.62077	3.10782	8.62077	933.38	108.271	3.30645	22.4766	ENSG00000188522	FAM83G	17	18968789	19004765	35976	-	139.856	44.7159	20.3729	23.3093	protein_coding	ENSG00000188522	ensembl_havana	15	0.0357423	0.498128	0.439204	-1.18704	-2.27685	14.255	32.4566	-4.90754	-1.05634
hsa-miR-10b-5p	2	176150329	176150352	23	+	3124.95	1801.7	263.417	520.826	1.05466e-05	0.000358585	8.62077	3.10782	8.62077	933.38	108.271	3.30645	22.4766	ENSG00000197019	SERTAD1	19	40421589	40425993	4404	-	287.21	87.6432	42.2939	47.8683	protein_coding	ENSG00000197019	ensembl_havana	5	0.0457895	0.535504	0.508039	-0.97699	-1.96835	32.3923	63.7595	-3.82564	-1.01275
hsa-miR-10b-5p	2	176150329	176150352	23	+	3124.95	1801.7	263.417	520.826	1.05466e-05	0.000358585	8.62077	3.10782	8.62077	933.38	108.271	3.30645	22.4766	ENSG00000197063	MAFG	17	81918270	81927736	9466	-	3399.74	881.157	541.264	566.623	protein_coding	ENSG00000197063	ensembl_havana	11	0.010459	0.309819	0.606462	-0.721512	-1.64891	427.734	705.294	-2.41805	-1.12442
hsa-miR-10b-5p	2	176150329	176150352	23	+	3124.95	1801.7	263.417	520.826	1.05466e-05	0.000358585	8.62077	3.10782	8.62077	933.38	108.271	3.30645	22.4766	ENSG00000198538	ZNF28	19	52797408	52857601	60193	-	1809.32	393.991	292.548	301.553	protein_coding	ENSG00000198538	ensembl_havana	11	0.0318082	0.478306	0.665597	-0.587279	-1.50241	241.07	362.186	-2.17866	-1.03606
hsa-miR-10b-5p	2	176150329	176150352	23	+	3124.95	1801.7	263.417	520.826	1.05466e-05	0.000358585	8.62077	3.10782	8.62077	933.38	108.271	3.30645	22.4766	ENSG00000198680	TUSC1	9	25676969	25678445	1476	-	246.967	121.074	24.1636	41.1611	protein_coding	ENSG00000198680	ensembl_havana	6	0.00352523	0.179559	0.236251	-2.08161	-4.23279	15.6739	66.3444	-11.1569	-1.60586
hsa-miR-10b-5p	2	176150329	176150352	23	+	3124.95	1801.7	263.417	520.826	1.05466e-05	0.000358585	8.62077	3.10782	8.62077	933.38	108.271	3.30645	22.4766	ENSG00000198945	L3MBTL3	6	130013699	130141450	127751	+	1587.37	347.806	255.964	264.562	protein_coding	ENSG00000198945	ensembl_havana	8	0.0319054	0.478306	0.657183	-0.605634	-1.52165	210.02	319.577	-2.23282	-1.03699
hsa-miR-10b-5p	2	176150329	176150352	23	+	3124.95	1801.7	263.417	520.826	1.05466e-05	0.000358585	8.62077	3.10782	8.62077	933.38	108.271	3.30645	22.4766	ENSG00000204237	OXLD1	17	81665036	81666636	1600	-	905.441	227.17	143.118	150.907	protein_coding	ENSG00000204237	ensembl_havana	5	0.047579	0.542158	0.625113	-0.677812	-1.59971	116.104	185.732	-2.54627	-1.00503
hsa-miR-10b-5p	2	176150329	176150352	23	+	3124.95	1801.7	263.417	520.826	1.05466e-05	0.000358585	8.62077	3.10782	8.62077	933.38	108.271	3.30645	22.4766	ENSG00000214575	CPEB1	15	82543201	82648862	105661	-	933.14	302.861	141.617	155.523	protein_coding	ENSG00000214575	ensembl_havana	10	0.0255181	0.453017	0.543751	-0.878981	-1.83908	109.419	201.23	-3.13904	-1.07746
hsa-miR-10b-5p	2	176150329	176150352	23	+	3124.95	1801.7	263.417	520.826	1.05466e-05	0.000358585	8.62077	3.10782	8.62077	933.38	108.271	3.30645	22.4766	ENSG00000221923	ZNF880	19	52369917	52385796	15879	+	4300.42	1383.51	656.64	716.737	protein_coding	ENSG00000221923	ensembl_havana	9	0.00552292	0.226057	0.521209	-0.940065	-1.91861	491.255	942.528	-3.03997	-1.21089
hsa-miR-10b-5p	2	176150329	176150352	23	+	3124.95	1801.7	263.417	520.826	1.05466e-05	0.000358585	8.62077	3.10782	8.62077	933.38	108.271	3.30645	22.4766	ENSG00000223496	EXOSC6	16	70246778	70251941	5163	-	6369.48	1304.81	1018.52	1061.58	protein_coding	ENSG00000223496	ensembl_havana	3	0.0241765	0.443199	0.642223	-0.638854	-1.55709	830.441	1293.07	-2.28832	-1.05953
hsa-miR-10b-5p	2	176150329	176150352	23	+	3124.95	1801.7	263.417	520.826	1.05466e-05	0.000358585	8.62077	3.10782	8.62077	933.38	108.271	3.30645	22.4766	ENSG00000274349	ZNF658	9	66856426	66932142	75716	+	1428.37	304.928	231.476	238.061	protein_coding	ENSG00000274349	ensembl_havana	5	0.0114203	0.320329	0.639937	-0.643999	-1.56265	185.863	290.44	-2.20837	-1.10574

## Sheet: SOD1-136 common targets
SOD1_Gene name (136)
NOTCH1
RTKN2
DIAPH2
ESYT1
PFAS
LAMC1
UHRF1
LSS
NUAK2
HHAT
DLX1
POC1A
ORC1
TPM4
CHDH
MAVS
FAHD1
KLHDC8A
SFT2D2
FZD2
WDR77
H6PD
CDC6
ELOVL7
BRCA1
FOXRED2
SLC7A2
PLEKHO1
GCLM
CTNS
ZIC2
MTHFD2
ASNS
PUS7
ITGA6
AGO1
MRPS18A
MICALL1
AP4S1
TRIB3
RBBP7
SLC38A7
IGDCC4
SLC1A5
CDK6
SERPINE1
GLIS3
CTSC
CHKA
SLC38A1
NOP2
EVA1A
ARHGEF2
CYP20A1
C1orf198
EGR1
NCOA5
ABCC10
EFNB2
FRMD8
AJUBA
SH3BP4
SESN2
C19orf12
SOX5
MSI1
MDM2
DRAM1
TNS3
FGF2
DUSP6
VPS37B
ZSCAN29
GCNT3
OSGIN1
PMAIP1
EPHA2
CHAC2
POLR2D
SFRP2
RPL7L1
IGFBP3
ZNF711
LACTB2
SLC7A11
TMEM123
CLGN
C4orf19
SLC16A1
IGF2BP1
VPS11
NOL9
STK17A
SLC4A2
E2F7
SGPL1
PRTG
WEE1
CENPV
TVP23A
CHAF1A
AVEN
TRIM56
SIK2
TP53RK
CYP7B1
RNF213
UBE2C
YES1
SPHK1
BDNF
METRNL
ACAD9
LDLRAD3
SKA2
ZBTB40
ZFP90
LAMP1
CYP27C1
SPRY4
FAM83G
FAM221A
SPRED3
FAM111B
ZNF470
MAFG
SMOC1
ARHGAP11A
ITPRIPL2
EXOSC6
NME1
C1orf226
TMEM199
PCDHGA3
ZNF850
SRXN1

## Sheet: TDP-70 common targets
TARDBP_Gene name (70)
CDKN1A
ADRA1B
IGSF1
UROD
HSPA1B
DIAPH2
TSPAN33
HTATIP2
NUAK2
HHAT
TMEM101
FAHD1
KLHDC8A
SFT2D2
CSMD1
ZNF878
GCLM
ZIC2
ITGA6
HMOX1
TRIB3
CA2
SLC1A5
HSPB1
MEST
DUSP3
SLC16A6
GNPDA1
GADD45A
RRAGC
CHST3
BTN2A2
BCL11B
GDF15
SESN2
BHLHE40
RAB33A
TBRG4
HERC5
GCNT3
OSGIN1
EPHA2
RIT1
CRHBP
CLGN
SLC16A1
WHAMM
ATF3
GEM
IRF2BP2
HSPA6
PHLDA3
DDIT3
YES1
JUN
SEPHS2
BBS10
METTL23
CHM
FAM83G
SERTAD1
MAFG
ZNF28
TUSC1
L3MBTL3
OXLD1
CPEB1
ZNF880
EXOSC6
ZNF658
