# Supplementary material for: Upregulated miR-10b-5p as a potential miRNA signature in amyotrophic lateral sclerosis patients
Source: Front Cell Neurosci. 2024 Nov 7;18:1457704. doi: 10.3389/fncel.2024.1457704 (PMC11586771; doi:10.3389/fncel.2024.1457704)
Supplement: Supplementary file 3 [file Table_3.XLSX]

## Sheet: GO_Biological_Process_SOD1
Supplemental Table 3: List of GO term annotations of Biological Process, Molecular Function, Cellular component, Reactome and KEGG pathway analysis of SOD1-ALS obtained by functional enrichment analysis (EnrichR)
Term	Overlap	P-value	Adjusted P-value	Old P-value	Old Adjusted P-value	Odds Ratio	Combined Score	Genes
Amino Acid Transport (GO:0006865)	6/46	6.62866e-07	0.000885589	0	0	22.8738	325.419	SLC38A1;SLC38A7;SH3BP4;SLC1A5;SLC7A11;SLC7A2
Glutamine Transport (GO:0006868)	3/8	1.67982e-05	0.0112212	0	0	89.5895	984.968	SLC38A1;SLC38A7;SLC1A5
Regulation Of Cell Population Proliferation (GO:0042127)	16/766	6.60856e-05	0.0235959	0	0	3.39804	32.7047	NOTCH1;UHRF1;IGFBP3;RTKN2;NOP2;OSGIN1;CDC6;FGF2;NME1;EFNB2;SFRP2;CDK6;MDM2;SH3BP4;ARHGEF2;E2F7
Neutral Amino Acid Transport (GO:0015804)	4/35	9.09344e-05	0.0235959	0	0	19.3871	180.404	SLC38A1;SLC38A7;SLC1A5;SLC7A11
Regulation Of Apoptotic Process (GO:0042981)	15/705	9.23354e-05	0.0235959	0	0	3.44484	32.0029	AVEN;EGR1;IGFBP3;SPHK1;OSGIN1;ASNS;DUSP6;NME1;SFRP2;NUAK2;STK17A;MDM2;IGF2BP1;PMAIP1;ITGA6
Positive Regulation Of Type I Interferon-Mediated Signaling Pathway (GO:0060340)	3/14	0.00010597	0.0235959	0	0	40.7102	372.594	MAVS;IGF2BP1;TRIM56
Carboxylic Acid Transmembrane Transport (GO:1905039)	4/39	0.000139871	0.0266954	0	0	17.168	152.362	SLC38A1;SLC16A1;SLC38A7;SLC7A11
Negative Regulation Of Intracellular Signal Transduction (GO:1902532)	8/231	0.000185771	0.0285996	0	0	5.50476	47.2914	SPRED3;NUAK2;RTKN2;MDM2;SH3BP4;AJUBA;DUSP6;EPHA2
Negative Regulation Of Growth (GO:0045926)	6/124	0.000204924	0.0285996	0	0	7.72334	65.5933	SFRP2;SESN2;OSGIN1;SH3BP4;BRCA1;RBBP7
Negative Regulation Of Cell Growth (GO:0030308)	6/125	0.000214069	0.0285996	0	0	7.65805	64.7045	SFRP2;SESN2;OSGIN1;SH3BP4;BRCA1;RBBP7
Negative Regulation Of Cellular Process (GO:0048523)	12/537	0.000308019	0.0358621	0	0	3.56479	28.8226	SFRP2;NOTCH1;CDK6;IGFBP3;SESN2;OSGIN1;SH3BP4;CDC6;BRCA1;RBBP7;E2F7;NME1
Regulation Of Cardiac Muscle Cell Proliferation (GO:0060043)	3/20	0.000322115	0.0358621	0	0	26.3339	211.741	NOTCH1;POLR2D;FGF2
Regulation Of Epithelial Cell Proliferation (GO:0050678)	5/91	0.000393116	0.0392965	0	0	8.77774	68.8298	SFRP2;CDK6;UHRF1;LAMC1;NME1
Sprouting Angiogenesis (GO:0002040)	4/52	0.000429984	0.0392965	0	0	12.5101	96.9753	EFNB2;RNF213;FGF2;E2F7
Carboxylic Acid Transport (GO:0046942)	4/53	0.000462651	0.0392965	0	0	12.2542	94.0941	SLC38A1;SLC16A1;SLC1A5;SLC7A2
Positive Regulation Of Cell Population Proliferation (GO:0008284)	11/483	0.000470617	0.0392965	0	0	3.61546	27.6997	EFNB2;SFRP2;NOTCH1;CDK6;SPHK1;RTKN2;NOP2;MDM2;LAMC1;FGF2;NME1
Regulation Of Angiogenesis (GO:0045765)	7/205	0.000513365	0.0403445	0	0	5.38963	40.8239	SFRP2;AGO1;SPHK1;SERPINE1;BRCA1;FGF2;EPHA2
Regulation Of Ketone Biosynthetic Process (GO:0010566)	2/6	0.000676306	0.047555	0	0	74.1045	540.879	EGR1;H6PD
Glutathione Biosynthetic Process (GO:0006750)	2/6	0.000676306	0.047555	0	0	74.1045	540.879	CHAC2;GCLM
Positive Regulation Of Vasculature Development (GO:1904018)	5/104	0.000724573	0.0484015	0	0	7.62009	55.0927	SFRP2;SPHK1;SERPINE1;BRCA1;FGF2
Negative Regulation Of Intrinsic Apoptotic Signaling Pathway (GO:2001243)	4/61	0.000790644	0.0484738	0	0	10.53	75.2125	SFRP2;RTKN2;MDM2;ARHGEF2
Positive Regulation Of Mitotic Cell Cycle (GO:0045931)	3/27	0.000798221	0.0484738	0	0	18.6466	133.009	SPHK1;MDM2;ASNS
Regulation Of Cell Growth (GO:0001558)	7/227	0.00093603	0.0524719	0	0	4.84524	33.7901	SFRP2;SPHK1;SESN2;OSGIN1;SH3BP4;BRCA1;RBBP7
Nonribosomal Peptide Biosynthetic Process (GO:0019184)	2/7	0.000942609	0.0524719	0	0	59.2806	413	CHAC2;GCLM
Modified Amino Acid Transport (GO:0072337)	3/29	0.000987313	0.052762	0	0	17.2105	119.106	CTNS;SLC7A11;SLC7A2
Negative Regulation Of Cell Population Proliferation (GO:0008285)	9/379	0.00116016	0.0555081	0	0	3.73369	25.2367	SFRP2;NOTCH1;CDK6;IGFBP3;POLR2D;SH3BP4;CDC6;E2F7;NME1
Regulation Of Extrinsic Apoptotic Signaling Pathway Via Death Domain Receptors (GO:1902041)	3/31	0.00120256	0.0555081	0	0	15.9796	107.436	SERPINE1;PMAIP1;BRCA1
Negative Regulation Of Extrinsic Apoptotic Signaling Pathway (GO:2001237)	4/70	0.00132524	0.0555081	0	0	9.08999	60.2318	SERPINE1;ITGA6;BRCA1;ARHGEF2
Positive Regulation Of Angiogenesis (GO:0045766)	5/119	0.00132701	0.0555081	0	0	6.61243	43.8062	SFRP2;SPHK1;SERPINE1;BRCA1;FGF2
Protein Autoubiquitination (GO:0051865)	4/71	0.00139703	0.0555081	0	0	8.95387	58.8574	RNF213;UHRF1;MDM2;BRCA1
Negative Regulation Of Cellular Response To Growth Factor Stimulus (GO:0090288)	4/71	0.00139703	0.0555081	0	0	8.95387	58.8574	DLX1;NOTCH1;SPRY4;FGF2
Regulation Of Type I Interferon-Mediated Signaling Pathway (GO:0060338)	3/33	0.00144526	0.0555081	0	0	14.9128	97.5216	MAVS;IGF2BP1;TRIM56
Signal Transduction By P53 Class Mediator (GO:0072331)	3/33	0.00144526	0.0555081	0	0	14.9128	97.5216	SESN2;PMAIP1;E2F7
Regulation Of Cell Adhesion Mediated By Integrin (GO:0033628)	3/33	0.00144526	0.0555081	0	0	14.9128	97.5216	SFRP2;SERPINE1;EPHA2
Positive Regulation Of Programmed Cell Death (GO:0043068)	7/245	0.00145418	0.0555081	0	0	4.47469	29.2346	SFRP2;STK17A;IGFBP3;IGF2BP1;PMAIP1;ITGA6;DUSP6
DNA Damage Response, Signal Transduction By P53 Class Mediator (GO:0030330)	3/36	0.00186344	0.0691545	0	0	13.555	85.1978	SESN2;MDM2;E2F7
Positive Regulation Of DNA-templated Transcription (GO:0045893)	18/1243	0.00192088	0.0693592	0	0	2.32101	14.5179	DLX1;EGR1;NOTCH1;FZD2;UHRF1;GLIS3;BRCA1;FGF2;ZFP90;MAVS;SFRP2;ZIC2;AGO1;ZNF711;ITGA6;ARHGEF2;RBBP7;E2F7
Protein Localization To Organelle (GO:0033365)	5/137	0.00246334	0.0804149	0	0	5.70553	34.2688	MAVS;NUAK2;LAMP1;MICALL1;MDM2
Vascular Transport (GO:0010232)	4/83	0.00248169	0.0804149	0	0	7.58918	45.5261	SLC38A1;SLC16A1;SLC1A5;SLC7A2
Positive Regulation Of Apoptotic Process (GO:0043065)	7/270	0.00251748	0.0804149	0	0	4.04418	24.2024	SFRP2;STK17A;IGFBP3;IGF2BP1;PMAIP1;ITGA6;DUSP6
L-alpha-amino Acid Transmembrane Transport (GO:1902475)	3/40	0.00252801	0.0804149	0	0	12.0872	72.2852	SLC38A1;SLC7A11;SLC7A2
Negative Regulation Of Mitotic Cell Cycle Phase Transition (GO:1901991)	3/40	0.00252801	0.0804149	0	0	12.0872	72.2852	AVEN;WEE1;E2F7
Transport Across Blood-Brain Barrier (GO:0150104)	4/85	0.00270609	0.0810096	0	0	7.40105	43.7568	SLC38A1;SLC16A1;SLC1A5;SLC7A2
Histone Monoubiquitination (GO:0010390)	2/12	0.00289716	0.0810096	0	0	29.6328	173.175	UHRF1;BRCA1
Amino Acid Transmembrane Transport (GO:0003333)	3/42	0.00290851	0.0810096	0	0	11.4662	66.9637	SLC38A1;SLC38A7;SLC7A11
Branching Morphogenesis Of An Epithelial Tube (GO:0048754)	3/42	0.00290851	0.0810096	0	0	11.4662	66.9637	SFRP2;FGF2;EPHA2
Cellular Response To Glucose Starvation (GO:0042149)	3/42	0.00290851	0.0810096	0	0	11.4662	66.9637	NUAK2;SESN2;PMAIP1
Regulation Of Cell Migration (GO:0030334)	9/434	0.00291052	0.0810096	0	0	3.24133	18.9275	SFRP2;NOTCH1;SPHK1;SERPINE1;OSGIN1;ITGA6;RBBP7;FGF2;EPHA2
Ephrin Receptor Signaling Pathway (GO:0048013)	3/43	0.00311124	0.0848288	0	0	11.1789	64.5331	EFNB2;YES1;EPHA2
Positive Regulation Of Cytokine-Mediated Signaling Pathway (GO:0001961)	3/44	0.00332243	0.0859252	0	0	10.9057	62.2397	MAVS;IGF2BP1;TRIM56
Negative Regulation Of Fibroblast Growth Factor Receptor Signaling Pathway (GO:0040037)	2/13	0.00340871	0.0859252	0	0	26.9376	153.044	SPRY4;FGF2
Cardiac Left Ventricle Morphogenesis (GO:0003214)	2/13	0.00340871	0.0859252	0	0	26.9376	153.044	NOTCH1;SFRP2
Positive Regulation Of Cardiac Muscle Cell Proliferation (GO:0060045)	2/13	0.00340871	0.0859252	0	0	26.9376	153.044	NOTCH1;FGF2
Regulation Of Stem Cell Differentiation (GO:2000736)	3/45	0.00354222	0.0860436	0	0	10.6455	60.0728	NOTCH1;RBBP7;PUS7
Positive Regulation Of Innate Immune Response (GO:0045089)	3/45	0.00354222	0.0860436	0	0	10.6455	60.0728	MAVS;IGF2BP1;TRIM56
Mitotic G2/M Transition Checkpoint (GO:0044818)	3/46	0.00377069	0.0863649	0	0	10.3974	58.0229	ORC1;BRCA1;CDC6
Negative Regulation Of Fatty Acid Biosynthetic Process (GO:0045717)	2/14	0.00395917	0.0863649	0	0	24.6915	136.587	TRIB3;BRCA1
Regulation Of Endothelial Cell Chemotaxis (GO:2001026)	2/14	0.00395917	0.0863649	0	0	24.6915	136.587	NOTCH1;FGF2
Negative Regulation Of Smooth Muscle Cell Migration (GO:0014912)	2/14	0.00395917	0.0863649	0	0	24.6915	136.587	IGFBP3;SERPINE1
Maturation Of LSU-rRNA From Tricistronic rRNA Transcript (SSU-rRNA, 5.8S rRNA, LSU-rRNA) (GO:0000463)	2/14	0.00395917	0.0863649	0	0	24.6915	136.587	RPL7L1;NOL9
Regulation Of Cell Fate Specification (GO:0042659)	2/14	0.00395917	0.0863649	0	0	24.6915	136.587	RBBP7;FGF2
Regulation Of Signal Transduction By P53 Class Mediator (GO:1901796)	3/47	0.00400795	0.0863649	0	0	10.1606	56.0813	TP53RK;NOP2;MDM2
Sphingolipid Catabolic Process (GO:0030149)	2/15	0.004548	0.0964464	0	0	22.791	122.914	SGPL1;SPHK1
Positive Regulation Of Transcription By RNA Polymerase II (GO:0045944)	14/938	0.00475475	0.0992555	0	0	2.35221	12.5811	DLX1;EGR1;NOTCH1;UHRF1;GLIS3;BRCA1;FGF2;MAVS;SFRP2;AGO1;ZNF711;ITGA6;ARHGEF2;E2F7
Regulation Of Transcription By RNA Polymerase II (GO:0006357)	24/2028	0.00496465	0.102043	0	0	1.90975	10.132	DLX1;EGR1;NOTCH1;NCOA5;UHRF1;GLIS3;BRCA1;FGF2;ZFP90;ZBTB40;MAVS;SFRP2;ZIC2;AGO1;MAFG;MDM2;TRIB3;ZNF711;ITGA6;ARHGEF2;RBBP7;E2F7;SOX5;ZSCAN29
Negative Regulation Of Cell Migration (GO:0030336)	5/163	0.00516848	0.103184	0	0	4.76036	25.0641	SFRP2;IGFBP3;SERPINE1;RBBP7;FGF2
Positive Regulation Of Cardiac Muscle Tissue Growth (GO:0055023)	2/16	0.00517465	0.103184	0	0	21.162	111.397	NOTCH1;FGF2
Positive Regulation Of NIK/NF-kappaB Signaling (GO:1901224)	3/53	0.00562158	0.108339	0	0	8.93865	46.3124	SPHK1;RTKN2;TRIM56
Cellular Response To Organonitrogen Compound (GO:0071417)	4/105	0.00575742	0.108339	0	0	5.92949	30.58	EGR1;SESN2;SH3BP4;BRCA1
Intrinsic Apoptotic Signaling Pathway (GO:0097193)	4/105	0.00575742	0.108339	0	0	5.92949	30.58	PMAIP1;TRIB3;BRCA1;EPHA2
DNA Replication Checkpoint Signaling (GO:0000076)	2/17	0.00583861	0.108339	0	0	19.7502	101.581	ORC1;CDC6
Cell Migration Involved In Sprouting Angiogenesis (GO:0002042)	2/17	0.00583861	0.108339	0	0	19.7502	101.581	EFNB2;FGF2
Negative Regulation Of TOR Signaling (GO:0032007)	3/54	0.00592302	0.108399	0	0	8.76294	44.9443	NUAK2;SESN2;SH3BP4
Heart Trabecula Morphogenesis (GO:0061384)	2/18	0.00653933	0.118061	0	0	18.5149	93.1286	NOTCH1;POLR2D
Positive Regulation Of DNA-binding Transcription Factor Activity (GO:0051091)	6/246	0.00678979	0.119764	0	0	3.77385	18.8403	MAVS;FZD2;ZIC2;SPHK1;RTKN2;ARHGEF2
Membrane Lipid Biosynthetic Process (GO:0046467)	3/57	0.0068847	0.119764	0	0	8.27485	41.196	SGPL1;SPHK1;ELOVL7
RNA Metabolic Process (GO:0016070)	4/111	0.00699223	0.119764	0	0	5.5953	27.7692	EXOSC6;TP53RK;AGO1;NOL9
Negative Regulation Of Transmembrane Receptor Protein Serine/Threonine Kinase Signaling Pathway (GO:0090101)	4/111	0.00699223	0.119764	0	0	5.5953	27.7692	SPRED3;DLX1;NOTCH1;RBBP7
Negative Regulation Of Fatty Acid Metabolic Process (GO:0045922)	2/19	0.00727629	0.120014	0	0	17.4249	85.7853	TRIB3;BRCA1
Regulation Of Fibroblast Growth Factor Receptor Signaling Pathway (GO:0040036)	2/19	0.00727629	0.120014	0	0	17.4249	85.7853	SPRY4;FGF2
Regulation Of Smooth Muscle Cell Migration (GO:0014910)	2/19	0.00727629	0.120014	0	0	17.4249	85.7853	IGFBP3;SERPINE1
Positive Regulation Of Cellular Process (GO:0048522)	10/594	0.0074467	0.121327	0	0	2.62013	12.8386	EFNB2;DLX1;SFRP2;NOTCH1;SPHK1;RTKN2;NOP2;MDM2;LAMC1;FGF2
Regulation Of Necroptotic Process (GO:0060544)	2/20	0.00804898	0.128017	0	0	16.4561	79.3545	IGF2BP1;ARHGEF2
Maturation Of LSU-rRNA (GO:0000470)	2/20	0.00804898	0.128017	0	0	16.4561	79.3545	RPL7L1;NOP2
Blood Vessel Endothelial Cell Migration (GO:0043534)	2/22	0.00969949	0.152453	0	0	14.809	68.6496	EFNB2;FGF2
Positive Regulation Of Cell Cycle (GO:0045787)	3/65	0.00988158	0.152702	0	0	7.20422	33.2625	SPHK1;MDM2;ASNS
Organonitrogen Compound Biosynthetic Process (GO:1901566)	4/123	0.00996091	0.152702	0	0	5.02801	23.1745	SGPL1;CHKA;SPHK1;ELOVL7
Negative Regulation Of DNA-templated Transcription (GO:0045892)	14/1025	0.0100582	0.152702	0	0	2.13992	9.84227	DLX1;NOTCH1;NCOA5;UHRF1;GLIS3;BRCA1;ZFP90;SFRP2;ZIC2;MAFG;MDM2;TRIB3;RBBP7;E2F7
Regulation Of Cell Differentiation (GO:0045595)	5/193	0.0103451	0.155274	0	0	3.99464	18.2605	DLX1;CDK6;BDNF;SMOC1;RBBP7
Negative Regulation Of Extrinsic Apoptotic Signaling Pathway Via Death Domain Receptors (GO:1902042)	2/23	0.0105763	0.155274	0	0	14.1031	64.1568	SERPINE1;BRCA1
Regulation Of Extracellular Matrix Organization (GO:1903053)	2/23	0.0105763	0.155274	0	0	14.1031	64.1568	NOTCH1;LAMC1
Cellular Response To Starvation (GO:0009267)	4/126	0.0108128	0.157021	0	0	4.90363	22.1988	NUAK2;SESN2;PMAIP1;ASNS
Negative Regulation Of Lipid Biosynthetic Process (GO:0051055)	2/25	0.0124306	0.174813	0	0	12.8754	56.4921	TRIB3;BRCA1
Negative Regulation Of Response To Wounding (GO:1903035)	2/25	0.0124306	0.174813	0	0	12.8754	56.4921	SERPINE1;FGF2
Osteoclast Differentiation (GO:0030316)	2/25	0.0124306	0.174813	0	0	12.8754	56.4921	SLC4A2;EPHA2
Positive Regulation Of Cell Differentiation (GO:0045597)	6/283	0.0129673	0.179564	0	0	3.26359	14.1814	DLX1;SFRP2;IGFBP3;LAMC1;ARHGEF2;SOX5
Cellular Response To Hypoxia (GO:0071456)	3/72	0.0130372	0.179564	0	0	6.47107	28.0841	NOTCH1;MDM2;PMAIP1
L-amino Acid Transport (GO:0015807)	2/26	0.013407	0.180755	0	0	12.3383	53.2025	SLC38A1;SLC7A11
Regulation Of Fatty Acid Biosynthetic Process (GO:0042304)	2/26	0.013407	0.180755	0	0	12.3383	53.2025	TRIB3;BRCA1
Cellular Response To Decreased Oxygen Levels (GO:0036294)	3/73	0.0135296	0.180755	0	0	6.3783	27.445	NOTCH1;MDM2;PMAIP1
Negative Regulation Of Cell Differentiation (GO:0045596)	5/207	0.0136753	0.180893	0	0	3.71514	15.946	SPRED3;SFRP2;NOTCH1;CDK6;TRIB3
Positive Regulation Of Nucleic Acid-Templated Transcription (GO:1903508)	9/557	0.0139826	0.181692	0	0	2.4979	10.6659	EGR1;NOTCH1;FZD2;ZIC2;ZNF711;BRCA1;RBBP7;FGF2;ZFP90
Negative Regulation Of Cellular Biosynthetic Process (GO:0031327)	4/137	0.0143343	0.181692	0	0	4.49556	19.0841	IGF2BP1;TRIB3;BRCA1;PUS7
Amino Acid Import Across Plasma Membrane (GO:0089718)	2/27	0.0144157	0.181692	0	0	11.8442	50.2126	SLC1A5;SLC7A2
Cellular Response To Acid Chemical (GO:0071229)	2/27	0.0144157	0.181692	0	0	11.8442	50.2126	SESN2;SH3BP4
Positive Regulation Of Ubiquitin-Protein Transferase Activity (GO:0051443)	2/27	0.0144157	0.181692	0	0	11.8442	50.2126	UBE2C;TRIB3
Regulation Of Ras Protein Signal Transduction (GO:0046578)	3/76	0.0150697	0.182739	0	0	6.11525	25.6539	NOTCH1;SPRY4;ARHGEF2
Negative Regulation Of Transcription By RNA Polymerase II (GO:0000122)	11/763	0.0151411	0.182739	0	0	2.23651	9.37174	DLX1;NOTCH1;NCOA5;UHRF1;MAFG;GLIS3;MDM2;TRIB3;RBBP7;ZFP90;E2F7
Negative Regulation Of Wound Healing (GO:0061045)	2/28	0.0154562	0.182739	0	0	11.3881	47.4853	SERPINE1;FGF2
Cell-Substrate Junction Assembly (GO:0007044)	2/28	0.0154562	0.182739	0	0	11.3881	47.4853	ITGA6;LAMC1
Positive Regulation Of Fibroblast Proliferation (GO:0048146)	2/28	0.0154562	0.182739	0	0	11.3881	47.4853	CDK6;SPHK1
Regulation Of DNA Damage Response, Signal Transduction By P53 Class Mediator (GO:0043516)	2/28	0.0154562	0.182739	0	0	11.3881	47.4853	MDM2;PMAIP1
Negative Regulation Of G2/M Transition Of Mitotic Cell Cycle (GO:0010972)	2/28	0.0154562	0.182739	0	0	11.3881	47.4853	AVEN;BRCA1
Sphingolipid Biosynthetic Process (GO:0030148)	3/77	0.0156042	0.182871	0	0	6.03231	25.0957	SGPL1;SPHK1;ELOVL7
Positive Regulation Of Tumor Necrosis Factor Production (GO:0032760)	3/78	0.0161493	0.185995	0	0	5.95158	24.5555	MAVS;FRMD8;ARHGEF2
Proteolysis Involved In Protein Catabolic Process (GO:0051603)	3/78	0.0161493	0.185995	0	0	5.95158	24.5555	MDM2;PMAIP1;CTSC
Regulation Of Cytokinesis (GO:0032465)	3/80	0.0172713	0.194665	0	0	5.79641	23.5259	CENPV;CDC6;E2F7
Negative Regulation Of Epithelial To Mesenchymal Transition (GO:0010719)	2/30	0.0176306	0.194665	0	0	10.5736	42.6973	SPRED3;SFRP2
Regulation Of Vasculature Development (GO:1901342)	2/30	0.0176306	0.194665	0	0	10.5736	42.6973	FGF2;EPHA2
Response To Amino Acid (GO:0043200)	2/30	0.0176306	0.194665	0	0	10.5736	42.6973	SESN2;SH3BP4
Regulation Of Cell Migration Involved In Sprouting Angiogenesis (GO:0090049)	2/30	0.0176306	0.194665	0	0	10.5736	42.6973	NOTCH1;FGF2
Positive Regulation Of Tumor Necrosis Factor Superfamily Cytokine Production (GO:1903557)	3/82	0.0184359	0.198953	0	0	5.64909	22.5594	MAVS;FRMD8;ARHGEF2
Negative Regulation Of Apoptotic Signaling Pathway (GO:2001234)	3/82	0.0184359	0.198953	0	0	5.64909	22.5594	BDNF;RTKN2;ITGA6
Defense Response To Symbiont (GO:0140546)	4/148	0.0185091	0.198953	0	0	4.14983	16.5557	MAVS;IGF2BP1;PMAIP1;TRIM56
Negative Regulation Of Intracellular Steroid Hormone Receptor Signaling Pathway (GO:0033144)	2/31	0.0187635	0.198953	0	0	10.2084	40.5871	VPS11;BRCA1
Glutamine Family Amino Acid Metabolic Process (GO:0009064)	2/31	0.0187635	0.198953	0	0	10.2084	40.5871	SLC38A1;GCLM
Regulation Of NIK/NF-kappaB Signaling (GO:1901222)	3/83	0.0190342	0.200163	0	0	5.5782	22.0981	SPHK1;RTKN2;TRIM56
Protein Polyubiquitination (GO:0000209)	5/226	0.0192554	0.200163	0	0	3.39246	13.4001	RNF213;UBE2C;MDM2;BRCA1;TRIM56
protein-RNA Complex Assembly (GO:0022618)	4/150	0.0193409	0.200163	0	0	4.09257	16.1474	AGO1;NOP2;POLR2D;WDR77
Positive Regulation Of Protein Ubiquitination (GO:0031398)	3/84	0.0196431	0.200163	0	0	5.50905	21.6507	SPHK1;TRIB3;BRCA1
Negative Regulation Of Osteoblast Differentiation (GO:0045668)	2/32	0.0199264	0.200163	0	0	9.86766	38.6389	NOTCH1;CDK6
Regulation Of Metaphase/Anaphase Transition Of Cell Cycle (GO:1902099)	2/32	0.0199264	0.200163	0	0	9.86766	38.6389	UBE2C;CDC6
Negative Regulation Of G1/S Transition Of Mitotic Cell Cycle (GO:2000134)	2/32	0.0199264	0.200163	0	0	9.86766	38.6389	WEE1;E2F7
Regulation Of Osteoblast Differentiation (GO:0045667)	3/85	0.0202628	0.202023	0	0	5.44159	21.2166	NOTCH1;CDK6;SMOC1
Regulation Of Mitotic Cell Cycle Phase Transition (GO:1901990)	3/86	0.0208931	0.205702	0	0	5.37576	20.7952	CDK6;UBE2C;CDC6
Negative Regulation Of Multicellular Organismal Process (GO:0051241)	5/231	0.0209398	0.205702	0	0	3.31656	12.8222	SPRED3;DLX1;SFRP2;NOTCH1;RBBP7
Negative Regulation Of Blood Vessel Endothelial Cell Migration (GO:0043537)	2/33	0.0211187	0.205946	0	0	9.54887	36.8357	NOTCH1;FGF2
Cellular Response To Growth Factor Stimulus (GO:0071363)	4/155	0.0215206	0.208345	0	0	3.95605	15.1863	DLX1;NOTCH1;SPHK1;SOX5
Positive Regulation Of Cytokine Production (GO:0001819)	6/320	0.0223099	0.212526	0	0	2.87359	10.9275	EGR1;MAVS;SPHK1;SERPINE1;BRCA1;ARHGEF2
Cellular Response To Vascular Endothelial Growth Factor Stimulus (GO:0035924)	2/34	0.0223401	0.212526	0	0	9.25	35.1627	NOTCH1;SPHK1
Cellular Response To Amino Acid Stimulus (GO:0071230)	2/35	0.02359	0.212526	0	0	8.96924	33.6072	SESN2;SH3BP4
Regulation Of G2/M Transition Of Mitotic Cell Cycle (GO:0010389)	2/35	0.02359	0.212526	0	0	8.96924	33.6072	AVEN;CDK6
Negative Regulation Of Cell Cycle G1/S Phase Transition (GO:1902807)	2/35	0.02359	0.212526	0	0	8.96924	33.6072	WEE1;E2F7
Positive Regulation Of Interferon-Beta Production (GO:0032728)	2/36	0.024868	0.212526	0	0	8.705	32.1578	MAVS;TRIM56
Negative Regulation Of Amide Metabolic Process (GO:0034249)	3/93	0.0256051	0.212526	0	0	4.95589	18.1632	SPHK1;IGF2BP1;PUS7
Regulation Of ERK1 And ERK2 Cascade (GO:0070372)	5/244	0.0257615	0.212526	0	0	3.13408	11.4672	SPRED3;NOTCH1;FGF2;DUSP6;EPHA2
Negative Regulation Of Endothelial Cell Migration (GO:0010596)	2/37	0.0261738	0.212526	0	0	8.45586	30.8047	NOTCH1;FGF2
Protein Acylation (GO:0043543)	2/37	0.0261738	0.212526	0	0	8.45586	30.8047	HHAT;SPHK1
Regulation Of Cellular Component Biogenesis (GO:0044087)	2/37	0.0261738	0.212526	0	0	8.45586	30.8047	NOTCH1;VPS11
Sphingolipid Metabolic Process (GO:0006665)	3/94	0.026321	0.212526	0	0	4.90118	17.8275	SGPL1;SPHK1;ELOVL7
Phosphorylation (GO:0016310)	7/429	0.0274995	0.212526	0	0	2.49998	8.98391	NUAK2;CDK6;TP53RK;STK17A;IGFBP3;SPHK1;SIK2
Response To Transforming Growth Factor Beta (GO:0071559)	2/38	0.0275068	0.212526	0	0	8.22056	29.5391	DLX1;SOX5
Regulation Of Protein Metabolic Process (GO:0051246)	3/96	0.0277849	0.212526	0	0	4.79529	17.1828	UHRF1;MDM2;MSI1
Positive Regulation Of Cytokinesis (GO:0032467)	2/39	0.0288666	0.212526	0	0	7.99798	28.3534	CENPV;CDC6
Negative Regulation Of Cell-Substrate Adhesion (GO:0010812)	2/39	0.0288666	0.212526	0	0	7.99798	28.3534	NOTCH1;SPRY4
Protein Ubiquitination (GO:0016567)	7/434	0.0290324	0.212526	0	0	2.47007	8.74244	RNF213;UBE2C;UHRF1;VPS11;MDM2;BRCA1;TRIM56
Regulation Of Cytokine-Mediated Signaling Pathway (GO:0001959)	2/40	0.0302528	0.212526	0	0	7.78712	27.2406	SPHK1;IGF2BP1
Regulation Of Organelle Organization (GO:0033043)	3/100	0.0308403	0.212526	0	0	4.59662	15.9913	MAVS;CENPV;VPS11
Non-Canonical Wnt Signaling Pathway (GO:0035567)	2/41	0.0316651	0.212526	0	0	7.58706	26.1947	FZD2;SFRP2
Visual System Development (GO:0150063)	2/41	0.0316651	0.212526	0	0	7.58706	26.1947	SMOC1;POLR2D
Protein Catabolic Process (GO:0030163)	3/102	0.0324317	0.212526	0	0	4.5033	15.4401	MDM2;PMAIP1;CTSC
Cardiac Ventricle Morphogenesis (GO:0003208)	2/42	0.0331029	0.212526	0	0	7.39701	25.21	NOTCH1;SFRP2
Positive Regulation Of Neuron Differentiation (GO:0045666)	2/42	0.0331029	0.212526	0	0	7.39701	25.21	DLX1;ARHGEF2
B Cell Chemotaxis (GO:0035754)	1/5	0.0335438	0.212526	0	0	36.7778	124.857	CYP7B1
Negative Regulation Of Gene Expression Via CpG Island Methylation (GO:0044027)	1/5	0.0335438	0.212526	0	0	36.7778	124.857	UHRF1
Negative Regulation Of Glial Cell Proliferation (GO:0060253)	1/5	0.0335438	0.212526	0	0	36.7778	124.857	NOTCH1
DNA Replication-Dependent Chromatin Assembly (GO:0006335)	1/5	0.0335438	0.212526	0	0	36.7778	124.857	CHAF1A
Regulation Of Enamel Mineralization (GO:0070173)	1/5	0.0335438	0.212526	0	0	36.7778	124.857	SLC4A2
Negative Regulation Of Lens Fiber Cell Differentiation (GO:1902747)	1/5	0.0335438	0.212526	0	0	36.7778	124.857	SPRED3
L-aspartate Import Across Plasma Membrane (GO:0140009)	1/5	0.0335438	0.212526	0	0	36.7778	124.857	SLC1A5
L-aspartate Transmembrane Transport (GO:0070778)	1/5	0.0335438	0.212526	0	0	36.7778	124.857	SLC1A5
L-ornithine Transmembrane Transport (GO:1903352)	1/5	0.0335438	0.212526	0	0	36.7778	124.857	SLC7A2
Regulation Of Hormone Biosynthetic Process (GO:0046885)	1/5	0.0335438	0.212526	0	0	36.7778	124.857	EGR1
Regulation Of pro-B Cell Differentiation (GO:2000973)	1/5	0.0335438	0.212526	0	0	36.7778	124.857	NOTCH1
Ornithine Transport (GO:0015822)	1/5	0.0335438	0.212526	0	0	36.7778	124.857	SLC7A2
Pericardium Morphogenesis (GO:0003344)	1/5	0.0335438	0.212526	0	0	36.7778	124.857	NOTCH1
Cellular Heat Acclimation (GO:0070370)	1/5	0.0335438	0.212526	0	0	36.7778	124.857	RBBP7
Regulation Of Translation In Response To Endoplasmic Reticulum Stress (GO:0036490)	1/5	0.0335438	0.212526	0	0	36.7778	124.857	SESN2
Choline Metabolic Process (GO:0019695)	1/5	0.0335438	0.212526	0	0	36.7778	124.857	CHDH
Response To Heparin (GO:0071503)	1/5	0.0335438	0.212526	0	0	36.7778	124.857	EGR1
Positive Regulation Of Cardiac Muscle Cell Differentiation (GO:2000727)	1/5	0.0335438	0.212526	0	0	36.7778	124.857	EFNB2
Positive Regulation Of Extrinsic Apoptotic Signaling Pathway Via Death Domain Receptors (GO:1902043)	1/5	0.0335438	0.212526	0	0	36.7778	124.857	PMAIP1
Succinate Transport (GO:0015744)	1/5	0.0335438	0.212526	0	0	36.7778	124.857	SLC16A1
tRNA Pseudouridine Synthesis (GO:0031119)	1/5	0.0335438	0.212526	0	0	36.7778	124.857	PUS7
Gamma-Aminobutyric Acid Metabolic Process (GO:0009448)	1/5	0.0335438	0.212526	0	0	36.7778	124.857	SLC38A1
Positive Regulation Of Necroptotic Process (GO:0060545)	1/5	0.0335438	0.212526	0	0	36.7778	124.857	IGF2BP1
Venous Blood Vessel Morphogenesis (GO:0048845)	1/5	0.0335438	0.212526	0	0	36.7778	124.857	NOTCH1
Heat Acclimation (GO:0010286)	1/5	0.0335438	0.212526	0	0	36.7778	124.857	RBBP7
Hepatocyte Differentiation (GO:0070365)	1/5	0.0335438	0.212526	0	0	36.7778	124.857	E2F7
Positive Regulation Of Programmed Necrotic Cell Death (GO:0062100)	1/5	0.0335438	0.212526	0	0	36.7778	124.857	IGF2BP1
Histone Arginine Methylation (GO:0034969)	1/5	0.0335438	0.212526	0	0	36.7778	124.857	WDR77
Positive Regulation Of Receptor Binding (GO:1900122)	1/5	0.0335438	0.212526	0	0	36.7778	124.857	BDNF
Positive Regulation Of Tau-Protein Kinase Activity (GO:1902949)	1/5	0.0335438	0.212526	0	0	36.7778	124.857	EGR1
Positive Regulation Of Transcription Of Notch Receptor Target (GO:0007221)	1/5	0.0335438	0.212526	0	0	36.7778	124.857	NOTCH1
Regulation Of Basement Membrane Organization (GO:0110011)	1/5	0.0335438	0.212526	0	0	36.7778	124.857	LAMC1
Negative Regulation Of Cardiac Muscle Tissue Growth (GO:0055022)	1/5	0.0335438	0.212526	0	0	36.7778	124.857	POLR2D
Negative Regulation Of Cytokinesis (GO:0032466)	1/5	0.0335438	0.212526	0	0	36.7778	124.857	E2F7
Positive Regulation Of Cell Division (GO:0051781)	2/43	0.0345659	0.212526	0	0	7.21624	24.2818	CENPV;CDC6
Positive Regulation Of miRNA Transcription (GO:1902895)	2/43	0.0345659	0.212526	0	0	7.21624	24.2818	EGR1;FGF2
Negative Regulation Of BMP Signaling Pathway (GO:0030514)	2/43	0.0345659	0.212526	0	0	7.21624	24.2818	DLX1;NOTCH1
Negative Regulation Of MAPK Cascade (GO:0043409)	3/105	0.0348979	0.212526	0	0	4.37019	14.6634	SPRED3;SPRY4;DUSP6
Positive Regulation Of Cell Growth (GO:0030307)	3/106	0.035741	0.212526	0	0	4.32754	14.417	SFRP2;BDNF;SPHK1
Negative Regulation Of Signal Transduction (GO:0009968)	5/267	0.0359243	0.212526	0	0	2.8556	9.49871	SFRP2;BDNF;IGFBP3;SPRY4;FGF2
Negative Regulation Of Nucleic Acid-Templated Transcription (GO:1903507)	7/456	0.0364651	0.212526	0	0	2.34639	7.76982	SFRP2;NOTCH1;ZIC2;MDM2;TRIB3;BRCA1;RBBP7
Response To Tumor Necrosis Factor (GO:0034612)	3/108	0.0374585	0.212526	0	0	4.24468	13.9418	SPHK1;BRCA1;ARHGEF2
Organic Hydroxy Compound Transport (GO:0015850)	2/45	0.0375659	0.212526	0	0	6.8799	22.5775	SLC16A1;POLR2D
Negative Regulation Of Developmental Process (GO:0051093)	3/109	0.0383329	0.212526	0	0	4.20443	13.7125	NOTCH1;CDK6;RBBP7
Positive Regulation Of Cell Migration (GO:0030335)	5/272	0.0384187	0.212526	0	0	2.80141	9.1304	NOTCH1;SPHK1;ITGA6;ARHGEF2;EPHA2
Regulation Of Fibroblast Proliferation (GO:0048145)	2/46	0.039102	0.212526	0	0	6.7232	21.7938	CDK6;SPHK1
Antiviral Innate Immune Response (GO:0140374)	2/46	0.039102	0.212526	0	0	6.7232	21.7938	MAVS;IGF2BP1
Negative Regulation Of Cellular Metabolic Process (GO:0031324)	2/46	0.039102	0.212526	0	0	6.7232	21.7938	CDK6;BRCA1
Mitotic Cell Cycle Phase Transition (GO:0044772)	3/111	0.0401129	0.212526	0	0	4.12615	13.2699	WEE1;CDK6;UBE2C
'De Novo' AMP Biosynthetic Process (GO:0044208)	1/6	0.0401174	0.212526	0	0	29.4207	94.6155	PFAS
Regulation Of Cortisol Biosynthetic Process (GO:2000064)	1/6	0.0401174	0.212526	0	0	29.4207	94.6155	H6PD
DNA Strand Resection Involved In Replication Fork Processing (GO:0110025)	1/6	0.0401174	0.212526	0	0	29.4207	94.6155	BRCA1
Regulation Of Endothelial Cell Chemotaxis To Fibroblast Growth Factor (GO:2000544)	1/6	0.0401174	0.212526	0	0	29.4207	94.6155	FGF2
GMP Biosynthetic Process (GO:0006177)	1/6	0.0401174	0.212526	0	0	29.4207	94.6155	PFAS
Regulation Of Extracellular Matrix Assembly (GO:1901201)	1/6	0.0401174	0.212526	0	0	29.4207	94.6155	NOTCH1
Negative Regulation Of Oligodendrocyte Differentiation (GO:0048715)	1/6	0.0401174	0.212526	0	0	29.4207	94.6155	NOTCH1
Negative Regulation Of Plasminogen Activation (GO:0010757)	1/6	0.0401174	0.212526	0	0	29.4207	94.6155	SERPINE1
Regulation Of Lens Fiber Cell Differentiation (GO:1902746)	1/6	0.0401174	0.212526	0	0	29.4207	94.6155	SPRED3
Atrioventricular Valve Formation (GO:0003190)	1/6	0.0401174	0.212526	0	0	29.4207	94.6155	NOTCH1
Cardiac Muscle Cell Myoblast Differentiation (GO:0060379)	1/6	0.0401174	0.212526	0	0	29.4207	94.6155	NOTCH1
Cellular Hyperosmotic Response (GO:0071474)	1/6	0.0401174	0.212526	0	0	29.4207	94.6155	ARHGEF2
Regulation Of Skeletal Muscle Satellite Cell Proliferation (GO:0014842)	1/6	0.0401174	0.212526	0	0	29.4207	94.6155	FGF2
Cellular Response To Gonadotropin Stimulus (GO:0071371)	1/6	0.0401174	0.212526	0	0	29.4207	94.6155	NOTCH1
Polyadenylation-Dependent snoRNA 3'-End Processing (GO:0071051)	1/6	0.0401174	0.212526	0	0	29.4207	94.6155	EXOSC6
Response To Increased Oxygen Levels (GO:0036296)	1/6	0.0401174	0.212526	0	0	29.4207	94.6155	TMEM199
Positive Regulation Of Endoplasmic Reticulum Stress-Induced Intrinsic Apoptotic Signaling Pathway (GO:1902237)	1/6	0.0401174	0.212526	0	0	29.4207	94.6155	PMAIP1
Positive Regulation Of Fibroblast Apoptotic Process (GO:2000271)	1/6	0.0401174	0.212526	0	0	29.4207	94.6155	STK17A
Positive Regulation Of Hormone Metabolic Process (GO:0032352)	1/6	0.0401174	0.212526	0	0	29.4207	94.6155	EGR1
Fatty Acid Elongation, Monounsaturated Fatty Acid (GO:0034625)	1/6	0.0401174	0.212526	0	0	29.4207	94.6155	ELOVL7
Fatty Acid Elongation, Polyunsaturated Fatty Acid (GO:0034626)	1/6	0.0401174	0.212526	0	0	29.4207	94.6155	ELOVL7
Fatty Acid Elongation, Saturated Fatty Acid (GO:0019367)	1/6	0.0401174	0.212526	0	0	29.4207	94.6155	ELOVL7
Fatty Acid Elongation, Unsaturated Fatty Acid (GO:0019368)	1/6	0.0401174	0.212526	0	0	29.4207	94.6155	ELOVL7
Free Ubiquitin Chain Polymerization (GO:0010994)	1/6	0.0401174	0.212526	0	0	29.4207	94.6155	UBE2C
Glandular Epithelial Cell Development (GO:0002068)	1/6	0.0401174	0.212526	0	0	29.4207	94.6155	CDK6
Type B Pancreatic Cell Development (GO:0003323)	1/6	0.0401174	0.212526	0	0	29.4207	94.6155	CDK6
Vacuole Organization (GO:0007033)	1/6	0.0401174	0.212526	0	0	29.4207	94.6155	VPS11
Vascular Associated Smooth Muscle Cell Development (GO:0097084)	1/6	0.0401174	0.212526	0	0	29.4207	94.6155	NOTCH1
Heart Trabecula Formation (GO:0060347)	1/6	0.0401174	0.212526	0	0	29.4207	94.6155	POLR2D
Leukotriene Transport (GO:0071716)	1/6	0.0401174	0.212526	0	0	29.4207	94.6155	ABCC10
Locomotor Rhythm (GO:0045475)	1/6	0.0401174	0.212526	0	0	29.4207	94.6155	EGR1
Protein Catabolic Process In The Vacuole (GO:0007039)	1/6	0.0401174	0.212526	0	0	29.4207	94.6155	TMEM199
Regulation Of Cell Adhesion Molecule Production (GO:0060353)	1/6	0.0401174	0.212526	0	0	29.4207	94.6155	NOTCH1
Defense Response To Virus (GO:0051607)	4/189	0.0402673	0.212526	0	0	3.22342	10.3543	MAVS;IGF2BP1;PMAIP1;TRIM56
Regulation Of Wound Healing (GO:0061041)	2/47	0.0406618	0.212526	0	0	6.57347	21.0513	SERPINE1;FGF2
Protein Monoubiquitination (GO:0006513)	2/47	0.0406618	0.212526	0	0	6.57347	21.0513	UHRF1;TRIM56
Regulation Of Intrinsic Apoptotic Signaling Pathway (GO:2001242)	2/48	0.0422447	0.212526	0	0	6.43024	20.3471	RTKN2;PMAIP1
Negative Regulation Of ERK1 And ERK2 Cascade (GO:0070373)	2/48	0.0422447	0.212526	0	0	6.43024	20.3471	SPRED3;DUSP6
Modification-Dependent Protein Catabolic Process (GO:0019941)	4/192	0.0422569	0.212526	0	0	3.1715	10.0346	RNF213;UBE2C;UHRF1;MDM2
Regulation Of MAP Kinase Activity (GO:0043405)	3/114	0.0428602	0.212526	0	0	4.01402	12.6434	SPRY4;TRIB3;FGF2
Regulation Of Mitotic Metaphase/Anaphase Transition (GO:0030071)	2/49	0.0438505	0.212526	0	0	6.29311	19.6784	UBE2C;CDC6
Positive Regulation Of miRNA Metabolic Process (GO:2000630)	2/49	0.0438505	0.212526	0	0	6.29311	19.6784	EGR1;FGF2
Intrinsic Apoptotic Signaling Pathway In Response To DNA Damage (GO:0008630)	2/49	0.0438505	0.212526	0	0	6.29311	19.6784	BRCA1;EPHA2
Positive Regulation Of Protein Phosphorylation (GO:0001934)	6/377	0.0441793	0.212526	0	0	2.42501	7.5648	MAVS;SFRP2;BDNF;SPHK1;ARHGEF2;FGF2
Transmembrane Receptor Protein Tyrosine Kinase Signaling Pathway (GO:0007169)	5/284	0.0448298	0.212526	0	0	2.67928	8.31885	EFNB2;YES1;BDNF;FGF2;EPHA2
Regulation Of Interferon-Beta Production (GO:0032648)	2/50	0.0454787	0.212526	0	0	6.16169	19.0428	MAVS;TRIM56
Dicarboxylic Acid Metabolic Process (GO:0043648)	2/50	0.0454787	0.212526	0	0	6.16169	19.0428	MTHFD2;GCLM
Positive Regulation Of Fat Cell Differentiation (GO:0045600)	2/50	0.0454787	0.212526	0	0	6.16169	19.0428	SFRP2;METRNL
Steroid Biosynthetic Process (GO:0006694)	2/50	0.0454787	0.212526	0	0	6.16169	19.0428	CYP7B1;LSS
Negative Regulation Of Programmed Cell Death (GO:0043069)	6/381	0.0460864	0.212526	0	0	2.39865	7.3812	AVEN;NUAK2;SPHK1;MDM2;ASNS;SLC7A11
Regulation Of Chemokine (C-C Motif) Ligand 5 Production (GO:0071649)	1/7	0.0466465	0.212526	0	0	24.516	75.1455	MAVS
IMP Biosynthetic Process (GO:0006188)	1/7	0.0466465	0.212526	0	0	24.516	75.1455	PFAS
Regulation Of Extracellular Matrix Constituent Secretion (GO:0003330)	1/7	0.0466465	0.212526	0	0	24.516	75.1455	NOTCH1
Negative Regulation Of Mitochondrial Membrane Potential (GO:0010917)	1/7	0.0466465	0.212526	0	0	24.516	75.1455	PMAIP1
Negative Regulation Of Muscle Hypertrophy (GO:0014741)	1/7	0.0466465	0.212526	0	0	24.516	75.1455	NOTCH1
U4 snRNA 3'-End Processing (GO:0034475)	1/7	0.0466465	0.212526	0	0	24.516	75.1455	EXOSC6
Regulation Of Mesenchymal Stem Cell Differentiation (GO:2000739)	1/7	0.0466465	0.212526	0	0	24.516	75.1455	SOX5
Cardiac Atrium Development (GO:0003230)	1/7	0.0466465	0.212526	0	0	24.516	75.1455	NOTCH1
Cell Migration Involved In Heart Development (GO:0060973)	1/7	0.0466465	0.212526	0	0	24.516	75.1455	NOTCH1
Pericardium Development (GO:0060039)	1/7	0.0466465	0.212526	0	0	24.516	75.1455	NOTCH1
Cellular Biogenic Amine Catabolic Process (GO:0042402)	1/7	0.0466465	0.212526	0	0	24.516	75.1455	CHDH
Regulation Of Stem Cell Division (GO:2000035)	1/7	0.0466465	0.212526	0	0	24.516	75.1455	SFRP2
Regulation Of Vascular Wound Healing (GO:0061043)	1/7	0.0466465	0.212526	0	0	24.516	75.1455	SERPINE1
Positive Regulation Of Astrocyte Differentiation (GO:0048711)	1/7	0.0466465	0.212526	0	0	24.516	75.1455	NOTCH1
Coronary Vasculature Morphogenesis (GO:0060977)	1/7	0.0466465	0.212526	0	0	24.516	75.1455	NOTCH1
Positive Regulation Of Cardiac Epithelial To Mesenchymal Transition (GO:0062043)	1/7	0.0466465	0.212526	0	0	24.516	75.1455	NOTCH1
Positive Regulation Of Epithelial Tube Formation (GO:1905278)	1/7	0.0466465	0.212526	0	0	24.516	75.1455	FGF2
Sulfur Amino Acid Transport (GO:0000101)	1/7	0.0466465	0.212526	0	0	24.516	75.1455	SLC7A11
Positive Regulation Of Isomerase Activity (GO:0010912)	1/7	0.0466465	0.212526	0	0	24.516	75.1455	UHRF1
Glutathione Catabolic Process (GO:0006751)	1/7	0.0466465	0.212526	0	0	24.516	75.1455	CHAC2
Ventricular Trabecula Myocardium Morphogenesis (GO:0003222)	1/7	0.0466465	0.212526	0	0	24.516	75.1455	NOTCH1
Histone H2A K63-linked Deubiquitination (GO:0070537)	1/7	0.0466465	0.212526	0	0	24.516	75.1455	BRCA1
Hyperosmotic Response (GO:0006972)	1/7	0.0466465	0.212526	0	0	24.516	75.1455	ARHGEF2
Positive Regulation Of Tooth Mineralization (GO:0070172)	1/7	0.0466465	0.212526	0	0	24.516	75.1455	SLC4A2
Lens Fiber Cell Development (GO:0070307)	1/7	0.0466465	0.212526	0	0	24.516	75.1455	EPHA2
Regulation Of CD8-positive, Alpha-Beta T Cell Differentiation (GO:0043376)	1/7	0.0466465	0.212526	0	0	24.516	75.1455	SLC4A2
Negative Regulation Of CD8-positive, Alpha-Beta T Cell Activation (GO:2001186)	1/7	0.0466465	0.212526	0	0	24.516	75.1455	SLC4A2
Negative Regulation Of Cell Cycle G2/M Phase Transition (GO:1902750)	1/7	0.0466465	0.212526	0	0	24.516	75.1455	AVEN
Positive Regulation Of Cell Cycle Process (GO:0090068)	3/118	0.0466664	0.212526	0	0	3.87362	11.8716	CENPV;CDC6;E2F7
Negative Regulation Of Apoptotic Process (GO:0043066)	7/482	0.0467555	0.212526	0	0	2.21498	6.7841	AVEN;NOTCH1;NUAK2;BDNF;SPHK1;MDM2;ASNS
Cardiac Muscle Tissue Development (GO:0048738)	2/52	0.0488009	0.212526	0	0	5.91463	17.8622	NOTCH1;POLR2D
Cartilage Development (GO:0051216)	2/52	0.0488009	0.212526	0	0	5.91463	17.8622	FGF2;SOX5
Cellular Response To Ionizing Radiation (GO:0071479)	2/52	0.0488009	0.212526	0	0	5.91463	17.8622	MDM2;BRCA1
Positive Regulation Of Chemokine Production (GO:0032722)	2/53	0.0504942	0.212526	0	0	5.79836	17.3133	EGR1;MAVS
Regulation Of MAPK Cascade (GO:0043408)	4/204	0.0507631	0.212526	0	0	2.97939	8.88034	SPRED3;FGF2;DUSP6;EPHA2
Positive Regulation Of Epithelial Cell Proliferation (GO:0050679)	3/123	0.0516508	0.212526	0	0	3.71128	10.9974	LAMC1;FGF2;NME1
Regulation Of Cell Motility (GO:2000145)	3/123	0.0516508	0.212526	0	0	3.71128	10.9974	CDK6;OSGIN1;FGF2
Regulation Of Myoblast Differentiation (GO:0045661)	2/54	0.0522085	0.212526	0	0	5.68657	16.7896	NOTCH1;IGFBP3
Protein K63-linked Ubiquitination (GO:0070534)	2/54	0.0522085	0.212526	0	0	5.68657	16.7896	RNF213;TRIM56
Regulation Of Blood Vessel Endothelial Cell Migration (GO:0043535)	2/54	0.0522085	0.212526	0	0	5.68657	16.7896	FGF2;EPHA2
Regulation Of Intracellular Signal Transduction (GO:1902531)	5/297	0.0524583	0.212526	0	0	2.5583	7.54119	ARHGAP11A;NUAK2;TP53RK;NOP2;ARHGEF2
Neuron Projection Guidance (GO:0097485)	3/124	0.0526775	0.212526	0	0	3.68042	10.8336	EFNB2;NOTCH1;BDNF
Positive Regulation Of Defense Response (GO:0031349)	3/124	0.0526775	0.212526	0	0	3.68042	10.8336	SERPINE1;IGF2BP1;TRIM56
Enzyme-Linked Receptor Protein Signaling Pathway (GO:0007167)	3/124	0.0526775	0.212526	0	0	3.68042	10.8336	YES1;BDNF;EPHA2
AMP Biosynthetic Process (GO:0006167)	1/8	0.0531316	0.212526	0	0	21.0127	61.6719	PFAS
Negative Regulation Of Glial Cell Differentiation (GO:0045686)	1/8	0.0531316	0.212526	0	0	21.0127	61.6719	NOTCH1
GMP Metabolic Process (GO:0046037)	1/8	0.0531316	0.212526	0	0	21.0127	61.6719	PFAS
Regulation Of Epidermis Development (GO:0045682)	1/8	0.0531316	0.212526	0	0	21.0127	61.6719	MAFG
Negative Regulation Of Membrane Potential (GO:0045837)	1/8	0.0531316	0.212526	0	0	21.0127	61.6719	PMAIP1
Regulation Of Fibroblast Apoptotic Process (GO:2000269)	1/8	0.0531316	0.212526	0	0	21.0127	61.6719	STK17A
Regulation Of Glial Cell Proliferation (GO:0060251)	1/8	0.0531316	0.212526	0	0	21.0127	61.6719	NOTCH1
RISC Complex Assembly (GO:0070922)	1/8	0.0531316	0.212526	0	0	21.0127	61.6719	AGO1
Regulation Of Intrinsic Apoptotic Signaling Pathway By P53 Class Mediator (GO:1902253)	1/8	0.0531316	0.212526	0	0	21.0127	61.6719	MDM2
Brown Fat Cell Differentiation (GO:0050873)	1/8	0.0531316	0.212526	0	0	21.0127	61.6719	METRNL
Cardioblast Differentiation (GO:0010002)	1/8	0.0531316	0.212526	0	0	21.0127	61.6719	NOTCH1
Regulation Of Vesicle Fusion (GO:0031338)	1/8	0.0531316	0.212526	0	0	21.0127	61.6719	SPHK1
Constitutive Heterochromatin Formation (GO:0140719)	1/8	0.0531316	0.212526	0	0	21.0127	61.6719	CENPV
Positive Regulation Of Dendritic Cell Cytokine Production (GO:0002732)	1/8	0.0531316	0.212526	0	0	21.0127	61.6719	MAVS
Positive Regulation Of Early Endosome To Late Endosome Transport (GO:2000643)	1/8	0.0531316	0.212526	0	0	21.0127	61.6719	VPS11
Skin Morphogenesis (GO:0043589)	1/8	0.0531316	0.212526	0	0	21.0127	61.6719	ITGA6
Somite Development (GO:0061053)	1/8	0.0531316	0.212526	0	0	21.0127	61.6719	SFRP2
Epithelial To Mesenchymal Transition Involved In Endocardial Cushion Formation (GO:0003198)	1/8	0.0531316	0.212526	0	0	21.0127	61.6719	NOTCH1
Positive Regulation Of Ligase Activity (GO:0051351)	1/8	0.0531316	0.212526	0	0	21.0127	61.6719	GCLM
Tetrahydrofolate Interconversion (GO:0035999)	1/8	0.0531316	0.212526	0	0	21.0127	61.6719	MTHFD2
Type B Pancreatic Cell Differentiation (GO:0003309)	1/8	0.0531316	0.212526	0	0	21.0127	61.6719	CDK6
Hyaluronan Catabolic Process (GO:0030214)	1/8	0.0531316	0.212526	0	0	21.0127	61.6719	FGF2
Intermembrane Lipid Transfer (GO:0120009)	1/8	0.0531316	0.212526	0	0	21.0127	61.6719	ESYT1
Positive Regulation Of Ubiquitin Protein Ligase Activity (GO:1904668)	1/8	0.0531316	0.212526	0	0	21.0127	61.6719	UBE2C
mRNA Pseudouridine Synthesis (GO:1990481)	1/8	0.0531316	0.212526	0	0	21.0127	61.6719	PUS7
Membrane Lipid Catabolic Process (GO:0046466)	1/8	0.0531316	0.212526	0	0	21.0127	61.6719	SGPL1
Regulation Of CD8-positive, Alpha-Beta T Cell Proliferation (GO:2000564)	1/8	0.0531316	0.212526	0	0	21.0127	61.6719	SLC4A2
Negative Regulation Of Alpha-Beta T Cell Differentiation (GO:0046639)	1/8	0.0531316	0.212526	0	0	21.0127	61.6719	SLC4A2
Regulation Of Mitotic Cell Cycle (GO:0007346)	3/125	0.053714	0.214215	0	0	3.65007	10.6731	SPHK1;MDM2;ASNS
Regulation Of Reactive Oxygen Species Metabolic Process (GO:2000377)	2/56	0.0556986	0.217457	0	0	5.4754	15.8119	STK17A;BRCA1
Cellular Response To Peptide (GO:1901653)	2/56	0.0556986	0.217457	0	0	5.4754	15.8119	MDM2;ARHGEF2
Regulation Of Tumor Necrosis Factor Production (GO:0032680)	3/127	0.0558166	0.217457	0	0	3.59083	10.362	MAVS;FRMD8;ARHGEF2
Signal Transduction In Response To DNA Damage (GO:0042770)	2/57	0.0574736	0.217457	0	0	5.37558	15.355	SESN2;E2F7
Protein Targeting (GO:0006605)	3/129	0.0579579	0.217457	0	0	3.53348	10.0635	MICALL1;AP4S1;VPS37B
Regulation Of Neuron Death (GO:1901214)	2/58	0.0592682	0.217457	0	0	5.27932	14.9177	EFNB2;EGR1
Eye Development (GO:0001654)	2/58	0.0592682	0.217457	0	0	5.27932	14.9177	SMOC1;POLR2D
Regulation Of Ceramide Biosynthetic Process (GO:2000303)	1/9	0.0595728	0.217457	0	0	18.3852	51.8564	SPHK1
Negative Regulation Of Extracellular Matrix Organization (GO:1903054)	1/9	0.0595728	0.217457	0	0	18.3852	51.8564	NOTCH1
Negative Regulation Of Necroptotic Process (GO:0060546)	1/9	0.0595728	0.217457	0	0	18.3852	51.8564	ARHGEF2
Nuclear mRNA Surveillance (GO:0071028)	1/9	0.0595728	0.217457	0	0	18.3852	51.8564	EXOSC6
Peptidyl-Cysteine Modification (GO:0018198)	1/9	0.0595728	0.217457	0	0	18.3852	51.8564	HHAT
Regulation Of Receptor Binding (GO:1900120)	1/9	0.0595728	0.217457	0	0	18.3852	51.8564	BDNF
Phosphatidylethanolamine Biosynthetic Process (GO:0006646)	1/9	0.0595728	0.217457	0	0	18.3852	51.8564	CHKA
Regulation Of Tau-Protein Kinase Activity (GO:1902947)	1/9	0.0595728	0.217457	0	0	18.3852	51.8564	EGR1
Cellular Response To Oxygen Levels (GO:0071453)	1/9	0.0595728	0.217457	0	0	18.3852	51.8564	TMEM199
Positive Regulation Of Cardiocyte Differentiation (GO:1905209)	1/9	0.0595728	0.217457	0	0	18.3852	51.8564	EFNB2
Response To Type I Interferon (GO:0034340)	1/9	0.0595728	0.217457	0	0	18.3852	51.8564	TRIM56
Ectoderm Development (GO:0007398)	1/9	0.0595728	0.217457	0	0	18.3852	51.8564	ITGA6
Somatic Recombination Of Immunoglobulin Genes Involved In Immune Response (GO:0002204)	1/9	0.0595728	0.217457	0	0	18.3852	51.8564	EXOSC6
Histone Ubiquitination (GO:0016574)	1/9	0.0595728	0.217457	0	0	18.3852	51.8564	UHRF1
Homologous Recombination (GO:0035825)	1/9	0.0595728	0.217457	0	0	18.3852	51.8564	BRCA1
Positive Regulation Of Smooth Muscle Contraction (GO:0045987)	1/9	0.0595728	0.217457	0	0	18.3852	51.8564	SPHK1
Protein K6-linked Ubiquitination (GO:0085020)	1/9	0.0595728	0.217457	0	0	18.3852	51.8564	BRCA1
Mitotic DNA Replication Checkpoint Signaling (GO:0033314)	1/9	0.0595728	0.217457	0	0	18.3852	51.8564	ORC1
Mitral Valve Morphogenesis (GO:0003183)	1/9	0.0595728	0.217457	0	0	18.3852	51.8564	NOTCH1
Morphogenesis Of An Epithelial Sheet (GO:0002011)	1/9	0.0595728	0.217457	0	0	18.3852	51.8564	NOTCH1
Negative Regulation Of Alpha-Beta T Cell Proliferation (GO:0046642)	1/9	0.0595728	0.217457	0	0	18.3852	51.8564	SLC4A2
Negative Regulation Of Cell Adhesion Mediated By Integrin (GO:0033629)	1/9	0.0595728	0.217457	0	0	18.3852	51.8564	SERPINE1
Regulation Of Cardiac Muscle Cell Differentiation (GO:2000725)	1/9	0.0595728	0.217457	0	0	18.3852	51.8564	EFNB2
Negative Regulation Of Cell-Cell Adhesion Mediated By Cadherin (GO:2000048)	1/9	0.0595728	0.217457	0	0	18.3852	51.8564	NOTCH1
Regulation Of miRNA Transcription (GO:1902893)	2/59	0.061082	0.21937	0	0	5.18644	14.4989	EGR1;FGF2
Regulation Of Type I Interferon Production (GO:0032479)	2/59	0.061082	0.21937	0	0	5.18644	14.4989	MAVS;TRIM56
Chordate Embryonic Development (GO:0043009)	2/59	0.061082	0.21937	0	0	5.18644	14.4989	POLR2D;BRCA1
Glucose Metabolic Process (GO:0006006)	2/59	0.061082	0.21937	0	0	5.18644	14.4989	H6PD;POLR2D
Positive Regulation Of Protein Binding (GO:0032092)	2/59	0.061082	0.21937	0	0	5.18644	14.4989	BDNF;TRIB3
protein-DNA Complex Assembly (GO:0065004)	2/59	0.061082	0.21937	0	0	5.18644	14.4989	CENPV;CHAF1A
Regulation Of DNA-templated Transcription (GO:0006355)	19/1922	0.0619872	0.222024	0	0	1.53271	4.2622	EGR1;NOTCH1;FZD2;GLIS3;BRCA1;FGF2;ZFP90;ZBTB40;SFRP2;ZIC2;MAFG;MDM2;TRIB3;ZNF711;RBBP7;AJUBA;E2F7;SOX5;ZSCAN29
Negative Regulation Of Cell Motility (GO:2000146)	3/133	0.0623558	0.222568	0	0	3.42406	9.50142	SFRP2;SERPINE1;RBBP7
Positive Regulation Of Cell Motility (GO:2000147)	4/221	0.064302	0.222568	0	0	2.74361	7.52892	NOTCH1;SPHK1;ITGA6;EPHA2
Positive Regulation Of Cell Junction Assembly (GO:1901890)	2/61	0.064766	0.222568	0	0	5.01012	13.7126	BDNF;EPHA2
Positive Regulation Of Interleukin-8 Production (GO:0032757)	2/61	0.064766	0.222568	0	0	5.01012	13.7126	MAVS;SERPINE1
CRD-mediated mRNA Stabilization (GO:0070934)	1/10	0.0659706	0.222568	0	0	16.3416	44.4253	IGF2BP1
Negative Regulation Of Hemostasis (GO:1900047)	1/10	0.0659706	0.222568	0	0	16.3416	44.4253	SERPINE1
Negative Regulation Of Intracellular Estrogen Receptor Signaling Pathway (GO:0033147)	1/10	0.0659706	0.222568	0	0	16.3416	44.4253	VPS11
Notch Signaling Involved In Heart Development (GO:0061314)	1/10	0.0659706	0.222568	0	0	16.3416	44.4253	NOTCH1
Negative Regulation Of Programmed Necrotic Cell Death (GO:0062099)	1/10	0.0659706	0.222568	0	0	16.3416	44.4253	ARHGEF2
Regulation Of Melanin Biosynthetic Process (GO:0048021)	1/10	0.0659706	0.222568	0	0	16.3416	44.4253	CTNS
Nuclear RNA Surveillance (GO:0071027)	1/10	0.0659706	0.222568	0	0	16.3416	44.4253	EXOSC6
Nuclear-Transcribed mRNA Catabolic Process, Exonucleolytic, 3'-5' (GO:0034427)	1/10	0.0659706	0.222568	0	0	16.3416	44.4253	EXOSC6
Cellular Response To Increased Oxygen Levels (GO:0036295)	1/10	0.0659706	0.222568	0	0	16.3416	44.4253	TMEM199
Cellular Response To Leucine (GO:0071233)	1/10	0.0659706	0.222568	0	0	16.3416	44.4253	SESN2
Positive Regulation Of DNA-templated DNA Replication (GO:2000105)	1/10	0.0659706	0.222568	0	0	16.3416	44.4253	E2F7
Response To Leucine (GO:0043201)	1/10	0.0659706	0.222568	0	0	16.3416	44.4253	SESN2
Diol Metabolic Process (GO:0034311)	1/10	0.0659706	0.222568	0	0	16.3416	44.4253	SPHK1
Positive Regulation Of Chondrocyte Differentiation (GO:0032332)	1/10	0.0659706	0.222568	0	0	16.3416	44.4253	SOX5
Endosomal Vesicle Fusion (GO:0034058)	1/10	0.0659706	0.222568	0	0	16.3416	44.4253	VPS11
tRNA Threonylcarbamoyladenosine Metabolic Process (GO:0070525)	1/10	0.0659706	0.222568	0	0	16.3416	44.4253	TP53RK
Hematopoietic Stem Cell Proliferation (GO:0071425)	1/10	0.0659706	0.222568	0	0	16.3416	44.4253	SFRP2
Protein Localization To Endosome (GO:0036010)	1/10	0.0659706	0.222568	0	0	16.3416	44.4253	MICALL1
rRNA Base Methylation (GO:0070475)	1/10	0.0659706	0.222568	0	0	16.3416	44.4253	NOP2
Protein Polymerization (GO:0051258)	2/63	0.0685227	0.2269	0	0	4.84536	12.9884	DIAPH2;UBE2C
Regulation Of Cellular Catabolic Process (GO:0031329)	2/63	0.0685227	0.2269	0	0	4.84536	12.9884	DRAM1;TRIB3
Negative Regulation Of Wnt Signaling Pathway (GO:0030178)	3/140	0.0704133	0.2269	0	0	3.24796	8.61804	SFRP2;RNF213;FRMD8
Positive Regulation Of Type I Interferon Production (GO:0032481)	2/64	0.0704276	0.2269	0	0	4.76697	12.6476	MAVS;TRIM56
Negative Regulation Of Fibrinolysis (GO:0051918)	1/11	0.0723252	0.2269	0	0	14.7067	38.6283	SERPINE1
Golgi To Lysosome Transport (GO:0090160)	1/11	0.0723252	0.2269	0	0	14.7067	38.6283	LAMP1
Negative Regulation Of Nuclear-Transcribed mRNA Catabolic Process, Deadenylation-Dependent Decay (GO:1900152)	1/11	0.0723252	0.2269	0	0	14.7067	38.6283	IGF2BP1
Regulation Of Microtubule-Based Movement (GO:0060632)	1/11	0.0723252	0.2269	0	0	14.7067	38.6283	LAMP1
Neurotransmitter Uptake (GO:0001504)	1/11	0.0723252	0.2269	0	0	14.7067	38.6283	SLC38A1
Regulation Of Phospholipase C Activity (GO:1900274)	1/11	0.0723252	0.2269	0	0	14.7067	38.6283	FGF2
Pentose-Phosphate Shunt (GO:0006098)	1/11	0.0723252	0.2269	0	0	14.7067	38.6283	H6PD
Positive Regulation Of Coagulation (GO:0050820)	1/11	0.0723252	0.2269	0	0	14.7067	38.6283	SERPINE1
Positive Regulation Of Cytoplasmic Transport (GO:1903651)	1/11	0.0723252	0.2269	0	0	14.7067	38.6283	VPS11
sno(s)RNA 3'-End Processing (GO:0031126)	1/11	0.0723252	0.2269	0	0	14.7067	38.6283	EXOSC6
Sphingoid Metabolic Process (GO:0046519)	1/11	0.0723252	0.2269	0	0	14.7067	38.6283	SPHK1
Positive Regulation Of Hemostasis (GO:1900048)	1/11	0.0723252	0.2269	0	0	14.7067	38.6283	SERPINE1
Exit From Mitosis (GO:0010458)	1/11	0.0723252	0.2269	0	0	14.7067	38.6283	UBE2C
Tetrahydrofolate Metabolic Process (GO:0046653)	1/11	0.0723252	0.2269	0	0	14.7067	38.6283	MTHFD2
Positive Regulation Of Metaphase/Anaphase Transition Of Cell Cycle (GO:1902101)	1/11	0.0723252	0.2269	0	0	14.7067	38.6283	UBE2C
Positive Regulation Of Mitotic Metaphase/Anaphase Transition (GO:0045842)	1/11	0.0723252	0.2269	0	0	14.7067	38.6283	UBE2C
Positive Regulation Of Muscle Contraction (GO:0045933)	1/11	0.0723252	0.2269	0	0	14.7067	38.6283	SPHK1
Histone H2A Ubiquitination (GO:0033522)	1/11	0.0723252	0.2269	0	0	14.7067	38.6283	BRCA1
Isotype Switching (GO:0045190)	1/11	0.0723252	0.2269	0	0	14.7067	38.6283	EXOSC6
Purine Ribonucleoside Monophosphate Biosynthetic Process (GO:0009168)	1/11	0.0723252	0.2269	0	0	14.7067	38.6283	PFAS
Purine Ribonucleoside Monophosphate Metabolic Process (GO:0009167)	1/11	0.0723252	0.2269	0	0	14.7067	38.6283	PFAS
Regulation Of Alcohol Biosynthetic Process (GO:1902930)	1/11	0.0723252	0.2269	0	0	14.7067	38.6283	H6PD
Regulation Of Astrocyte Differentiation (GO:0048710)	1/11	0.0723252	0.2269	0	0	14.7067	38.6283	NOTCH1
Negative Regulation Of Cell Division (GO:0051782)	1/11	0.0723252	0.2269	0	0	14.7067	38.6283	E2F7
Regulation Of Cell Cycle Checkpoint (GO:1901976)	1/11	0.0723252	0.2269	0	0	14.7067	38.6283	BRCA1
Canonical Wnt Signaling Pathway (GO:0060070)	2/65	0.0723497	0.2269	0	0	4.69107	12.3199	SFRP2;FZD2
Positive Regulation Of Phosphorylation (GO:0042327)	4/231	0.0730662	0.22861	0	0	2.62141	6.85863	MAVS;ITGA6;FGF2;EPHA2
Cellular Response To BMP Stimulus (GO:0071773)	2/66	0.0742887	0.231407	0	0	4.61754	12.0047	DLX1;FAM83G
Negative Regulation Of Response To External Stimulus (GO:0032102)	3/146	0.0776743	0.231407	0	0	3.11073	7.94864	SERPINE1;METRNL;FGF2
Skin Development (GO:0043588)	2/68	0.0782162	0.231407	0	0	4.47716	11.409	ITGA6;EPHA2
DNA Deamination (GO:0045006)	1/12	0.0786368	0.231407	0	0	13.369	33.9963	EXOSC6
NADPH Regeneration (GO:0006740)	1/12	0.0786368	0.231407	0	0	13.369	33.9963	H6PD
Regulation Of Hematopoietic Stem Cell Differentiation (GO:1902036)	1/12	0.0786368	0.231407	0	0	13.369	33.9963	PUS7
Negative Regulation Of Stem Cell Differentiation (GO:2000737)	1/12	0.0786368	0.231407	0	0	13.369	33.9963	NOTCH1
Negative Regulation Of Substrate Adhesion-Dependent Cell Spreading (GO:1900025)	1/12	0.0786368	0.231407	0	0	13.369	33.9963	SPRY4
cAMP Metabolic Process (GO:0046058)	1/12	0.0786368	0.231407	0	0	13.369	33.9963	EPHA2
Cellular Response To Leucine Starvation (GO:1990253)	1/12	0.0786368	0.231407	0	0	13.369	33.9963	SESN2
Regulation Of Tube Diameter (GO:0035296)	1/12	0.0786368	0.231407	0	0	13.369	33.9963	GCLM
Positive Regulation Of Histone H3-K4 Methylation (GO:0051571)	1/12	0.0786368	0.231407	0	0	13.369	33.9963	BRCA1
Positive Regulation Of Integrin-Mediated Signaling Pathway (GO:2001046)	1/12	0.0786368	0.231407	0	0	13.369	33.9963	LAMC1
Fatty Acid Elongation (GO:0030497)	1/12	0.0786368	0.231407	0	0	13.369	33.9963	ELOVL7
Fibrinolysis (GO:0042730)	1/12	0.0786368	0.231407	0	0	13.369	33.9963	SERPINE1
Folic Acid Metabolic Process (GO:0046655)	1/12	0.0786368	0.231407	0	0	13.369	33.9963	MTHFD2
Positive Regulation Of Myeloid Leukocyte Mediated Immunity (GO:0002888)	1/12	0.0786368	0.231407	0	0	13.369	33.9963	MAVS
Vascular Process In Circulatory System (GO:0003018)	1/12	0.0786368	0.231407	0	0	13.369	33.9963	GCLM
Very Long-Chain Fatty Acid Biosynthetic Process (GO:0042761)	1/12	0.0786368	0.231407	0	0	13.369	33.9963	ELOVL7
Positive Regulation Of Vascular Endothelial Cell Proliferation (GO:1905564)	1/12	0.0786368	0.231407	0	0	13.369	33.9963	FGF2
Lipid Droplet Formation (GO:0140042)	1/12	0.0786368	0.231407	0	0	13.369	33.9963	RNF213
pre-miRNA Processing (GO:0031054)	1/12	0.0786368	0.231407	0	0	13.369	33.9963	AGO1
Pseudouridine Synthesis (GO:0001522)	1/12	0.0786368	0.231407	0	0	13.369	33.9963	PUS7
Mitotic DNA Integrity Checkpoint Signaling (GO:0044774)	1/12	0.0786368	0.231407	0	0	13.369	33.9963	ORC1
Regulation Of SNARE Complex Assembly (GO:0035542)	1/12	0.0786368	0.231407	0	0	13.369	33.9963	VPS11
Negative Regulation Of Cardiac Muscle Hypertrophy (GO:0010614)	1/12	0.0786368	0.231407	0	0	13.369	33.9963	NOTCH1
Negative Regulation Of Coagulation (GO:0050819)	1/12	0.0786368	0.231407	0	0	13.369	33.9963	SERPINE1
Negative Regulation Of Gene Expression (GO:0010629)	5/336	0.0796219	0.233791	0	0	2.25237	5.69955	SFRP2;NOTCH1;IGF2BP1;PUS7;FGF2
Establishment Of Protein Localization To Membrane (GO:0090150)	2/69	0.0802041	0.234984	0	0	4.41011	11.1275	MICALL1;VPS37B
Negative Regulation Of Protein Phosphorylation (GO:0001933)	3/149	0.0814236	0.237068	0	0	3.04635	7.64052	SFRP2;IGFBP3;TRIB3
Axon Guidance (GO:0007411)	3/149	0.0814236	0.237068	0	0	3.04635	7.64052	EFNB2;NOTCH1;BDNF
Regulation Of Inflammatory Response (GO:0050727)	4/240	0.0814476	0.237068	0	0	2.52029	6.32036	SPHK1;SERPINE1;IGF2BP1;METRNL
Negative Regulation Of Epithelial Cell Proliferation (GO:0050680)	2/70	0.0822076	0.23731	0	0	4.34504	10.8561	SFRP2;CDK6
Sensory Organ Development (GO:0007423)	2/70	0.0822076	0.23731	0	0	4.34504	10.8561	SMOC1;POLR2D
Regulation Of Cellular Biosynthetic Process (GO:0031326)	2/70	0.0822076	0.23731	0	0	4.34504	10.8561	CTNS;MSI1
Myeloid Leukocyte Differentiation (GO:0002573)	2/71	0.0842265	0.23731	0	0	4.28185	10.5944	SLC4A2;EPHA2
Negative Regulation Of Myoblast Differentiation (GO:0045662)	1/13	0.0849058	0.23731	0	0	12.2543	30.2218	NOTCH1
Regulation Of Lamellipodium Organization (GO:1902743)	1/13	0.0849058	0.23731	0	0	12.2543	30.2218	EPHA2
Regulation Of Myoblast Fusion (GO:1901739)	1/13	0.0849058	0.23731	0	0	12.2543	30.2218	PLEKHO1
Atrioventricular Valve Development (GO:0003171)	1/13	0.0849058	0.23731	0	0	12.2543	30.2218	NOTCH1
Branching Involved In Blood Vessel Morphogenesis (GO:0001569)	1/13	0.0849058	0.23731	0	0	12.2543	30.2218	SFRP2
Plasma Membrane Tubulation (GO:0097320)	1/13	0.0849058	0.23731	0	0	12.2543	30.2218	MICALL1
Positive Regulation Of Brown Fat Cell Differentiation (GO:0090336)	1/13	0.0849058	0.23731	0	0	12.2543	30.2218	METRNL
Endonucleolytic Cleavage Of Tricistronic rRNA Transcript (SSU-rRNA, 5.8S rRNA, LSU-rRNA) (GO:0000479)	1/13	0.0849058	0.23731	0	0	12.2543	30.2218	NOL9
Sphingoid Biosynthetic Process (GO:0046520)	1/13	0.0849058	0.23731	0	0	12.2543	30.2218	SPHK1
Sphingosine Biosynthetic Process (GO:0046512)	1/13	0.0849058	0.23731	0	0	12.2543	30.2218	SPHK1
Positive Regulation Of Leukocyte Degranulation (GO:0043302)	1/13	0.0849058	0.23731	0	0	12.2543	30.2218	LAMP1
Glutamine Metabolic Process (GO:0006541)	1/13	0.0849058	0.23731	0	0	12.2543	30.2218	SLC38A1
Negative Regulation Of DNA Damage Response, Signal Transduction By P53 Class Mediator (GO:0043518)	1/13	0.0849058	0.23731	0	0	12.2543	30.2218	MDM2
Negative Regulation Of Cell Migration Involved In Sprouting Angiogenesis (GO:0090051)	1/13	0.0849058	0.23731	0	0	12.2543	30.2218	NOTCH1
Regulation Of Cell Fate Commitment (GO:0010453)	1/13	0.0849058	0.23731	0	0	12.2543	30.2218	RBBP7
Positive Regulation Of NF-kappaB Transcription Factor Activity (GO:0051092)	3/152	0.0852501	0.237775	0	0	2.98456	7.34848	SPHK1;RTKN2;ARHGEF2
Positive Regulation Of Protein Localization To Nucleus (GO:1900182)	2/72	0.0862605	0.239095	0	0	4.22047	10.3418	MAVS;SESN2
Protein Targeting To Membrane (GO:0006612)	2/72	0.0862605	0.239095	0	0	4.22047	10.3418	MICALL1;VPS37B
Negative Regulation Of Cell Adhesion (GO:0007162)	2/72	0.0862605	0.239095	0	0	4.22047	10.3418	NOTCH1;SERPINE1
Ubiquitin-Dependent ERAD Pathway (GO:0030433)	2/73	0.0883093	0.2392	0	0	4.16082	10.0979	FOXRED2;CLGN
Positive Regulation Of Response To External Stimulus (GO:0032103)	3/155	0.0891521	0.2392	0	0	2.92521	7.07143	SERPINE1;IGF2BP1;TRIM56
Regulation Of Exit From Mitosis (GO:0007096)	1/14	0.0911325	0.2392	0	0	11.3111	27.0951	UBE2C
L-glutamate Transmembrane Transport (GO:0015813)	1/14	0.0911325	0.2392	0	0	11.3111	27.0951	SLC7A11
RNA Phosphodiester Bond Hydrolysis, Endonucleolytic (GO:0090502)	1/14	0.0911325	0.2392	0	0	11.3111	27.0951	LACTB2
Regulation Of Histone H3-K4 Methylation (GO:0051569)	1/14	0.0911325	0.2392	0	0	11.3111	27.0951	BRCA1
Regulation Of Microglial Cell Activation (GO:1903978)	1/14	0.0911325	0.2392	0	0	11.3111	27.0951	SPHK1
Regulation Of Non-Canonical Wnt Signaling Pathway (GO:2000050)	1/14	0.0911325	0.2392	0	0	11.3111	27.0951	RNF213
Cardiac Cell Development (GO:0055006)	1/14	0.0911325	0.2392	0	0	11.3111	27.0951	NOTCH1
Cellular Response To Exogenous dsRNA (GO:0071360)	1/14	0.0911325	0.2392	0	0	11.3111	27.0951	MAVS
Centromere Complex Assembly (GO:0034508)	1/14	0.0911325	0.2392	0	0	11.3111	27.0951	CENPV
Positive Regulation Of Cytoplasmic Translation (GO:2000767)	1/14	0.0911325	0.2392	0	0	11.3111	27.0951	IGF2BP1
Positive Regulation Of Endothelial Cell Chemotaxis (GO:2001028)	1/14	0.0911325	0.2392	0	0	11.3111	27.0951	FGF2
Endoderm Development (GO:0007492)	1/14	0.0911325	0.2392	0	0	11.3111	27.0951	LAMC1
Positive Regulation Of Histone Acetylation (GO:0035066)	1/14	0.0911325	0.2392	0	0	11.3111	27.0951	BRCA1
Striated Muscle Tissue Development (GO:0014706)	1/14	0.0911325	0.2392	0	0	11.3111	27.0951	POLR2D
Histone H2A Monoubiquitination (GO:0035518)	1/14	0.0911325	0.2392	0	0	11.3111	27.0951	BRCA1
Hyaluronan Metabolic Process (GO:0030212)	1/14	0.0911325	0.2392	0	0	11.3111	27.0951	FGF2
Icosanoid Transport (GO:0071715)	1/14	0.0911325	0.2392	0	0	11.3111	27.0951	ABCC10
Positive Regulation Of Response To Cytokine Stimulus (GO:0060760)	1/14	0.0911325	0.2392	0	0	11.3111	27.0951	MAVS
Protein Homotrimerization (GO:0070207)	1/14	0.0911325	0.2392	0	0	11.3111	27.0951	SLC1A5
Mammary Gland Epithelium Development (GO:0061180)	1/14	0.0911325	0.2392	0	0	11.3111	27.0951	EPHA2
Medium-Chain Fatty Acid Metabolic Process (GO:0051791)	1/14	0.0911325	0.2392	0	0	11.3111	27.0951	ACAD9
Protein Localization To Vacuole (GO:0072665)	1/14	0.0911325	0.2392	0	0	11.3111	27.0951	SH3BP4
Protein Transport To Vacuole Involved In Ubiquitin-Dependent Protein Catabolic Process Via The Multivesicular Body Sorting Pathway (GO:0043328)	1/14	0.0911325	0.2392	0	0	11.3111	27.0951	VPS37B
Protein Trimerization (GO:0070206)	1/14	0.0911325	0.2392	0	0	11.3111	27.0951	SLC1A5
Regulation Of Bone Remodeling (GO:0046850)	1/14	0.0911325	0.2392	0	0	11.3111	27.0951	SLC4A2
Regulation Of Fat Cell Differentiation (GO:0045598)	2/75	0.09245	0.241709	0	0	4.04641	9.63486	SFRP2;TRIB3
Regulation Of BMP Signaling Pathway (GO:0030510)	2/75	0.09245	0.241709	0	0	4.04641	9.63486	DLX1;NOTCH1
Wnt Signaling Pathway (GO:0016055)	2/76	0.0945413	0.243475	0	0	3.99153	9.41489	SFRP2;FZD2
Positive Regulation Of Interleukin-6 Production (GO:0032755)	2/76	0.0945413	0.243475	0	0	3.99153	9.41489	MAVS;ARHGEF2
Negative Regulation Of Transforming Growth Factor Beta Receptor Signaling Pathway (GO:0030512)	2/77	0.0966463	0.243475	0	0	3.93811	9.20217	SPRED3;RBBP7
Positive Regulation Of Response To Stimulus (GO:0048584)	2/77	0.0966463	0.243475	0	0	3.93811	9.20217	MAVS;BRCA1
Negative Regulation Of Epithelial Cell Differentiation (GO:0030857)	1/15	0.0973171	0.243475	0	0	10.5026	24.4689	SPRED3
L-glutamate Import (GO:0051938)	1/15	0.0973171	0.243475	0	0	10.5026	24.4689	SLC7A11
T Cell Homeostasis (GO:0043029)	1/15	0.0973171	0.243475	0	0	10.5026	24.4689	PMAIP1
Regulation Of Intrinsic Apoptotic Signaling Pathway In Response To DNA Damage (GO:1902229)	1/15	0.0973171	0.243475	0	0	10.5026	24.4689	SFRP2
Negative Regulation Of Protein Processing (GO:0010955)	1/15	0.0973171	0.243475	0	0	10.5026	24.4689	SERPINE1
Regulation Of Monocyte Differentiation (GO:0045655)	1/15	0.0973171	0.243475	0	0	10.5026	24.4689	CDK6
Astrocyte Development (GO:0014002)	1/15	0.0973171	0.243475	0	0	10.5026	24.4689	CDK6
Neurotrophin Signaling Pathway (GO:0038179)	1/15	0.0973171	0.243475	0	0	10.5026	24.4689	BDNF
Polyol Biosynthetic Process (GO:0046173)	1/15	0.0973171	0.243475	0	0	10.5026	24.4689	FGF2
Positive Regulation Of DNA Damage Response, Signal Transduction By P53 Class Mediator (GO:0043517)	1/15	0.0973171	0.243475	0	0	10.5026	24.4689	PMAIP1
Positive Regulation Of Glucose Metabolic Process (GO:0010907)	1/15	0.0973171	0.243475	0	0	10.5026	24.4689	PMAIP1
Folic Acid-Containing Compound Metabolic Process (GO:0006760)	1/15	0.0973171	0.243475	0	0	10.5026	24.4689	MTHFD2
Positive Regulation Of Mitotic Sister Chromatid Separation (GO:1901970)	1/15	0.0973171	0.243475	0	0	10.5026	24.4689	UBE2C
Positive Regulation Of Muscle Cell Differentiation (GO:0051149)	1/15	0.0973171	0.243475	0	0	10.5026	24.4689	LAMC1
Glycosaminoglycan Catabolic Process (GO:0006027)	1/15	0.0973171	0.243475	0	0	10.5026	24.4689	FGF2
Positive Regulation Of Sprouting Angiogenesis (GO:1903672)	1/15	0.0973171	0.243475	0	0	10.5026	24.4689	FGF2
Positive Regulation Of Transmembrane Transport (GO:0034764)	1/15	0.0973171	0.243475	0	0	10.5026	24.4689	SLC38A1
Negative Regulation Of DNA Replication (GO:0008156)	1/15	0.0973171	0.243475	0	0	10.5026	24.4689	CDC6
Regulation Of Bicellular Tight Junction Assembly (GO:2000810)	1/15	0.0973171	0.243475	0	0	10.5026	24.4689	EPHA2
Regulation Of Macromolecule Metabolic Process (GO:0060255)	3/162	0.098542	0.246079	0	0	2.79543	6.47778	CDK6;MDM2;IGF2BP1
Regulation Of TOR Signaling (GO:0032006)	2/78	0.0987646	0.246175	0	0	3.8861	8.99637	NUAK2;SH3BP4
Nitrogen Compound Transport (GO:0071705)	3/163	0.0999151	0.247672	0	0	2.77782	6.39852	SLC38A1;SLC1A5;SLC7A2
Regulation Of Neuron Differentiation (GO:0045664)	2/79	0.100896	0.247672	0	0	3.83543	8.7972	BDNF;ARHGEF2
Positive Regulation Of Protein Modification By Small Protein Conjugation Or Removal (GO:1903322)	2/79	0.100896	0.247672	0	0	3.83543	8.7972	SPHK1;BRCA1
Positive Regulation Of Macromolecule Metabolic Process (GO:0010604)	5/364	0.102992	0.247672	0	0	2.07372	4.71379	EGR1;NOTCH1;UHRF1;BRCA1;FGF2
Protein Modification By Small Protein Conjugation (GO:0032446)	5/364	0.102992	0.247672	0	0	2.07372	4.71379	RNF213;UBE2C;VPS11;MDM2;BRCA1
B Cell Activation Involved In Immune Response (GO:0002312)	1/16	0.10346	0.247672	0	0	9.80198	22.2365	EXOSC6
Negative Regulation Of Inflammatory Response To Antigenic Stimulus (GO:0002862)	1/16	0.10346	0.247672	0	0	9.80198	22.2365	YES1
Negative Regulation Of Intrinsic Apoptotic Signaling Pathway By P53 Class Mediator (GO:1902254)	1/16	0.10346	0.247672	0	0	9.80198	22.2365	MDM2
Regulation Of Fibrinolysis (GO:0051917)	1/16	0.10346	0.247672	0	0	9.80198	22.2365	SERPINE1
Regulation Of Plasminogen Activation (GO:0010755)	1/16	0.10346	0.247672	0	0	9.80198	22.2365	SERPINE1
Cell Surface Receptor Signaling Pathway Involved In Heart Development (GO:0061311)	1/16	0.10346	0.247672	0	0	9.80198	22.2365	NOTCH1
Regulation Of Response To Cytokine Stimulus (GO:0060759)	1/16	0.10346	0.247672	0	0	9.80198	22.2365	MAVS
Regulation Of Steroid Biosynthetic Process (GO:0050810)	1/16	0.10346	0.247672	0	0	9.80198	22.2365	EGR1
Cellular Response To Gamma Radiation (GO:0071480)	1/16	0.10346	0.247672	0	0	9.80198	22.2365	MDM2
Regulation Of Synaptic Transmission, GABAergic (GO:0032228)	1/16	0.10346	0.247672	0	0	9.80198	22.2365	SLC38A1
Positive Regulation Of Cell Migration Involved In Sprouting Angiogenesis (GO:0090050)	1/16	0.10346	0.247672	0	0	9.80198	22.2365	FGF2
Retinal Metabolic Process (GO:0042574)	1/16	0.10346	0.247672	0	0	9.80198	22.2365	CYP27C1
Positive Regulation Of Myeloid Leukocyte Cytokine Production Involved In Immune Response (GO:0061081)	1/16	0.10346	0.247672	0	0	9.80198	22.2365	MAVS
Maturation Of 5.8S rRNA (GO:0000460)	1/16	0.10346	0.247672	0	0	9.80198	22.2365	NOL9
Protein Localization To Mitochondrion (GO:0070585)	1/16	0.10346	0.247672	0	0	9.80198	22.2365	MAVS
Negative Regulation Of Anoikis (GO:2000811)	1/16	0.10346	0.247672	0	0	9.80198	22.2365	NOTCH1
Regulation Of Blood Vessel Endothelial Cell Proliferation Involved In Sprouting Angiogenesis (GO:1903587)	1/16	0.10346	0.247672	0	0	9.80198	22.2365	FGF2
Regulation Of Interleukin-8 Production (GO:0032677)	2/81	0.105197	0.247672	0	0	3.73796	8.41758	MAVS;SERPINE1
Positive Regulation Of Growth (GO:0045927)	2/81	0.105197	0.247672	0	0	3.73796	8.41758	SFRP2;SPHK1
Ubiquitin-Dependent Protein Catabolic Process (GO:0006511)	5/367	0.10568	0.247672	0	0	2.05622	4.62103	RNF213;UBE2C;UHRF1;MDM2;VPS37B
Regulation Of Protein Phosphorylation (GO:0001932)	4/265	0.107074	0.247672	0	0	2.27598	5.08507	MAVS;IGFBP3;SESN2;FGF2
Regulation Of Phosphorylation (GO:0042325)	2/82	0.107366	0.247672	0	0	3.69104	8.23661	SESN2;ITGA6
Brain Development (GO:0007420)	3/169	0.108314	0.247672	0	0	2.6766	5.94934	ZIC2;CTNS;RBBP7
Regulation Of Epithelial To Mesenchymal Transition (GO:0010717)	2/83	0.109547	0.247672	0	0	3.64529	8.0612	SPRED3;SFRP2
Positive Regulation Of Proteasomal Ubiquitin-Dependent Protein Catabolic Process (GO:0032436)	2/83	0.109547	0.247672	0	0	3.64529	8.0612	MDM2;TRIB3
Positive Regulation Of Ubiquitin-Dependent Protein Catabolic Process (GO:2000060)	2/83	0.109547	0.247672	0	0	3.64529	8.0612	MDM2;TRIB3
DNA Damage Response, Signal Transduction By P53 Class Mediator Resulting In Cell Cycle Arrest (GO:0006977)	1/17	0.109561	0.247672	0	0	9.18889	20.3191	MDM2
DNA Modification (GO:0006304)	1/17	0.109561	0.247672	0	0	9.18889	20.3191	EXOSC6
Golgi To Vacuole Transport (GO:0006896)	1/17	0.109561	0.247672	0	0	9.18889	20.3191	LAMP1
Regulation Of Glucose Transmembrane Transport (GO:0010827)	1/17	0.109561	0.247672	0	0	9.18889	20.3191	TRIB3
Regulation Of Hematopoietic Progenitor Cell Differentiation (GO:1901532)	1/17	0.109561	0.247672	0	0	9.18889	20.3191	PUS7
Regulation Of Inflammatory Response To Antigenic Stimulus (GO:0002861)	1/17	0.109561	0.247672	0	0	9.18889	20.3191	YES1
Nuclear-Transcribed mRNA Catabolic Process, Exonucleolytic (GO:0000291)	1/17	0.109561	0.247672	0	0	9.18889	20.3191	EXOSC6
Regulation Of Protein Sumoylation (GO:0033233)	1/17	0.109561	0.247672	0	0	9.18889	20.3191	EGR1
Cellular Response To dsRNA (GO:0071359)	1/17	0.109561	0.247672	0	0	9.18889	20.3191	MAVS
Regulation Of Ubiquitin Protein Ligase Activity (GO:1904666)	1/17	0.109561	0.247672	0	0	9.18889	20.3191	UBE2C
Positive Regulation Of Cartilage Development (GO:0061036)	1/17	0.109561	0.247672	0	0	9.18889	20.3191	SOX5
Positive Regulation Of Cell Adhesion Mediated By Integrin (GO:0033630)	1/17	0.109561	0.247672	0	0	9.18889	20.3191	SFRP2
Diol Biosynthetic Process (GO:0034312)	1/17	0.109561	0.247672	0	0	9.18889	20.3191	SPHK1
Positive Regulation Of Glial Cell Differentiation (GO:0045687)	1/17	0.109561	0.247672	0	0	9.18889	20.3191	NOTCH1
Positive Regulation Of Peptidyl-Lysine Acetylation (GO:2000758)	1/17	0.109561	0.247672	0	0	9.18889	20.3191	BRCA1
Positive Regulation Of Small GTPase Mediated Signal Transduction (GO:0051057)	1/17	0.109561	0.247672	0	0	9.18889	20.3191	NOTCH1
Positive Regulation Of Stem Cell Differentiation (GO:2000738)	1/17	0.109561	0.247672	0	0	9.18889	20.3191	SOX5
Long-Chain fatty-acyl-CoA Biosynthetic Process (GO:0035338)	1/17	0.109561	0.247672	0	0	9.18889	20.3191	ELOVL7
Mesenchyme Development (GO:0060485)	1/17	0.109561	0.247672	0	0	9.18889	20.3191	SFRP2
Purine-Containing Compound Biosynthetic Process (GO:0072522)	1/17	0.109561	0.247672	0	0	9.18889	20.3191	PFAS
Muscle Tissue Morphogenesis (GO:0060415)	1/17	0.109561	0.247672	0	0	9.18889	20.3191	NOTCH1
Regulation Of Brown Fat Cell Differentiation (GO:0090335)	1/17	0.109561	0.247672	0	0	9.18889	20.3191	METRNL
Regulation Of Cartilage Development (GO:0061035)	1/17	0.109561	0.247672	0	0	9.18889	20.3191	SOX5
Negative Regulation Of Cellular Senescence (GO:2000773)	1/17	0.109561	0.247672	0	0	9.18889	20.3191	CDK6
Purine Ribonucleotide Metabolic Process (GO:0009150)	2/84	0.11174	0.249952	0	0	3.60066	7.89113	CTNS;EPHA2
Negative Regulation Of Cell Cycle (GO:0045786)	2/85	0.113944	0.249952	0	0	3.55709	7.72617	CDK6;BRCA1
Regulation Of Neuron Projection Development (GO:0010975)	3/174	0.115516	0.249952	0	0	2.59768	5.60669	EFNB2;BDNF;ITGA6
Regulation Of Epidermal Cell Differentiation (GO:0045604)	1/18	0.115621	0.249952	0	0	8.64793	18.6573	MAFG
Regulation Of Epithelial Cell Differentiation (GO:0030856)	1/18	0.115621	0.249952	0	0	8.64793	18.6573	MAFG
Negative Regulation Of Nervous System Development (GO:0051961)	1/18	0.115621	0.249952	0	0	8.64793	18.6573	NOTCH1
Negative Regulation Of Signal Transduction By P53 Class Mediator (GO:1901797)	1/18	0.115621	0.249952	0	0	8.64793	18.6573	MDM2
Regulation Of Mitochondrial Membrane Permeability (GO:0046902)	1/18	0.115621	0.249952	0	0	8.64793	18.6573	PMAIP1
Regulation Of Oligodendrocyte Differentiation (GO:0048713)	1/18	0.115621	0.249952	0	0	8.64793	18.6573	NOTCH1
Branching Involved In Ureteric Bud Morphogenesis (GO:0001658)	1/18	0.115621	0.249952	0	0	8.64793	18.6573	FGF2
Cardiac Atrium Morphogenesis (GO:0003209)	1/18	0.115621	0.249952	0	0	8.64793	18.6573	NOTCH1
Regulation Of Vascular Endothelial Cell Proliferation (GO:1905562)	1/18	0.115621	0.249952	0	0	8.64793	18.6573	FGF2
Positive Regulation Of NLRP3 Inflammasome Complex Assembly (GO:1900227)	1/18	0.115621	0.249952	0	0	8.64793	18.6573	MAVS
Positive Regulation Of Chromosome Segregation (GO:0051984)	1/18	0.115621	0.249952	0	0	8.64793	18.6573	CDC6
Glucose 6-Phosphate Metabolic Process (GO:0051156)	1/18	0.115621	0.249952	0	0	8.64793	18.6573	H6PD
Positive Regulation Of Monocyte Chemotaxis (GO:0090026)	1/18	0.115621	0.249952	0	0	8.64793	18.6573	SERPINE1
Positive Regulation Of Natural Killer Cell Activation (GO:0032816)	1/18	0.115621	0.249952	0	0	8.64793	18.6573	LAMP1
Ureteric Bud Morphogenesis (GO:0060675)	1/18	0.115621	0.249952	0	0	8.64793	18.6573	FGF2
Positive Regulation Of Response To Endoplasmic Reticulum Stress (GO:1905898)	1/18	0.115621	0.249952	0	0	8.64793	18.6573	PMAIP1
Lysosomal Lumen Acidification (GO:0007042)	1/18	0.115621	0.249952	0	0	8.64793	18.6573	TMEM199
Maintenance Of Gastrointestinal Epithelium (GO:0030277)	1/18	0.115621	0.249952	0	0	8.64793	18.6573	POLR2D
Mesenchyme Morphogenesis (GO:0072132)	1/18	0.115621	0.249952	0	0	8.64793	18.6573	NOTCH1
Pulmonary Valve Morphogenesis (GO:0003184)	1/18	0.115621	0.249952	0	0	8.64793	18.6573	NOTCH1
Regulation Of DNA Damage Checkpoint (GO:2000001)	1/18	0.115621	0.249952	0	0	8.64793	18.6573	BRCA1
ncRNA-mediated Post-Transcriptional Gene Silencing (GO:0035194)	1/18	0.115621	0.249952	0	0	8.64793	18.6573	AJUBA
Regulation Of Cell Cycle G2/M Phase Transition (GO:1902749)	1/18	0.115621	0.249952	0	0	8.64793	18.6573	CDK6
Regulation Of Cell-Cell Adhesion Mediated By Cadherin (GO:2000047)	1/18	0.115621	0.249952	0	0	8.64793	18.6573	NOTCH1
Negative Regulation Of Angiogenesis (GO:0016525)	2/86	0.11616	0.25071	0	0	3.51457	7.56613	AGO1;SERPINE1
Regulation Of Endothelial Cell Migration (GO:0010594)	2/88	0.120623	0.255121	0	0	3.43249	7.26	FGF2;EPHA2
Positive Regulation Of Cell Adhesion (GO:0045785)	2/88	0.120623	0.255121	0	0	3.43249	7.26	SFRP2;LAMC1
Regulation Of Centriole Replication (GO:0046599)	1/19	0.121641	0.255121	0	0	8.16708	17.2055	BRCA1
Regulation Of Early Endosome To Late Endosome Transport (GO:2000641)	1/19	0.121641	0.255121	0	0	8.16708	17.2055	VPS11
Regulation Of Insulin-Like Growth Factor Receptor Signaling Pathway (GO:0043567)	1/19	0.121641	0.255121	0	0	8.16708	17.2055	IGFBP3
Regulation Of Integrin-Mediated Signaling Pathway (GO:2001044)	1/19	0.121641	0.255121	0	0	8.16708	17.2055	LAMC1
Regulation Of Neuroinflammatory Response (GO:0150077)	1/19	0.121641	0.255121	0	0	8.16708	17.2055	SPHK1
Atrioventricular Valve Morphogenesis (GO:0003181)	1/19	0.121641	0.255121	0	0	8.16708	17.2055	NOTCH1
Bicarbonate Transport (GO:0015701)	1/19	0.121641	0.255121	0	0	8.16708	17.2055	SLC4A2
Nucleotide Biosynthetic Process (GO:0009165)	1/19	0.121641	0.255121	0	0	8.16708	17.2055	PFAS
Cardiac Epithelial To Mesenchymal Transition (GO:0060317)	1/19	0.121641	0.255121	0	0	8.16708	17.2055	NOTCH1
Cardiac Ventricle Development (GO:0003231)	1/19	0.121641	0.255121	0	0	8.16708	17.2055	NOTCH1
Phosphatidylcholine Biosynthetic Process (GO:0006656)	1/19	0.121641	0.255121	0	0	8.16708	17.2055	CHKA
Regulation Of Transcription Involved In G1/S Transition Of Mitotic Cell Cycle (GO:0000083)	1/19	0.121641	0.255121	0	0	8.16708	17.2055	E2F7
Sphingosine Metabolic Process (GO:0006670)	1/19	0.121641	0.255121	0	0	8.16708	17.2055	SPHK1
Epithelial Structure Maintenance (GO:0010669)	1/19	0.121641	0.255121	0	0	8.16708	17.2055	POLR2D
Positive Regulation Of Histone Methylation (GO:0031062)	1/19	0.121641	0.255121	0	0	8.16708	17.2055	BRCA1
rRNA Catabolic Process (GO:0016075)	1/19	0.121641	0.255121	0	0	8.16708	17.2055	EXOSC6
ERAD Pathway (GO:0036503)	2/89	0.122871	0.256493	0	0	3.39286	7.11354	FOXRED2;CLGN
Cellular Response To Chemical Stress (GO:0062197)	2/89	0.122871	0.256493	0	0	3.39286	7.11354	SRXN1;SESN2
Positive Regulation Of Peptidyl-Serine Phosphorylation (GO:0033138)	2/89	0.122871	0.256493	0	0	3.39286	7.11354	SFRP2;BDNF
Regulation Of Peptidyl-Tyrosine Phosphorylation (GO:0050730)	2/90	0.125129	0.258724	0	0	3.35414	6.97127	SFRP2;ARHGEF2
Positive Regulation Of Proteasomal Protein Catabolic Process (GO:1901800)	2/90	0.125129	0.258724	0	0	3.35414	6.97127	MDM2;TRIB3
Protein Phosphorylation (GO:0006468)	6/500	0.126182	0.258724	0	0	1.80972	3.74617	NUAK2;CDK6;TP53RK;STK17A;IGFBP3;SIK2
Positive Regulation Of Binding (GO:0051099)	2/91	0.127397	0.258724	0	0	3.31628	6.83303	TRIB3;NME1
Central Nervous System Development (GO:0007417)	4/283	0.127517	0.258724	0	0	2.12719	4.38095	ZIC2;CTNS;MSI1;RBBP7
Fc-gamma Receptor Signaling Pathway Involved In Phagocytosis (GO:0038096)	1/20	0.127619	0.258724	0	0	7.73684	15.9279	YES1
Negative Regulation Of Microtubule Depolymerization (GO:0007026)	1/20	0.127619	0.258724	0	0	7.73684	15.9279	ARHGEF2
Regulation Of Fibroblast Migration (GO:0010762)	1/20	0.127619	0.258724	0	0	7.73684	15.9279	FGF2
Negative Regulation Of Small GTPase Mediated Signal Transduction (GO:0051058)	1/20	0.127619	0.258724	0	0	7.73684	15.9279	SPRY4
Negative Regulation Of Stem Cell Population Maintenance (GO:1902455)	1/20	0.127619	0.258724	0	0	7.73684	15.9279	RBBP7
Ameboidal-Type Cell Migration (GO:0001667)	1/20	0.127619	0.258724	0	0	7.73684	15.9279	CENPV
Regulation Of Smooth Muscle Contraction (GO:0006940)	1/20	0.127619	0.258724	0	0	7.73684	15.9279	SPHK1
Positive Regulation Of Epithelial Cell Differentiation (GO:0030858)	1/20	0.127619	0.258724	0	0	7.73684	15.9279	FGF2
Glutamate Metabolic Process (GO:0006536)	1/20	0.127619	0.258724	0	0	7.73684	15.9279	GCLM
Positive Regulation Of Phospholipase Activity (GO:0010518)	1/20	0.127619	0.258724	0	0	7.73684	15.9279	FGF2
Positive Regulation Of Vascular Associated Smooth Muscle Cell Proliferation (GO:1904707)	1/20	0.127619	0.258724	0	0	7.73684	15.9279	FGF2
Leukotriene Metabolic Process (GO:0006691)	1/20	0.127619	0.258724	0	0	7.73684	15.9279	ABCC10
Pulmonary Valve Development (GO:0003177)	1/20	0.127619	0.258724	0	0	7.73684	15.9279	NOTCH1
Myoblast Differentiation (GO:0045445)	1/20	0.127619	0.258724	0	0	7.73684	15.9279	NOTCH1
Steroid Metabolic Process (GO:0008202)	2/92	0.129675	0.262096	0	0	3.27927	6.69865	CYP7B1;LSS
Positive Regulation Of Neuron Projection Development (GO:0010976)	2/92	0.129675	0.262096	0	0	3.27927	6.69865	BDNF;ITGA6
Regulation Of Peptidyl-Serine Phosphorylation (GO:0033135)	2/93	0.131962	0.263175	0	0	3.24307	6.568	SFRP2;BDNF
Negative Regulation Of Macromolecule Metabolic Process (GO:0010605)	3/186	0.133504	0.263175	0	0	2.42586	4.88477	SFRP2;NOTCH1;FGF2
DNA Replication Initiation (GO:0006270)	1/21	0.133557	0.263175	0	0	7.34963	14.7965	ORC1
Negative Regulation Of Reactive Oxygen Species Metabolic Process (GO:2000378)	1/21	0.133557	0.263175	0	0	7.34963	14.7965	BRCA1
Anaphase-Promoting Complex-Dependent Catabolic Process (GO:0031145)	1/21	0.133557	0.263175	0	0	7.34963	14.7965	UBE2C
Cellular Response To Nerve Growth Factor Stimulus (GO:1990090)	1/21	0.133557	0.263175	0	0	7.34963	14.7965	BDNF
Positive Regulation Of Blood Coagulation (GO:0030194)	1/21	0.133557	0.263175	0	0	7.34963	14.7965	SERPINE1
Endocardial Cushion Morphogenesis (GO:0003203)	1/21	0.133557	0.263175	0	0	7.34963	14.7965	NOTCH1
Positive Regulation Of Interferon-Alpha Production (GO:0032727)	1/21	0.133557	0.263175	0	0	7.34963	14.7965	MAVS
Positive Regulation Of Natural Killer Cell Mediated Cytotoxicity (GO:0045954)	1/21	0.133557	0.263175	0	0	7.34963	14.7965	LAMP1
Positive Regulation Of Signal Transduction By P53 Class Mediator (GO:1901798)	1/21	0.133557	0.263175	0	0	7.34963	14.7965	PMAIP1
Maturation Of 5.8S rRNA From Tricistronic rRNA Transcript (SSU-rRNA, 5.8S rRNA, LSU-rRNA) (GO:0000466)	1/21	0.133557	0.263175	0	0	7.34963	14.7965	NOL9
Mitochondrial Calcium Ion Homeostasis (GO:0051560)	1/21	0.133557	0.263175	0	0	7.34963	14.7965	C19ORF12
Purine Nucleotide Biosynthetic Process (GO:0006164)	1/21	0.133557	0.263175	0	0	7.34963	14.7965	PFAS
Negative Regulation Of GTPase Activity (GO:0034260)	1/21	0.133557	0.263175	0	0	7.34963	14.7965	SH3BP4
Regulation Of Anoikis (GO:2000209)	1/21	0.133557	0.263175	0	0	7.34963	14.7965	NOTCH1
Negative Regulation Of Biomineral Tissue Development (GO:0070168)	1/21	0.133557	0.263175	0	0	7.34963	14.7965	NOTCH1
Cell Junction Assembly (GO:0034329)	2/95	0.136564	0.268365	0	0	3.17301	6.31733	BDNF;ITGA6
Axonogenesis (GO:0007409)	3/188	0.136593	0.268365	0	0	2.39939	4.77659	EFNB2;NOTCH1;BDNF
Cellular Response To Transforming Growth Factor Beta Stimulus (GO:0071560)	2/96	0.138879	0.268849	0	0	3.13909	6.19706	DLX1;SOX5
Fc Receptor Mediated Stimulatory Signaling Pathway (GO:0002431)	1/22	0.139455	0.268849	0	0	6.99929	13.7887	YES1
Negative Regulation Of Myeloid Cell Differentiation (GO:0045638)	1/22	0.139455	0.268849	0	0	6.99929	13.7887	CDK6
Regulation Of Histone Acetylation (GO:0035065)	1/22	0.139455	0.268849	0	0	6.99929	13.7887	BRCA1
Placenta Development (GO:0001890)	1/22	0.139455	0.268849	0	0	6.99929	13.7887	E2F7
Response To Gamma Radiation (GO:0010332)	1/22	0.139455	0.268849	0	0	6.99929	13.7887	MDM2
Ribosomal Large Subunit Assembly (GO:0000027)	1/22	0.139455	0.268849	0	0	6.99929	13.7887	NOP2
snRNA 3'-End Processing (GO:0034472)	1/22	0.139455	0.268849	0	0	6.99929	13.7887	EXOSC6
Positive Regulation Of Viral Life Cycle (GO:1903902)	1/22	0.139455	0.268849	0	0	6.99929	13.7887	VPS37B
rRNA Methylation (GO:0031167)	1/22	0.139455	0.268849	0	0	6.99929	13.7887	NOP2
Negative Regulation Of Cell Communication (GO:0010648)	1/22	0.139455	0.268849	0	0	6.99929	13.7887	IGFBP3
Negative Regulation Of Cell Development (GO:0010721)	1/22	0.139455	0.268849	0	0	6.99929	13.7887	NOTCH1
Regulation Of Catabolic Process (GO:0009894)	1/22	0.139455	0.268849	0	0	6.99929	13.7887	MDM2
Transcription By RNA Polymerase II (GO:0006366)	3/192	0.142844	0.27305	0	0	2.34813	4.56948	POLR2D;GLIS3;SOX5
Negative Regulation Of Macromolecule Biosynthetic Process (GO:0010558)	2/98	0.143533	0.27305	0	0	3.07338	5.96602	IGF2BP1;PUS7
Positive Regulation Of Protein-Containing Complex Assembly (GO:0031334)	2/98	0.143533	0.27305	0	0	3.07338	5.96602	MAVS;AJUBA
Regulation Of Signal Transduction (GO:0009966)	3/193	0.144421	0.27305	0	0	2.33565	4.51954	NCOA5;IGFBP3;SIK2
Regulation Of Cellular Response To Transforming Growth Factor Beta Stimulus (GO:1903844)	1/23	0.145313	0.27305	0	0	6.68081	12.8864	DLX1
Negative Regulation Of Neuron Differentiation (GO:0045665)	1/23	0.145313	0.27305	0	0	6.68081	12.8864	DLX1
Negative Regulation Of Protein Depolymerization (GO:1901880)	1/23	0.145313	0.27305	0	0	6.68081	12.8864	ARHGEF2
Regulation Of Myotube Differentiation (GO:0010830)	1/23	0.145313	0.27305	0	0	6.68081	12.8864	BDNF
Regulation Of Nuclear-Transcribed mRNA Catabolic Process, Deadenylation-Dependent Decay (GO:1900151)	1/23	0.145313	0.27305	0	0	6.68081	12.8864	IGF2BP1
Cell-Cell Signaling By Wnt (GO:0198738)	1/23	0.145313	0.27305	0	0	6.68081	12.8864	FZD2
Response To BMP (GO:0071772)	1/23	0.145313	0.27305	0	0	6.68081	12.8864	DLX1
Cytosolic Pattern Recognition Receptor Signaling Pathway (GO:0002753)	1/23	0.145313	0.27305	0	0	6.68081	12.8864	MAVS
Endocardial Cushion Development (GO:0003197)	1/23	0.145313	0.27305	0	0	6.68081	12.8864	NOTCH1
Positive Regulation Of mRNA Splicing, Via Spliceosome (GO:0048026)	1/23	0.145313	0.27305	0	0	6.68081	12.8864	WDR77
Glial Cell Development (GO:0021782)	1/23	0.145313	0.27305	0	0	6.68081	12.8864	CDK6
Positive Regulation Of Morphogenesis Of An Epithelium (GO:1905332)	1/23	0.145313	0.27305	0	0	6.68081	12.8864	FGF2
Long-Chain fatty-acyl-CoA Metabolic Process (GO:0035336)	1/23	0.145313	0.27305	0	0	6.68081	12.8864	ELOVL7
Regulation Of Cardiac Muscle Hypertrophy (GO:0010611)	1/23	0.145313	0.27305	0	0	6.68081	12.8864	NOTCH1
Positive Regulation Of Intracellular Signal Transduction (GO:1902533)	6/525	0.148489	0.27546	0	0	1.72032	3.28107	MAVS;SPHK1;RTKN2;PMAIP1;FGF2;TRIM56
Hemopoiesis (GO:0030097)	2/101	0.150576	0.27546	0	0	2.9798	5.64162	SFRP2;RTKN2
rRNA Processing (GO:0006364)	2/101	0.150576	0.27546	0	0	2.9798	5.64162	NOP2;NOL9
Regulation Of Cytoplasmic Translation (GO:2000765)	1/24	0.151132	0.27546	0	0	6.39002	12.0746	IGF2BP1
ERK1 And ERK2 Cascade (GO:0070371)	1/24	0.151132	0.27546	0	0	6.39002	12.0746	DUSP6
Regulation Of Endoplasmic Reticulum Stress-Induced Intrinsic Apoptotic Signaling Pathway (GO:1902235)	1/24	0.151132	0.27546	0	0	6.39002	12.0746	PMAIP1
Fc-gamma Receptor Signaling Pathway (GO:0038094)	1/24	0.151132	0.27546	0	0	6.39002	12.0746	YES1
Negative Regulation Of Ossification (GO:0030279)	1/24	0.151132	0.27546	0	0	6.39002	12.0746	NOTCH1
Regulation Of Microtubule Depolymerization (GO:0031114)	1/24	0.151132	0.27546	0	0	6.39002	12.0746	ARHGEF2
Amyloid Fibril Formation (GO:1990000)	1/24	0.151132	0.27546	0	0	6.39002	12.0746	MDM2
Regulation Of Muscle Cell Differentiation (GO:0051147)	1/24	0.151132	0.27546	0	0	6.39002	12.0746	LAMC1
Regulation Of Proteolysis Involved In Protein Catabolic Process (GO:1903050)	1/24	0.151132	0.27546	0	0	6.39002	12.0746	CTSC
Cell Morphogenesis Involved In Differentiation (GO:0000904)	1/24	0.151132	0.27546	0	0	6.39002	12.0746	EPHA2
Positive Regulation Of BMP Signaling Pathway (GO:0030513)	1/24	0.151132	0.27546	0	0	6.39002	12.0746	NOTCH1
Secondary Alcohol Biosynthetic Process (GO:1902653)	1/24	0.151132	0.27546	0	0	6.39002	12.0746	LSS
Positive Regulation Of Interleukin-17 Production (GO:0032740)	1/24	0.151132	0.27546	0	0	6.39002	12.0746	SPHK1
Gliogenesis (GO:0042063)	1/24	0.151132	0.27546	0	0	6.39002	12.0746	CDK6
Positive Regulation Of Natural Killer Cell Mediated Immunity (GO:0002717)	1/24	0.151132	0.27546	0	0	6.39002	12.0746	LAMP1
Positive Regulation Of p38MAPK Cascade (GO:1900745)	1/24	0.151132	0.27546	0	0	6.39002	12.0746	SPHK1
Positive Regulation Of Peptidyl-Threonine Phosphorylation (GO:0010800)	1/24	0.151132	0.27546	0	0	6.39002	12.0746	SPHK1
Positive Regulation Of Vascular Endothelial Growth Factor Production (GO:0010575)	1/24	0.151132	0.27546	0	0	6.39002	12.0746	BRCA1
Protein Kinase B Signaling (GO:0043491)	1/24	0.151132	0.27546	0	0	6.39002	12.0746	EPHA2
DNA-templated Transcription (GO:0006351)	3/199	0.154006	0.279139	0	0	2.26346	4.2344	POLR2D;GLIS3;SOX5
Regulation Of Chondrocyte Differentiation (GO:0032330)	1/25	0.156911	0.279139	0	0	6.12346	11.3411	SOX5
Negative Regulation Of Intrinsic Apoptotic Signaling Pathway In Response To DNA Damage (GO:1902230)	1/25	0.156911	0.279139	0	0	6.12346	11.3411	SFRP2
Regulation Of Hippo Signaling (GO:0035330)	1/25	0.156911	0.279139	0	0	6.12346	11.3411	NUAK2
Regulation Of Intracellular Estrogen Receptor Signaling Pathway (GO:0033146)	1/25	0.156911	0.279139	0	0	6.12346	11.3411	VPS11
Regulation Of Lysosomal Lumen pH (GO:0035751)	1/25	0.156911	0.279139	0	0	6.12346	11.3411	TMEM199
Regulation Of Monocyte Chemotaxis (GO:0090025)	1/25	0.156911	0.279139	0	0	6.12346	11.3411	SERPINE1
Bile Acid Biosynthetic Process (GO:0006699)	1/25	0.156911	0.279139	0	0	6.12346	11.3411	CYP7B1
Phosphatidylethanolamine Metabolic Process (GO:0046337)	1/25	0.156911	0.279139	0	0	6.12346	11.3411	CHKA
Cholesterol Biosynthetic Process (GO:0006695)	1/25	0.156911	0.279139	0	0	6.12346	11.3411	LSS
Response To dsRNA (GO:0043331)	1/25	0.156911	0.279139	0	0	6.12346	11.3411	PMAIP1
fatty-acyl-CoA Biosynthetic Process (GO:0046949)	1/25	0.156911	0.279139	0	0	6.12346	11.3411	ELOVL7
Positive Regulation Of Release Of Cytochrome C From Mitochondria (GO:0090200)	1/25	0.156911	0.279139	0	0	6.12346	11.3411	PMAIP1
Positive Regulation Of Striated Muscle Cell Differentiation (GO:0051155)	1/25	0.156911	0.279139	0	0	6.12346	11.3411	EFNB2
Late Endosome To Vacuole Transport Via Multivesicular Body Sorting Pathway (GO:0032511)	1/25	0.156911	0.279139	0	0	6.12346	11.3411	VPS37B
Mitotic Cell Cycle Checkpoint Signaling (GO:0007093)	1/25	0.156911	0.279139	0	0	6.12346	11.3411	BRCA1
Negative Regulation Of TORC1 Signaling (GO:1904262)	1/25	0.156911	0.279139	0	0	6.12346	11.3411	SESN2
Regulation Of Biomineral Tissue Development (GO:0070167)	1/25	0.156911	0.279139	0	0	6.12346	11.3411	NOTCH1
Positive Regulation Of Inflammatory Response (GO:0050729)	2/104	0.157686	0.280144	0	0	2.89172	5.34143	SERPINE1;IGF2BP1
Regulation Of Translation (GO:0006417)	3/202	0.158873	0.281878	0	0	2.229	4.10059	IGF2BP1;MSI1;PUS7
Regulation Of Neuron Apoptotic Process (GO:0043523)	2/105	0.16007	0.28325	0	0	2.8635	5.24634	EGR1;BDNF
Lysosomal Transport (GO:0007041)	2/105	0.16007	0.28325	0	0	2.8635	5.24634	LAMP1;VPS11
Defense Response To Bacterium (GO:0042742)	3/204	0.162144	0.283314	0	0	2.2066	4.0144	MAVS;RNF213;SERPINE1
Regulation Of G1/S Transition Of Mitotic Cell Cycle (GO:2000045)	2/106	0.162461	0.283314	0	0	2.83582	5.15358	WEE1;E2F7
Negative Regulation Of Endothelial Cell Apoptotic Process (GO:2000352)	1/26	0.162651	0.283314	0	0	5.87822	10.6757	SERPINE1
Regulation Of Interferon-Alpha Production (GO:0032647)	1/26	0.162651	0.283314	0	0	5.87822	10.6757	MAVS
Wnt Signaling Pathway, Planar Cell Polarity Pathway (GO:0060071)	1/26	0.162651	0.283314	0	0	5.87822	10.6757	FZD2
Regulation Of Myeloid Cell Differentiation (GO:0045637)	1/26	0.162651	0.283314	0	0	5.87822	10.6757	CDK6
Organelle Fusion (GO:0048284)	1/26	0.162651	0.283314	0	0	5.87822	10.6757	VPS11
Regulation Of Vascular Endothelial Growth Factor Production (GO:0010574)	1/26	0.162651	0.283314	0	0	5.87822	10.6757	BRCA1
Positive Regulation Of Phosphatidylinositol 3-Kinase Activity (GO:0043552)	1/26	0.162651	0.283314	0	0	5.87822	10.6757	FGF2
miRNA-mediated Gene Silencing (GO:0035195)	1/26	0.162651	0.283314	0	0	5.87822	10.6757	AJUBA
Mitotic G1 DNA Damage Checkpoint Signaling (GO:0031571)	1/26	0.162651	0.283314	0	0	5.87822	10.6757	MDM2
Negative Regulation Of Catalytic Activity (GO:0043086)	1/26	0.162651	0.283314	0	0	5.87822	10.6757	NOTCH1
Regulation Of Cellular Response To Stress (GO:0080135)	2/107	0.164859	0.28567	0	0	2.80867	5.0631	BRCA1;AJUBA
Negative Regulation Of Translation (GO:0017148)	2/107	0.164859	0.28567	0	0	2.80867	5.0631	IGF2BP1;PUS7
Positive Regulation Of Autophagy (GO:0010508)	2/107	0.164859	0.28567	0	0	2.80867	5.0631	SESN2;SH3BP4
Monoatomic Ion Transport (GO:0006811)	2/107	0.164859	0.28567	0	0	2.80867	5.0631	CTNS;SLC4A2
Positive Regulation Of DNA Metabolic Process (GO:0051054)	2/108	0.167263	0.287253	0	0	2.78203	4.97481	BRCA1;FGF2
Glycerophospholipid Biosynthetic Process (GO:0046474)	2/108	0.167263	0.287253	0	0	2.78203	4.97481	CHKA;FGF2
Lipid Transport (GO:0006869)	2/108	0.167263	0.287253	0	0	2.78203	4.97481	CHKA;ESYT1
Negative Regulation Of Neurogenesis (GO:0050768)	1/27	0.168353	0.287253	0	0	5.65185	10.0699	NOTCH1
Regulation Of Immunoglobulin Production (GO:0002637)	1/27	0.168353	0.287253	0	0	5.65185	10.0699	POLR2D
Regulation Of Microtubule Polymerization Or Depolymerization (GO:0031110)	1/27	0.168353	0.287253	0	0	5.65185	10.0699	SKA2
Cell Surface Receptor Signaling Pathway Involved In Cell-Cell Signaling (GO:1905114)	1/27	0.168353	0.287253	0	0	5.65185	10.0699	FZD2
Positive Regulation Of TORC1 Signaling (GO:1904263)	1/27	0.168353	0.287253	0	0	5.65185	10.0699	SESN2
Respiratory Tube Development (GO:0030323)	1/27	0.168353	0.287253	0	0	5.65185	10.0699	POLR2D
Establishment Of Protein Localization To Vacuole (GO:0072666)	1/27	0.168353	0.287253	0	0	5.65185	10.0699	VPS37B
Ventricular Septum Morphogenesis (GO:0060412)	1/27	0.168353	0.287253	0	0	5.65185	10.0699	NOTCH1
mRNA Modification (GO:0016556)	1/27	0.168353	0.287253	0	0	5.65185	10.0699	PUS7
Regulation Of Proteasomal Ubiquitin-Dependent Protein Catabolic Process (GO:0032434)	2/109	0.169672	0.289136	0	0	2.75589	4.88864	MDM2;TRIB3
Proteasome-Mediated Ubiquitin-Dependent Protein Catabolic Process (GO:0043161)	4/319	0.172752	0.290606	0	0	1.88062	3.30217	FOXRED2;UBE2C;MDM2;CLGN
Nervous System Development (GO:0007399)	5/433	0.172952	0.290606	0	0	1.73325	3.04141	ZIC2;BDNF;IGF2BP1;MSI1;FGF2
Regulation Of Chemotaxis (GO:0050920)	1/28	0.174016	0.290606	0	0	5.44225	9.51638	EFNB2
Regulation Of Chromosome Segregation (GO:0051983)	1/28	0.174016	0.290606	0	0	5.44225	9.51638	CDC6
Regulation Of Glucose Metabolic Process (GO:0010906)	1/28	0.174016	0.290606	0	0	5.44225	9.51638	PMAIP1
RNA Phosphodiester Bond Hydrolysis (GO:0090501)	1/28	0.174016	0.290606	0	0	5.44225	9.51638	LACTB2
Negative Regulation Of Signaling (GO:0023057)	1/28	0.174016	0.290606	0	0	5.44225	9.51638	IGFBP3
Cellular Response To Osmotic Stress (GO:0071470)	1/28	0.174016	0.290606	0	0	5.44225	9.51638	ARHGEF2
Determination Of Bilateral Symmetry (GO:0009855)	1/28	0.174016	0.290606	0	0	5.44225	9.51638	NOTCH1
Positive Regulation Of Defense Response To Virus By Host (GO:0002230)	1/28	0.174016	0.290606	0	0	5.44225	9.51638	MAVS
Sterol Biosynthetic Process (GO:0016126)	1/28	0.174016	0.290606	0	0	5.44225	9.51638	LSS
Positive Regulation Of mRNA Processing (GO:0050685)	1/28	0.174016	0.290606	0	0	5.44225	9.51638	WDR77
Positive Regulation Of Protein Import Into Nucleus (GO:0042307)	1/28	0.174016	0.290606	0	0	5.44225	9.51638	MAVS
Limb Development (GO:0060173)	1/28	0.174016	0.290606	0	0	5.44225	9.51638	SMOC1
Pyroptosis (GO:0070269)	1/28	0.174016	0.290606	0	0	5.44225	9.51638	IGF2BP1
Regulation Of Bone Resorption (GO:0045124)	1/28	0.174016	0.290606	0	0	5.44225	9.51638	SLC4A2
Negative Regulation Of Inflammatory Response (GO:0050728)	2/111	0.17451	0.290705	0	0	2.70505	4.72241	YES1;METRNL
Regulation Of Transforming Growth Factor Beta Receptor Signaling Pathway (GO:0017015)	2/111	0.17451	0.290705	0	0	2.70505	4.72241	SPRED3;RBBP7
Regulation Of Protein Serine/Threonine Kinase Activity (GO:0071900)	2/112	0.176937	0.292682	0	0	2.68033	4.64222	TRIB3;CDC6
Regulation Of GTPase Activity (GO:0043087)	3/214	0.178793	0.292682	0	0	2.10095	3.61684	ARHGAP11A;SH3BP4;ITGA6
Regulation Of Protein Ubiquitination (GO:0031396)	2/113	0.179369	0.292682	0	0	2.65604	4.5639	SPHK1;BRCA1
Regulation Of Establishment Of Planar Polarity (GO:0090175)	1/29	0.17964	0.292682	0	0	5.24762	9.00911	FZD2
RNA-mediated Gene Silencing (GO:0031047)	1/29	0.17964	0.292682	0	0	5.24762	9.00911	AGO1
Regulation Of Neuron Migration (GO:2001222)	1/29	0.17964	0.292682	0	0	5.24762	9.00911	ARHGEF2
Organic Cyclic Compound Biosynthetic Process (GO:1901362)	1/29	0.17964	0.292682	0	0	5.24762	9.00911	LSS
Regulation Of Protein Modification By Small Protein Conjugation Or Removal (GO:1903320)	1/29	0.17964	0.292682	0	0	5.24762	9.00911	EGR1
Peptidyl-Tyrosine Dephosphorylation (GO:0035335)	1/29	0.17964	0.292682	0	0	5.24762	9.00911	DUSP6
Chondrocyte Differentiation (GO:0002062)	1/29	0.17964	0.292682	0	0	5.24762	9.00911	SOX5
Defense Response To Fungus (GO:0050832)	1/29	0.17964	0.292682	0	0	5.24762	9.00911	IGF2BP1
Vacuolar Acidification (GO:0007035)	1/29	0.17964	0.292682	0	0	5.24762	9.00911	TMEM199
Lipid Droplet Organization (GO:0034389)	1/29	0.17964	0.292682	0	0	5.24762	9.00911	RNF213
Protein K11-linked Ubiquitination (GO:0070979)	1/29	0.17964	0.292682	0	0	5.24762	9.00911	UBE2C
Protein Acetylation (GO:0006473)	1/29	0.17964	0.292682	0	0	5.24762	9.00911	SPHK1
Maintenance Of Blood-Brain Barrier (GO:0035633)	1/29	0.17964	0.292682	0	0	5.24762	9.00911	LAMC1
Multivesicular Body Assembly (GO:0036258)	1/29	0.17964	0.292682	0	0	5.24762	9.00911	VPS37B
Regulation Of Blood Coagulation (GO:0030193)	1/29	0.17964	0.292682	0	0	5.24762	9.00911	SERPINE1
Regulation Of Interleukin-6 Production (GO:0032675)	2/114	0.181807	0.295492	0	0	2.6322	4.48739	MAVS;ARHGEF2
Negative Regulation Of Canonical Wnt Signaling Pathway (GO:0090090)	2/114	0.181807	0.295492	0	0	2.6322	4.48739	SFRP2;FRMD8
Negative Regulation Of Myeloid Leukocyte Differentiation (GO:0002762)	1/30	0.185227	0.297074	0	0	5.06641	8.54286	CDK6
Negative Regulation Of Peptidyl-Tyrosine Phosphorylation (GO:0050732)	1/30	0.185227	0.297074	0	0	5.06641	8.54286	SFRP2
Artery Morphogenesis (GO:0048844)	1/30	0.185227	0.297074	0	0	5.06641	8.54286	NOTCH1
Positive Regulation Of Lipid Kinase Activity (GO:0090218)	1/30	0.185227	0.297074	0	0	5.06641	8.54286	FGF2
Positive Regulation Of Phosphate Metabolic Process (GO:0045937)	1/30	0.185227	0.297074	0	0	5.06641	8.54286	ITGA6
Positive Regulation Of Protein Targeting To Mitochondrion (GO:1903955)	1/30	0.185227	0.297074	0	0	5.06641	8.54286	VPS11
Intrinsic Apoptotic Signaling Pathway In Response To Endoplasmic Reticulum Stress (GO:0070059)	1/30	0.185227	0.297074	0	0	5.06641	8.54286	TRIB3
Protein Palmitoylation (GO:0018345)	1/30	0.185227	0.297074	0	0	5.06641	8.54286	HHAT
Mitotic G2 DNA Damage Checkpoint Signaling (GO:0007095)	1/30	0.185227	0.297074	0	0	5.06641	8.54286	BRCA1
Multivesicular Body Organization (GO:0036257)	1/30	0.185227	0.297074	0	0	5.06641	8.54286	VPS37B
Negative Regulation Of Blood Coagulation (GO:0030195)	1/30	0.185227	0.297074	0	0	5.06641	8.54286	SERPINE1
Cellular Response To Oxidative Stress (GO:0034599)	2/117	0.189149	0.301272	0	0	2.56314	4.26819	SRXN1;SESN2
Negative Regulation Of Microtubule Polymerization Or Depolymerization (GO:0031111)	1/31	0.190775	0.301272	0	0	4.89728	8.11313	ARHGEF2
Actin Filament Polymerization (GO:0030041)	1/31	0.190775	0.301272	0	0	4.89728	8.11313	DIAPH2
Regulation Of Macrophage Activation (GO:0043030)	1/31	0.190775	0.301272	0	0	4.89728	8.11313	SPHK1
Bile Acid Metabolic Process (GO:0008206)	1/31	0.190775	0.301272	0	0	4.89728	8.11313	CYP7B1
Regulation Of Protein Localization To Cell Surface (GO:2000008)	1/31	0.190775	0.301272	0	0	4.89728	8.11313	BDNF
Cardiac Muscle Tissue Morphogenesis (GO:0055008)	1/31	0.190775	0.301272	0	0	4.89728	8.11313	NOTCH1
Positive Regulation Of G1/S Transition Of Mitotic Cell Cycle (GO:1900087)	1/31	0.190775	0.301272	0	0	4.89728	8.11313	CDC6
Positive Regulation Of Extrinsic Apoptotic Signaling Pathway (GO:2001238)	1/31	0.190775	0.301272	0	0	4.89728	8.11313	PMAIP1
Positive Regulation Of Mononuclear Cell Migration (GO:0071677)	1/31	0.190775	0.301272	0	0	4.89728	8.11313	SERPINE1
Positive Regulation Of Proteolysis Involved In Protein Catabolic Process (GO:1903052)	1/31	0.190775	0.301272	0	0	4.89728	8.11313	CTSC
Negative Regulation Of Cell-Matrix Adhesion (GO:0001953)	1/31	0.190775	0.301272	0	0	4.89728	8.11313	SERPINE1
Negative Regulation Of Chemotaxis (GO:0050922)	1/31	0.190775	0.301272	0	0	4.89728	8.11313	NOTCH1
Regulation Of Small GTPase Mediated Signal Transduction (GO:0051056)	2/118	0.191606	0.30187	0	0	2.54092	4.19839	ARHGAP11A;ARHGEF2
Positive Regulation Of Cell Projection Organization (GO:0031346)	2/118	0.191606	0.30187	0	0	2.54092	4.19839	BDNF;ITGA6
Regulation Of Protein-Containing Complex Assembly (GO:0043254)	2/119	0.194067	0.303167	0	0	2.51907	4.13015	VPS11;AJUBA
Cellular Response To Tumor Necrosis Factor (GO:0071356)	2/119	0.194067	0.303167	0	0	2.51907	4.13015	BRCA1;ARHGEF2
Negative Regulation Of Fat Cell Differentiation (GO:0045599)	1/32	0.196287	0.303167	0	0	4.73907	7.71605	TRIB3
Regulation Of Natural Killer Cell Mediated Cytotoxicity (GO:0042269)	1/32	0.196287	0.303167	0	0	4.73907	7.71605	LAMP1
Cellular Nitrogen Compound Biosynthetic Process (GO:0044271)	1/32	0.196287	0.303167	0	0	4.73907	7.71605	SPHK1
Regulation Of Transmembrane Transport (GO:0034762)	1/32	0.196287	0.303167	0	0	4.73907	7.71605	TRIB3
Regulation Of Ubiquitin-Protein Transferase Activity (GO:0051438)	1/32	0.196287	0.303167	0	0	4.73907	7.71605	TRIB3
Respiratory System Development (GO:0060541)	1/32	0.196287	0.303167	0	0	4.73907	7.71605	POLR2D
Female Gamete Generation (GO:0007292)	1/32	0.196287	0.303167	0	0	4.73907	7.71605	DIAPH2
Gluconeogenesis (GO:0006094)	1/32	0.196287	0.303167	0	0	4.73907	7.71605	POLR2D
Very Long-Chain Fatty Acid Metabolic Process (GO:0000038)	1/32	0.196287	0.303167	0	0	4.73907	7.71605	ELOVL7
Heterochromatin Formation (GO:0031507)	1/32	0.196287	0.303167	0	0	4.73907	7.71605	UHRF1
Positive Regulation Of Synapse Assembly (GO:0051965)	1/32	0.196287	0.303167	0	0	4.73907	7.71605	BDNF
Left/Right Pattern Formation (GO:0060972)	1/32	0.196287	0.303167	0	0	4.73907	7.71605	NOTCH1
miRNA Processing (GO:0035196)	1/32	0.196287	0.303167	0	0	4.73907	7.71605	AGO1
Mitochondrial Membrane Organization (GO:0007006)	1/32	0.196287	0.303167	0	0	4.73907	7.71605	PMAIP1
Purine Ribonucleoside Triphosphate Metabolic Process (GO:0009205)	1/32	0.196287	0.303167	0	0	4.73907	7.71605	CTNS
Positive Regulation Of Protein Modification Process (GO:0031401)	3/225	0.197621	0.304875	0	0	1.99573	3.23589	EGR1;MAVS;FGF2
Regulation Of Protein Catabolic Process (GO:0042176)	2/122	0.201474	0.305269	0	0	2.45572	3.9343	VPS11;MDM2
Fatty Acid Metabolic Process (GO:0006631)	2/122	0.201474	0.305269	0	0	2.45572	3.9343	SGPL1;ACAD9
Protein Localization To Nucleus (GO:0034504)	2/122	0.201474	0.305269	0	0	2.45572	3.9343	NUAK2;MDM2
Receptor-Mediated Endocytosis (GO:0006898)	2/122	0.201474	0.305269	0	0	2.45572	3.9343	MICALL1;LDLRAD3
Regulation Of Lamellipodium Assembly (GO:0010591)	1/33	0.201761	0.305269	0	0	4.59074	7.34827	EPHA2
Regulation Of Sprouting Angiogenesis (GO:1903670)	1/33	0.201761	0.305269	0	0	4.59074	7.34827	FGF2
Positive Regulation Of DNA Binding (GO:0043388)	1/33	0.201761	0.305269	0	0	4.59074	7.34827	NME1
Positive Regulation Of Establishment Of Protein Localization To Mitochondrion (GO:1903749)	1/33	0.201761	0.305269	0	0	4.59074	7.34827	VPS11
Ubiquitin-Dependent Protein Catabolic Process Via The Multivesicular Body Sorting Pathway (GO:0043162)	1/33	0.201761	0.305269	0	0	4.59074	7.34827	VPS37B
Positive Regulation Of Nitrogen Compound Metabolic Process (GO:0051173)	1/33	0.201761	0.305269	0	0	4.59074	7.34827	UHRF1
Vasculogenesis (GO:0001570)	1/33	0.201761	0.305269	0	0	4.59074	7.34827	NOTCH1
Ventricular Cardiac Muscle Tissue Morphogenesis (GO:0055010)	1/33	0.201761	0.305269	0	0	4.59074	7.34827	NOTCH1
Positive Regulation Of Small Molecule Metabolic Process (GO:0062013)	1/33	0.201761	0.305269	0	0	4.59074	7.34827	PMAIP1
Lung Development (GO:0030324)	1/33	0.201761	0.305269	0	0	4.59074	7.34827	POLR2D
Protein K63-linked Deubiquitination (GO:0070536)	1/33	0.201761	0.305269	0	0	4.59074	7.34827	BRCA1
ncRNA Catabolic Process (GO:0034661)	1/33	0.201761	0.305269	0	0	4.59074	7.34827	EXOSC6
Regulation Of NLRP3 Inflammasome Complex Assembly (GO:1900225)	1/33	0.201761	0.305269	0	0	4.59074	7.34827	MAVS
Apoptotic Process (GO:0006915)	3/228	0.202839	0.306553	0	0	1.96882	3.14094	MDM2;PMAIP1;C19ORF12
ATP Metabolic Process (GO:0046034)	1/34	0.207198	0.307916	0	0	4.4514	7.00687	CTNS
Regulation Of Interleukin-17 Production (GO:0032660)	1/34	0.207198	0.307916	0	0	4.4514	7.00687	SPHK1
Regulation Of Phosphatidylinositol 3-Kinase Activity (GO:0043551)	1/34	0.207198	0.307916	0	0	4.4514	7.00687	FGF2
Organophosphate Biosynthetic Process (GO:0090407)	1/34	0.207198	0.307916	0	0	4.4514	7.00687	FGF2
Response To Estrogen (GO:0043627)	1/34	0.207198	0.307916	0	0	4.4514	7.00687	BRCA1
Positive Regulation Of Carbohydrate Metabolic Process (GO:0045913)	1/34	0.207198	0.307916	0	0	4.4514	7.00687	PMAIP1
Embryonic Skeletal System Development (GO:0048706)	1/34	0.207198	0.307916	0	0	4.4514	7.00687	POLR2D
Positive Regulation Of Immunoglobulin Production (GO:0002639)	1/34	0.207198	0.307916	0	0	4.4514	7.00687	POLR2D
Positive Regulation Of Neuron Death (GO:1901216)	1/34	0.207198	0.307916	0	0	4.4514	7.00687	EFNB2
Histone Deubiquitination (GO:0016578)	1/34	0.207198	0.307916	0	0	4.4514	7.00687	BRCA1
Protein Targeting To Vacuole (GO:0006623)	1/34	0.207198	0.307916	0	0	4.4514	7.00687	VPS37B
Purine Nucleotide Metabolic Process (GO:0006163)	1/34	0.207198	0.307916	0	0	4.4514	7.00687	PFAS
Regulation Of DNA Biosynthetic Process (GO:2000278)	1/34	0.207198	0.307916	0	0	4.4514	7.00687	FGF2
Negative Regulation Of Ras Protein Signal Transduction (GO:0046580)	1/34	0.207198	0.307916	0	0	4.4514	7.00687	SPRY4
Negative Regulation Of Cell Cycle Process (GO:0010948)	1/34	0.207198	0.307916	0	0	4.4514	7.00687	E2F7
Response To Cytokine (GO:0034097)	2/125	0.208913	0.31012	0	0	2.39546	3.7509	SPHK1;TRIM56
Protein Modification Process (GO:0036211)	7/711	0.210482	0.311779	0	0	1.47683	2.30143	NUAK2;YES1;CDK6;TP53RK;STK17A;IGFBP3;SIK2
Positive Regulation Of Intracellular Protein Transport (GO:0090316)	2/126	0.211399	0.311779	0	0	2.37602	3.69235	MAVS;VPS11
Protein-Containing Complex Organization (GO:0043933)	2/126	0.211399	0.311779	0	0	2.37602	3.69235	MDM2;LAMC1
Positive Regulation Of Developmental Process (GO:0051094)	3/233	0.211607	0.311779	0	0	1.92553	2.9904	DLX1;RBBP7;SOX5
Regulation Of Cellular Senescence (GO:2000772)	1/35	0.212598	0.311779	0	0	4.32026	6.68929	CDK6
One-Carbon Compound Transport (GO:0019755)	1/35	0.212598	0.311779	0	0	4.32026	6.68929	SLC4A2
Response To Exogenous dsRNA (GO:0043330)	1/35	0.212598	0.311779	0	0	4.32026	6.68929	MAVS
Positive Regulation Of Mitotic Nuclear Division (GO:0045840)	1/35	0.212598	0.311779	0	0	4.32026	6.68929	UBE2C
Hexose Biosynthetic Process (GO:0019319)	1/35	0.212598	0.311779	0	0	4.32026	6.68929	POLR2D
Intrinsic Apoptotic Signaling Pathway By P53 Class Mediator (GO:0072332)	1/35	0.212598	0.311779	0	0	4.32026	6.68929	PMAIP1
Liver Development (GO:0001889)	1/35	0.212598	0.311779	0	0	4.32026	6.68929	E2F7
Positive Regulation Of GTPase Activity (GO:0043547)	3/234	0.21337	0.312569	0	0	1.9171	2.96139	ARHGAP11A;ITGA6;EPHA2
Regulation Of Response To External Stimulus (GO:0032101)	2/127	0.213889	0.312643	0	0	2.3569	3.63504	EFNB2;IGF2BP1
Regulation Of Anatomical Structure Morphogenesis (GO:0022603)	2/127	0.213889	0.312643	0	0	2.3569	3.63504	FGF2;EPHA2
Regulation Of Erythrocyte Differentiation (GO:0045646)	1/36	0.217962	0.315148	0	0	4.19661	6.39327	CDK6
Negative Regulation Of Protein Kinase B Signaling (GO:0051898)	1/36	0.217962	0.315148	0	0	4.19661	6.39327	EPHA2
Negative Regulation Of Sequestering Of Calcium Ion (GO:0051283)	1/36	0.217962	0.315148	0	0	4.19661	6.39327	FGF2
Blood Vessel Diameter Maintenance (GO:0097746)	1/36	0.217962	0.315148	0	0	4.19661	6.39327	GCLM
Regulation Of Peptidyl-Threonine Phosphorylation (GO:0010799)	1/36	0.217962	0.315148	0	0	4.19661	6.39327	SPHK1
Positive Regulation Of RNA Splicing (GO:0033120)	1/36	0.217962	0.315148	0	0	4.19661	6.39327	WDR77
Substrate Adhesion-Dependent Cell Spreading (GO:0034446)	1/36	0.217962	0.315148	0	0	4.19661	6.39327	LAMC1
Positive Regulation Of Phospholipase C Activity (GO:0010863)	1/36	0.217962	0.315148	0	0	4.19661	6.39327	FGF2
Histone Deacetylation (GO:0016575)	1/36	0.217962	0.315148	0	0	4.19661	6.39327	RBBP7
Protein Destabilization (GO:0031648)	1/36	0.217962	0.315148	0	0	4.19661	6.39327	MDM2
Regulation Of Defense Response To Virus By Host (GO:0050691)	1/37	0.223289	0.319053	0	0	4.07984	6.11685	MAVS
Negative Regulation Of Smooth Muscle Cell Proliferation (GO:0048662)	1/37	0.223289	0.319053	0	0	4.07984	6.11685	IGFBP3
Aortic Valve Morphogenesis (GO:0003180)	1/37	0.223289	0.319053	0	0	4.07984	6.11685	NOTCH1
Regulation Of Ossification (GO:0030278)	1/37	0.223289	0.319053	0	0	4.07984	6.11685	NOTCH1
Regulation Of p38MAPK Cascade (GO:1900744)	1/37	0.223289	0.319053	0	0	4.07984	6.11685	SPHK1
Regulation Of Vascular Associated Smooth Muscle Cell Proliferation (GO:1904705)	1/37	0.223289	0.319053	0	0	4.07984	6.11685	FGF2
Spliceosomal snRNP Assembly (GO:0000387)	1/37	0.223289	0.319053	0	0	4.07984	6.11685	WDR77
Type I Interferon-Mediated Signaling Pathway (GO:0060337)	1/37	0.223289	0.319053	0	0	4.07984	6.11685	MAVS
Ventricular Septum Development (GO:0003281)	1/37	0.223289	0.319053	0	0	4.07984	6.11685	NOTCH1
Positive Regulation Of Receptor Signaling Pathway Via JAK-STAT (GO:0046427)	1/37	0.223289	0.319053	0	0	4.07984	6.11685	NOTCH1
Positive Regulation Of Receptor Signaling Pathway Via STAT (GO:1904894)	1/37	0.223289	0.319053	0	0	4.07984	6.11685	NOTCH1
Regulation Of Autophagy (GO:0010506)	3/241	0.225803	0.321795	0	0	1.86005	2.76793	DRAM1;SH3BP4;TRIB3
Circulatory System Development (GO:0072359)	2/132	0.226375	0.321795	0	0	2.26567	3.3658	NOTCH1;POLR2D
Negative Regulation Of Epithelial Cell Apoptotic Process (GO:1904036)	1/38	0.22858	0.321795	0	0	3.96937	5.85826	SERPINE1
G2/M Transition Of Mitotic Cell Cycle (GO:0000086)	1/38	0.22858	0.321795	0	0	3.96937	5.85826	WEE1
Regulation Of Intracellular Transport (GO:0032386)	1/38	0.22858	0.321795	0	0	3.96937	5.85826	LAMP1
Regulation Of Protein Import Into Nucleus (GO:0042306)	1/38	0.22858	0.321795	0	0	3.96937	5.85826	MAVS
Cellular Response To Type I Interferon (GO:0071357)	1/38	0.22858	0.321795	0	0	3.96937	5.85826	MAVS
Connective Tissue Development (GO:0061448)	1/38	0.22858	0.321795	0	0	3.96937	5.85826	SOX5
Positive Regulation Of Axonogenesis (GO:0050772)	1/38	0.22858	0.321795	0	0	3.96937	5.85826	BDNF
Positive Regulation Of Myoblast Differentiation (GO:0045663)	1/38	0.22858	0.321795	0	0	3.96937	5.85826	IGFBP3
Heart Looping (GO:0001947)	1/38	0.22858	0.321795	0	0	3.96937	5.85826	NOTCH1
Positive Regulation Of Production Of Molecular Mediator Of Immune Response (GO:0002702)	1/38	0.22858	0.321795	0	0	3.96937	5.85826	POLR2D
Import Into Cell (GO:0098657)	1/38	0.22858	0.321795	0	0	3.96937	5.85826	SLC38A1
Membrane Fission (GO:0090148)	1/38	0.22858	0.321795	0	0	3.96937	5.85826	VPS37B
Regulation Of Mitochondrial Membrane Potential (GO:0051881)	1/39	0.233836	0.326442	0	0	3.86472	5.61596	PMAIP1
Regulation Of Protein Targeting To Mitochondrion (GO:1903214)	1/39	0.233836	0.326442	0	0	3.86472	5.61596	VPS11
Regulation Of Receptor-Mediated Endocytosis (GO:0048259)	1/39	0.233836	0.326442	0	0	3.86472	5.61596	SERPINE1
Positive Regulation Of ATP-dependent Activity (GO:0032781)	1/39	0.233836	0.326442	0	0	3.86472	5.61596	UHRF1
Release Of Sequestered Calcium Ion Into Cytosol (GO:0051209)	1/39	0.233836	0.326442	0	0	3.86472	5.61596	FGF2
Positive Regulation Of Intrinsic Apoptotic Signaling Pathway (GO:2001244)	1/39	0.233836	0.326442	0	0	3.86472	5.61596	PMAIP1
Fibroblast Growth Factor Receptor Signaling Pathway (GO:0008543)	1/39	0.233836	0.326442	0	0	3.86472	5.61596	FGF2
Heterochromatin Organization (GO:0070828)	1/39	0.233836	0.326442	0	0	3.86472	5.61596	UHRF1
Regulation Of Protein Kinase B Signaling (GO:0051896)	2/136	0.236403	0.328579	0	0	2.19759	3.16941	FGF2;EPHA2
Regulation Of Gene Expression (GO:0010468)	10/1127	0.237372	0.328579	0	0	1.33201	1.9156	EGR1;SFRP2;NOTCH1;CDK6;MDM2;IGF2BP1;BRCA1;RBBP7;FGF2;AJUBA
Notch Signaling Pathway (GO:0007219)	1/40	0.239056	0.328579	0	0	3.76543	5.38855	NOTCH1
Negative Regulation Of Secretion By Cell (GO:1903531)	1/40	0.239056	0.328579	0	0	3.76543	5.38855	NOTCH1
Regulation Of Microtubule Cytoskeleton Organization (GO:0070507)	1/40	0.239056	0.328579	0	0	3.76543	5.38855	SKA2
Aortic Valve Development (GO:0003176)	1/40	0.239056	0.328579	0	0	3.76543	5.38855	NOTCH1
Cell Cycle G2/M Phase Transition (GO:0044839)	1/40	0.239056	0.328579	0	0	3.76543	5.38855	WEE1
Cellular Response To Heat (GO:0034605)	1/40	0.239056	0.328579	0	0	3.76543	5.38855	RBBP7
Retinoid Metabolic Process (GO:0001523)	1/40	0.239056	0.328579	0	0	3.76543	5.38855	CYP27C1
Positive Regulation Of Insulin Secretion (GO:0032024)	1/40	0.239056	0.328579	0	0	3.76543	5.38855	POLR2D
Water-Soluble Vitamin Metabolic Process (GO:0006767)	1/40	0.239056	0.328579	0	0	3.76543	5.38855	MTHFD2
Positive Regulation Of Stem Cell Population Maintenance (GO:1902459)	1/40	0.239056	0.328579	0	0	3.76543	5.38855	RBBP7
Positive Regulation Of Wound Healing (GO:0090303)	1/40	0.239056	0.328579	0	0	3.76543	5.38855	SERPINE1
Protein Deacetylation (GO:0006476)	1/40	0.239056	0.328579	0	0	3.76543	5.38855	RBBP7
Negative Regulation Of Cell-Cell Adhesion (GO:0022408)	1/40	0.239056	0.328579	0	0	3.76543	5.38855	NOTCH1
Regulation Of Chemokine Production (GO:0032642)	1/41	0.244241	0.332965	0	0	3.67111	5.1748	EGR1
Negative Regulation Of mRNA Catabolic Process (GO:1902373)	1/41	0.244241	0.332965	0	0	3.67111	5.1748	IGF2BP1
O-glycan Processing (GO:0016266)	1/41	0.244241	0.332965	0	0	3.67111	5.1748	GCNT3
Regulation Of Release Of Cytochrome C From Mitochondria (GO:0090199)	1/41	0.244241	0.332965	0	0	3.67111	5.1748	PMAIP1
Response To Amino Acid Starvation (GO:1990928)	1/41	0.244241	0.332965	0	0	3.67111	5.1748	SESN2
Positive Regulation Of Response To Biotic Stimulus (GO:0002833)	1/41	0.244241	0.332965	0	0	3.67111	5.1748	TRIM56
Protein Localization To Lysosome (GO:0061462)	1/41	0.244241	0.332965	0	0	3.67111	5.1748	SH3BP4
Regulation Of Amide Metabolic Process (GO:0034248)	1/41	0.244241	0.332965	0	0	3.67111	5.1748	MSI1
DNA Integrity Checkpoint Signaling (GO:0031570)	1/42	0.249391	0.337574	0	0	3.58139	4.9736	CDC6
DNA Recombination (GO:0006310)	1/42	0.249391	0.337574	0	0	3.58139	4.9736	BRCA1
Organic Hydroxy Compound Biosynthetic Process (GO:1901617)	1/42	0.249391	0.337574	0	0	3.58139	4.9736	CYP7B1
Cellular Response To Amino Acid Starvation (GO:0034198)	1/42	0.249391	0.337574	0	0	3.58139	4.9736	SESN2
Determination Of Heart Left/Right Asymmetry (GO:0061371)	1/42	0.249391	0.337574	0	0	3.58139	4.9736	NOTCH1
Embryonic Heart Tube Morphogenesis (GO:0003143)	1/42	0.249391	0.337574	0	0	3.58139	4.9736	NOTCH1
Keratinocyte Differentiation (GO:0030216)	1/42	0.249391	0.337574	0	0	3.58139	4.9736	EPHA2
Positive Regulation Of Transferase Activity (GO:0051347)	2/143	0.254005	0.342416	0	0	2.08775	2.86106	TRIB3;EPHA2
Regulation Of Chromosome Organization (GO:0033044)	1/43	0.254506	0.342416	0	0	3.49594	4.78396	CENPV
Regulation Of Endothelial Cell Apoptotic Process (GO:2000351)	1/43	0.254506	0.342416	0	0	3.49594	4.78396	SERPINE1
Regulation Of Primary Metabolic Process (GO:0080090)	1/43	0.254506	0.342416	0	0	3.49594	4.78396	RNF213
Positive Regulation Of Cell-Matrix Adhesion (GO:0001954)	1/43	0.254506	0.342416	0	0	3.49594	4.78396	CDK6
Positive Regulation Of Receptor-Mediated Endocytosis (GO:0048260)	1/43	0.254506	0.342416	0	0	3.49594	4.78396	SERPINE1
Actin Filament Organization (GO:0007015)	2/144	0.256523	0.344437	0	0	2.07295	2.82032	TPM4;ARHGEF2
Regulation Of Cell Adhesion (GO:0030155)	2/144	0.256523	0.344437	0	0	2.07295	2.82032	LAMC1;EPHA2
Regulation Of Insulin Receptor Signaling Pathway (GO:0046626)	1/44	0.259586	0.345769	0	0	3.41447	4.60499	SIK2
Nucleobase-Containing Compound Catabolic Process (GO:0034655)	1/44	0.259586	0.345769	0	0	3.41447	4.60499	EXOSC6
Positive Regulation Of Chemotaxis (GO:0050921)	1/44	0.259586	0.345769	0	0	3.41447	4.60499	FGF2
Embryonic Organ Morphogenesis (GO:0048562)	1/44	0.259586	0.345769	0	0	3.41447	4.60499	POLR2D
Extracellular Matrix Disassembly (GO:0022617)	1/44	0.259586	0.345769	0	0	3.41447	4.60499	LAMC1
Positive Regulation Of Nucleocytoplasmic Transport (GO:0046824)	1/44	0.259586	0.345769	0	0	3.41447	4.60499	MAVS
Lymphocyte Chemotaxis (GO:0048247)	1/44	0.259586	0.345769	0	0	3.41447	4.60499	CYP7B1
Regulation Of Cell-Substrate Adhesion (GO:0010810)	1/44	0.259586	0.345769	0	0	3.41447	4.60499	NOTCH1
Negative Regulation Of Protein Metabolic Process (GO:0051248)	2/147	0.26408	0.349356	0	0	2.02975	2.70262	IGF2BP1;PUS7
Regulation Of Cellular Metabolic Process (GO:0031323)	1/45	0.264632	0.349356	0	0	3.3367	4.43586	STK17A
Regulation Of Protein Modification Process (GO:0031399)	1/45	0.264632	0.349356	0	0	3.3367	4.43586	SESN2
Chromosome Organization (GO:0051276)	1/45	0.264632	0.349356	0	0	3.3367	4.43586	CENPV
Determination Of Left/Right Symmetry (GO:0007368)	1/45	0.264632	0.349356	0	0	3.3367	4.43586	NOTCH1
Establishment Of Protein Localization To Extracellular Region (GO:0035592)	1/45	0.264632	0.349356	0	0	3.3367	4.43586	TVP23A
Hexose Metabolic Process (GO:0019318)	1/45	0.264632	0.349356	0	0	3.3367	4.43586	H6PD
Mitotic Nuclear Division (GO:0140014)	1/45	0.264632	0.349356	0	0	3.3367	4.43586	UBE2C
Regulation Of Apoptotic Signaling Pathway (GO:2001233)	1/45	0.264632	0.349356	0	0	3.3367	4.43586	BDNF
Skeletal System Development (GO:0001501)	2/149	0.269119	0.353036	0	0	2.00193	2.62774	POLR2D;SOX5
Cellular Component Disassembly (GO:0022411)	1/46	0.269644	0.353036	0	0	3.26239	4.27586	LAMC1
Replication Fork Processing (GO:0031297)	1/46	0.269644	0.353036	0	0	3.26239	4.27586	BRCA1
Positive Regulation Of Blood Vessel Endothelial Cell Migration (GO:0043536)	1/46	0.269644	0.353036	0	0	3.26239	4.27586	FGF2
Vacuolar Transport (GO:0007034)	1/46	0.269644	0.353036	0	0	3.26239	4.27586	VPS37B
Positive Regulation Of Peptide Hormone Secretion (GO:0090277)	1/46	0.269644	0.353036	0	0	3.26239	4.27586	POLR2D
Protein Sumoylation (GO:0016925)	1/46	0.269644	0.353036	0	0	3.26239	4.27586	MDM2
Negative Regulation Of Cold-Induced Thermogenesis (GO:0120163)	1/46	0.269644	0.353036	0	0	3.26239	4.27586	NOTCH1
Positive Regulation Of Multicellular Organismal Process (GO:0051240)	4/387	0.269798	0.353036	0	0	1.54134	2.01928	SERPINE1;RBBP7;FGF2;SOX5
Negative Regulation Of Hydrolase Activity (GO:0051346)	1/47	0.274621	0.357248	0	0	3.1913	4.12432	SH3BP4
Positive Regulation Of TOR Signaling (GO:0032008)	1/47	0.274621	0.357248	0	0	3.1913	4.12432	SESN2
Cognition (GO:0050890)	1/47	0.274621	0.357248	0	0	3.1913	4.12432	CTNS
Positive Regulation Of Epithelial To Mesenchymal Transition (GO:0010718)	1/47	0.274621	0.357248	0	0	3.1913	4.12432	NOTCH1
Epithelial To Mesenchymal Transition (GO:0001837)	1/47	0.274621	0.357248	0	0	3.1913	4.12432	NOTCH1
Positive Regulation Of Smooth Muscle Cell Proliferation (GO:0048661)	1/47	0.274621	0.357248	0	0	3.1913	4.12432	FGF2
Cellular Response To Organic Cyclic Compound (GO:0071407)	2/152	0.276676	0.359571	0	0	1.96159	2.52047	EGR1;BRCA1
Cellular Response To Radiation (GO:0071478)	1/48	0.279566	0.362269	0	0	3.12325	3.98064	BRCA1
Regulation Of Tumor Necrosis Factor-Mediated Signaling Pathway (GO:0010803)	1/48	0.279566	0.362269	0	0	3.12325	3.98064	SPHK1
Regulation Of DNA Binding (GO:0051101)	1/48	0.279566	0.362269	0	0	3.12325	3.98064	NME1
Neurogenesis (GO:0022008)	1/49	0.284476	0.366854	0	0	3.05802	3.84426	CDK6
Erythrocyte Differentiation (GO:0030218)	1/49	0.284476	0.366854	0	0	3.05802	3.84426	SLC1A5
Interferon-Mediated Signaling Pathway (GO:0140888)	1/49	0.284476	0.366854	0	0	3.05802	3.84426	MAVS
Negative Regulation Of DNA Metabolic Process (GO:0051053)	1/49	0.284476	0.366854	0	0	3.05802	3.84426	CDC6
Regulation Of Cell Communication (GO:0010646)	1/49	0.284476	0.366854	0	0	3.05802	3.84426	NCOA5
Blood Circulation (GO:0008015)	1/50	0.289354	0.36993	0	0	2.99546	3.71469	GCLM
Cell Chemotaxis (GO:0060326)	1/50	0.289354	0.36993	0	0	2.99546	3.71469	EPHA2
Plasma Membrane Bounded Cell Projection Morphogenesis (GO:0120039)	1/50	0.289354	0.36993	0	0	2.99546	3.71469	BDNF
Positive Regulation Of Cell Death (GO:0010942)	1/50	0.289354	0.36993	0	0	2.99546	3.71469	EFNB2
Ribosome Assembly (GO:0042255)	1/50	0.289354	0.36993	0	0	2.99546	3.71469	NOP2
Positive Regulation Of Developmental Growth (GO:0048639)	1/50	0.289354	0.36993	0	0	2.99546	3.71469	BDNF
Intracellular Iron Ion Homeostasis (GO:0006879)	1/50	0.289354	0.36993	0	0	2.99546	3.71469	TMEM199
Regulation Of TORC1 Signaling (GO:1903432)	1/50	0.289354	0.36993	0	0	2.99546	3.71469	SESN2
Negative Regulation Of Cell Projection Organization (GO:0031345)	1/50	0.289354	0.36993	0	0	2.99546	3.71469	EFNB2
Negative Regulation Of Gene Expression, Epigenetic (GO:0045814)	1/51	0.294198	0.372912	0	0	2.93541	3.59147	UHRF1
RNA Modification (GO:0009451)	1/51	0.294198	0.372912	0	0	2.93541	3.59147	PUS7
Regulation Of Substrate Adhesion-Dependent Cell Spreading (GO:1900024)	1/51	0.294198	0.372912	0	0	2.93541	3.59147	SPRY4
Regulation Of Synapse Assembly (GO:0051963)	1/51	0.294198	0.372912	0	0	2.93541	3.59147	BDNF
Positive Regulation Of Ras Protein Signal Transduction (GO:0046579)	1/51	0.294198	0.372912	0	0	2.93541	3.59147	NOTCH1
Positive Regulation Of Leukocyte Mediated Cytotoxicity (GO:0001912)	1/51	0.294198	0.372912	0	0	2.93541	3.59147	LAMP1
Positive Regulation Of Protein Localization To Cell Periphery (GO:1904377)	1/51	0.294198	0.372912	0	0	2.93541	3.59147	EPHA2
Positive Regulation Of Protein Localization To Plasma Membrane (GO:1903078)	1/51	0.294198	0.372912	0	0	2.93541	3.59147	EPHA2
Negative Regulation Of MAP Kinase Activity (GO:0043407)	1/51	0.294198	0.372912	0	0	2.93541	3.59147	SPRY4
Cellular Response To Oxygen-Containing Compound (GO:1901701)	4/406	0.298599	0.376865	0	0	1.46706	1.77317	EGR1;SERPINE1;SESN2;SH3BP4
Negative Regulation Of Response To Stimulus (GO:0048585)	1/52	0.29901	0.376865	0	0	2.87771	3.47419	IGFBP3
Neurotransmitter Transport (GO:0006836)	1/52	0.29901	0.376865	0	0	2.87771	3.47419	SLC38A1
Regulation Of Protein Localization To Nucleus (GO:1900180)	1/52	0.29901	0.376865	0	0	2.87771	3.47419	SESN2
Cell Cycle G1/S Phase Transition (GO:0044843)	1/52	0.29901	0.376865	0	0	2.87771	3.47419	CDK6
Icosanoid Metabolic Process (GO:0006690)	1/52	0.29901	0.376865	0	0	2.87771	3.47419	ABCC10
Regulation Of Cyclin-Dependent Protein Kinase Activity (GO:1904029)	1/53	0.303789	0.378956	0	0	2.82222	3.36246	CDC6
Negative Regulation Of Metabolic Process (GO:0009892)	1/53	0.303789	0.378956	0	0	2.82222	3.36246	NOTCH1
Actin Polymerization Or Depolymerization (GO:0008154)	1/53	0.303789	0.378956	0	0	2.82222	3.36246	DIAPH2
Regulation Of Macromolecule Biosynthetic Process (GO:0010556)	1/53	0.303789	0.378956	0	0	2.82222	3.36246	MSI1
Negative Regulation Of Viral Genome Replication (GO:0045071)	1/53	0.303789	0.378956	0	0	2.82222	3.36246	MAVS
Blood Vessel Morphogenesis (GO:0048514)	1/53	0.303789	0.378956	0	0	2.82222	3.36246	EFNB2
Regulation Of Receptor Signaling Pathway Via JAK-STAT (GO:0046425)	1/53	0.303789	0.378956	0	0	2.82222	3.36246	NOTCH1
Cellular Response To Alcohol (GO:0097306)	1/53	0.303789	0.378956	0	0	2.82222	3.36246	BRCA1
Endosome Organization (GO:0007032)	1/53	0.303789	0.378956	0	0	2.82222	3.36246	VPS11
mRNA Stabilization (GO:0048255)	1/53	0.303789	0.378956	0	0	2.82222	3.36246	IGF2BP1
Mitochondrial Transport (GO:0006839)	1/53	0.303789	0.378956	0	0	2.82222	3.36246	PMAIP1
Vesicle-Mediated Transport (GO:0016192)	4/411	0.306246	0.381665	0	0	1.44866	1.7143	MICALL1;VPS11;AP4S1;TVP23A
Negative Regulation Of Neuron Projection Development (GO:0010977)	1/54	0.308536	0.38167	0	0	2.76883	3.25592	EFNB2
Regulation Of Lipid Metabolic Process (GO:0019216)	1/54	0.308536	0.38167	0	0	2.76883	3.25592	RNF213
Nucleosome Assembly (GO:0006334)	1/54	0.308536	0.38167	0	0	2.76883	3.25592	CHAF1A
Regulation Of Smooth Muscle Cell Proliferation (GO:0048660)	1/54	0.308536	0.38167	0	0	2.76883	3.25592	IGFBP3
Ribosomal Large Subunit Biogenesis (GO:0042273)	1/54	0.308536	0.38167	0	0	2.76883	3.25592	NOP2
Epidermal Cell Differentiation (GO:0009913)	1/54	0.308536	0.38167	0	0	2.76883	3.25592	EPHA2
Positive Regulation Of Leukocyte Chemotaxis (GO:0002690)	1/54	0.308536	0.38167	0	0	2.76883	3.25592	SERPINE1
Mesenchymal Cell Differentiation (GO:0048762)	1/54	0.308536	0.38167	0	0	2.76883	3.25592	NOTCH1
DNA Metabolic Process (GO:0006259)	3/288	0.311925	0.385505	0	0	1.54958	1.80526	FAM111B;ORC1;BRCA1
Phosphatidylcholine Metabolic Process (GO:0046470)	1/55	0.313251	0.385717	0	0	2.71742	3.15425	CHKA
Cellular Response To Fibroblast Growth Factor Stimulus (GO:0044344)	1/55	0.313251	0.385717	0	0	2.71742	3.15425	FGF2
Ceramide Metabolic Process (GO:0006672)	1/55	0.313251	0.385717	0	0	2.71742	3.15425	SGPL1
Purine Ribonucleotide Biosynthetic Process (GO:0009152)	1/55	0.313251	0.385717	0	0	2.71742	3.15425	PFAS
Regulation Of Cytokine Production (GO:0001817)	2/167	0.314346	0.386353	0	0	1.78191	2.06213	IGF2BP1;TRIM56
Membrane Organization (GO:0061024)	2/167	0.314346	0.386353	0	0	1.78191	2.06213	VPS37B;ESYT1
Pattern Recognition Receptor Signaling Pathway (GO:0002221)	1/56	0.317933	0.389687	0	0	2.66788	3.05716	MAVS
Regulation Of Stem Cell Population Maintenance (GO:2000036)	1/56	0.317933	0.389687	0	0	2.66788	3.05716	RBBP7
Mitotic DNA Damage Checkpoint Signaling (GO:0044773)	1/56	0.317933	0.389687	0	0	2.66788	3.05716	BRCA1
RNA Catabolic Process (GO:0006401)	1/57	0.322584	0.393223	0	0	2.62011	2.96436	EXOSC6
Endosome To Lysosome Transport (GO:0008333)	1/57	0.322584	0.393223	0	0	2.62011	2.96436	VPS11
Positive Regulation Of Interleukin-1 Beta Production (GO:0032731)	1/57	0.322584	0.393223	0	0	2.62011	2.96436	EGR1
Post-Transcriptional Regulation Of Gene Expression (GO:0010608)	1/57	0.322584	0.393223	0	0	2.62011	2.96436	MSI1
Monoatomic Anion Transport (GO:0006820)	1/57	0.322584	0.393223	0	0	2.62011	2.96436	SLC4A2
Myeloid Cell Differentiation (GO:0030099)	1/57	0.322584	0.393223	0	0	2.62011	2.96436	SLC1A5
Heart Development (GO:0007507)	2/171	0.324331	0.394992	0	0	1.73938	1.95853	NOTCH1;POLR2D
Gene Expression (GO:0010467)	3/296	0.326805	0.395606	0	0	1.50666	1.68503	EXOSC6;MRPS18A;NOL9
Generation Of Neurons (GO:0048699)	2/172	0.326822	0.395606	0	0	1.72906	1.93368	FZD2;CDK6
Regulation Of Phagocytosis (GO:0050764)	1/58	0.327204	0.395606	0	0	2.57401	2.87561	SPHK1
Renal System Development (GO:0072001)	1/58	0.327204	0.395606	0	0	2.57401	2.87561	POLR2D
Response To Organic Cyclic Compound (GO:0014070)	1/58	0.327204	0.395606	0	0	2.57401	2.87561	PMAIP1
Selective Autophagy (GO:0061912)	1/58	0.327204	0.395606	0	0	2.57401	2.87561	RNF213
Positive Regulation Of Mitochondrion Organization (GO:0010822)	1/58	0.327204	0.395606	0	0	2.57401	2.87561	PMAIP1
Memory (GO:0007613)	1/58	0.327204	0.395606	0	0	2.57401	2.87561	BDNF
Regulation Of Cell Cycle (GO:0051726)	3/298	0.330527	0.398992	0	0	1.49629	1.6565	CDK6;MDM2;BRCA1
DNA-templated Transcription Initiation (GO:0006352)	1/59	0.331792	0.398992	0	0	2.5295	2.79066	POLR2D
Regulation Of Multicellular Organismal Development (GO:2000026)	1/59	0.331792	0.398992	0	0	2.5295	2.79066	DUSP6
Heart Morphogenesis (GO:0003007)	1/59	0.331792	0.398992	0	0	2.5295	2.79066	NOTCH1
Positive Regulation Of Proteolysis (GO:0045862)	1/59	0.331792	0.398992	0	0	2.5295	2.79066	CTSC
Positive Regulation Of Cellular Biosynthetic Process (GO:0031328)	2/174	0.331796	0.398992	0	0	1.70878	1.88519	EGR1;FGF2
Regulation Of Extrinsic Apoptotic Signaling Pathway (GO:2001236)	1/60	0.33635	0.402786	0	0	2.4865	2.7093	ITGA6
Negative Regulation Of Peptidase Activity (GO:0010466)	1/60	0.33635	0.402786	0	0	2.4865	2.7093	SERPINE1
Response To Retinoic Acid (GO:0032526)	1/60	0.33635	0.402786	0	0	2.4865	2.7093	POLR2D
Sterol Metabolic Process (GO:0016125)	1/60	0.33635	0.402786	0	0	2.4865	2.7093	CYP7B1
Positive Regulation Of Hydrolase Activity (GO:0051345)	2/176	0.336761	0.402786	0	0	1.68897	1.83825	ARHGAP11A;ITGA6
Extracellular Matrix Organization (GO:0030198)	2/176	0.336761	0.402786	0	0	1.68897	1.83825	SMOC1;LAMC1
BMP Signaling Pathway (GO:0030509)	1/61	0.340876	0.40698	0	0	2.44494	2.63133	FAM83G
Negative Regulation Of Viral Process (GO:0048525)	1/61	0.340876	0.40698	0	0	2.44494	2.63133	MAVS
Positive Regulation Of ERK1 And ERK2 Cascade (GO:0070374)	2/179	0.344187	0.410513	0	0	1.66009	1.7706	NOTCH1;FGF2
Negative Regulation Of Kinase Activity (GO:0033673)	1/62	0.345372	0.410513	0	0	2.40474	2.55656	TRIB3
Positive Regulation Of Apoptotic Signaling Pathway (GO:2001235)	1/62	0.345372	0.410513	0	0	2.40474	2.55656	PMAIP1
Fat Cell Differentiation (GO:0045444)	1/62	0.345372	0.410513	0	0	2.40474	2.55656	METRNL
Protein Lipidation (GO:0006497)	1/62	0.345372	0.410513	0	0	2.40474	2.55656	HHAT
Cellular Response To Cytokine Stimulus (GO:0071345)	3/308	0.349121	0.414346	0	0	1.44649	1.5222	EGR1;BRCA1;ARHGEF2
G1/S Transition Of Mitotic Cell Cycle (GO:0000082)	1/63	0.349837	0.414346	0	0	2.36583	2.4848	CDK6
Phosphatidylinositol Metabolic Process (GO:0046488)	1/63	0.349837	0.414346	0	0	2.36583	2.4848	FGF2
Positive Regulation Of Mitotic Cell Cycle Phase Transition (GO:1901992)	1/63	0.349837	0.414346	0	0	2.36583	2.4848	UBE2C
RNA Processing (GO:0006396)	2/183	0.354047	0.417747	0	0	1.62307	1.68528	EXOSC6;NOL9
Positive Regulation Of Cysteine-Type Endopeptidase Activity (GO:2001056)	1/64	0.354272	0.417747	0	0	2.32816	2.41591	PMAIP1
Endocytic Recycling (GO:0032456)	1/64	0.354272	0.417747	0	0	2.32816	2.41591	MICALL1
Positive Regulation Of Interleukin-1 Production (GO:0032732)	1/64	0.354272	0.417747	0	0	2.32816	2.41591	EGR1
Positive Regulation Of Macroautophagy (GO:0016239)	1/64	0.354272	0.417747	0	0	2.32816	2.41591	SESN2
Positive Regulation Of DNA Biosynthetic Process (GO:2000573)	1/65	0.358677	0.421454	0	0	2.29167	2.34972	FGF2
Fatty Acid Biosynthetic Process (GO:0006633)	1/65	0.358677	0.421454	0	0	2.29167	2.34972	ELOVL7
Monocarboxylic Acid Biosynthetic Process (GO:0072330)	1/65	0.358677	0.421454	0	0	2.29167	2.34972	CYP7B1
Regulation Of Cell-Matrix Adhesion (GO:0001952)	1/65	0.358677	0.421454	0	0	2.29167	2.34972	CDK6
Negative Regulation Of Endopeptidase Activity (GO:0010951)	1/66	0.363052	0.425472	0	0	2.2563	2.2861	SERPINE1
Negative Regulation Of Immune Response (GO:0050777)	1/66	0.363052	0.425472	0	0	2.2563	2.2861	YES1
Regulation Of Endocytosis (GO:0030100)	1/66	0.363052	0.425472	0	0	2.2563	2.2861	SPHK1
Supramolecular Fiber Organization (GO:0097435)	3/316	0.363964	0.426167	0	0	1.40895	1.42402	TPM4;MDM2;ARHGEF2
Regulation Of Neurogenesis (GO:0050767)	1/67	0.367398	0.42831	0	0	2.222	2.22491	NOTCH1
Regulation Of Viral Genome Replication (GO:0045069)	1/67	0.367398	0.42831	0	0	2.222	2.22491	MAVS
Cholesterol Metabolic Process (GO:0008203)	1/67	0.367398	0.42831	0	0	2.222	2.22491	LSS
tRNA Modification (GO:0006400)	1/67	0.367398	0.42831	0	0	2.222	2.22491	PUS7
Protein Secretion (GO:0009306)	1/67	0.367398	0.42831	0	0	2.222	2.22491	TVP23A
Endocytosis (GO:0006897)	2/189	0.36874	0.4295	0	0	1.57052	1.56685	MICALL1;LDLRAD3
Organelle Assembly (GO:0070925)	3/322	0.375064	0.4361	0	0	1.38202	1.35529	NOTCH1;POC1A;VPS37B
DNA-templated DNA Replication (GO:0006261)	1/69	0.376001	0.4361	0	0	2.15643	2.10934	ORC1
Regulation Of Endopeptidase Activity (GO:0052548)	1/69	0.376001	0.4361	0	0	2.15643	2.10934	SERPINE1
Positive Regulation Of Phosphatidylinositol 3-Kinase Signaling (GO:0014068)	1/69	0.376001	0.4361	0	0	2.15643	2.10934	FGF2
Neuron Projection Development (GO:0031175)	2/192	0.376038	0.4361	0	0	1.54548	1.51158	BDNF;MICALL1
Protein K48-linked Ubiquitination (GO:0070936)	1/70	0.380259	0.44023	0	0	2.12507	2.05473	UBE2C
Regulation Of Actin Filament-Based Process (GO:0032970)	1/70	0.380259	0.44023	0	0	2.12507	2.05473	SLC4A2
Intracellular Protein Transport (GO:0006886)	3/325	0.380601	0.440245	0	0	1.36893	1.3224	AP4S1;VPS37B;ARHGEF2
Regulation Of Programmed Cell Death (GO:0043067)	2/195	0.383302	0.442824	0	0	1.52123	1.45875	OSGIN1;NME1
Negative Regulation Of Supramolecular Fiber Organization (GO:1902904)	1/71	0.384488	0.442824	0	0	2.0946	2.00211	ARHGEF2
Positive Regulation Of Cell-Substrate Adhesion (GO:0010811)	1/71	0.384488	0.442824	0	0	2.0946	2.00211	CDK6
Synapse Assembly (GO:0007416)	1/71	0.384488	0.442824	0	0	2.0946	2.00211	BDNF
Lipid Biosynthetic Process (GO:0008610)	1/71	0.384488	0.442824	0	0	2.0946	2.00211	LSS
Positive Regulation Of Protein Metabolic Process (GO:0051247)	2/196	0.385716	0.443856	0	0	1.51331	1.44166	UHRF1;VPS11
Plasma Membrane Organization (GO:0007009)	1/72	0.388688	0.44574	0	0	2.065	1.95138	MICALL1
Cholesterol Homeostasis (GO:0042632)	1/72	0.388688	0.44574	0	0	2.065	1.95138	CYP7B1
Response To Ionizing Radiation (GO:0010212)	1/72	0.388688	0.44574	0	0	2.065	1.95138	BRCA1
Second-Messenger-Mediated Signaling (GO:0019932)	1/72	0.388688	0.44574	0	0	2.065	1.95138	SPHK1
DNA Replication (GO:0006260)	1/73	0.39286	0.448983	0	0	2.03621	1.90244	FAM111B
Sterol Homeostasis (GO:0055092)	1/73	0.39286	0.448983	0	0	2.03621	1.90244	CYP7B1
Monocarboxylic Acid Transport (GO:0015718)	1/73	0.39286	0.448983	0	0	2.03621	1.90244	SLC16A1
Regulation Of Rho Protein Signal Transduction (GO:0035023)	1/73	0.39286	0.448983	0	0	2.03621	1.90244	ARHGEF2
Negative Regulation Of Neuron Apoptotic Process (GO:0043524)	1/74	0.397004	0.452944	0	0	2.00822	1.85521	BDNF
Regulation Of mRNA Stability (GO:0043488)	1/74	0.397004	0.452944	0	0	2.00822	1.85521	IGF2BP1
Negative Regulation Of Phosphorylation (GO:0042326)	1/75	0.40112	0.455694	0	0	1.98098	1.80962	IGFBP3
Regulation Of Plasma Membrane Bounded Cell Projection Assembly (GO:0120032)	1/75	0.40112	0.455694	0	0	1.98098	1.80962	EPHA2
Nucleosome Organization (GO:0034728)	1/75	0.40112	0.455694	0	0	1.98098	1.80962	CHAF1A
Defense Response To Gram-negative Bacterium (GO:0050829)	1/75	0.40112	0.455694	0	0	1.98098	1.80962	SERPINE1
Regulation Of DNA Replication (GO:0006275)	1/75	0.40112	0.455694	0	0	1.98098	1.80962	CDC6
Transcription Initiation At RNA Polymerase II Promoter (GO:0006367)	1/76	0.405207	0.459556	0	0	1.95447	1.76558	POLR2D
Positive Regulation Of Protein Secretion (GO:0050714)	1/76	0.405207	0.459556	0	0	1.95447	1.76558	POLR2D
Embryonic Organ Development (GO:0048568)	1/77	0.409267	0.462981	0	0	1.92865	1.72304	POLR2D
Positive Regulation Of Endothelial Cell Proliferation (GO:0001938)	1/77	0.409267	0.462981	0	0	1.92865	1.72304	FGF2
Negative Regulation Of Blood Vessel Morphogenesis (GO:2000181)	1/77	0.409267	0.462981	0	0	1.92865	1.72304	AGO1
Regulation Of Canonical Wnt Signaling Pathway (GO:0060828)	2/207	0.411986	0.46518	0	0	1.43131	1.26923	SFRP2;FRMD8
Positive Regulation Of Gene Expression (GO:0010628)	4/480	0.412583	0.46518	0	0	1.23428	1.09273	EGR1;NOTCH1;BRCA1;FGF2
Regulation Of Innate Immune Response (GO:0045088)	1/78	0.4133	0.46518	0	0	1.90351	1.68191	TRIM56
Negative Regulation Of Protein Modification Process (GO:0031400)	1/78	0.4133	0.46518	0	0	1.90351	1.68191	IGFBP3
Organonitrogen Compound Catabolic Process (GO:1901565)	1/78	0.4133	0.46518	0	0	1.90351	1.68191	SGPL1
Long-Chain Fatty Acid Metabolic Process (GO:0001676)	1/78	0.4133	0.46518	0	0	1.90351	1.68191	ACAD9
Regulation Of Cyclin-Dependent Protein Serine/Threonine Kinase Activity (GO:0000079)	1/79	0.417305	0.467326	0	0	1.87901	1.64214	CDC6
Response To Insulin (GO:0032868)	1/79	0.417305	0.467326	0	0	1.87901	1.64214	TRIB3
Positive Regulation Of Catabolic Process (GO:0009896)	1/79	0.417305	0.467326	0	0	1.87901	1.64214	VPS11
Positive Regulation Of Endocytosis (GO:0045807)	1/79	0.417305	0.467326	0	0	1.87901	1.64214	SERPINE1
Vesicle Fusion (GO:0006906)	1/79	0.417305	0.467326	0	0	1.87901	1.64214	VPS11
Positive Regulation Of Protein Localization To Membrane (GO:1905477)	1/79	0.417305	0.467326	0	0	1.87901	1.64214	EPHA2
Negative Regulation Of Protein Serine/Threonine Kinase Activity (GO:0071901)	1/80	0.421283	0.469811	0	0	1.85513	1.60367	SPRY4
Regulation Of Organelle Assembly (GO:1902115)	1/80	0.421283	0.469811	0	0	1.85513	1.60367	VPS11
Regulation Of Protein Localization To Plasma Membrane (GO:1903076)	1/80	0.421283	0.469811	0	0	1.85513	1.60367	EPHA2
Positive Regulation Of Immune Response (GO:0050778)	1/80	0.421283	0.469811	0	0	1.85513	1.60367	TRIM56
Wound Healing (GO:0042060)	1/80	0.421283	0.469811	0	0	1.85513	1.60367	FGF2
Cellular Response To Interleukin-1 (GO:0071347)	1/81	0.425234	0.473033	0	0	1.83185	1.56645	EGR1
Histone Modification (GO:0016570)	1/81	0.425234	0.473033	0	0	1.83185	1.56645	RBBP7
Macromolecule Modification (GO:0043412)	1/81	0.425234	0.473033	0	0	1.83185	1.56645	YES1
Calcium Ion Transmembrane Import Into Cytosol (GO:0097553)	1/83	0.433056	0.480534	0	0	1.78699	1.49551	FGF2
Vesicle-Mediated Transport To The Plasma Membrane (GO:0098876)	1/83	0.433056	0.480534	0	0	1.78699	1.49551	MICALL1
Regulation Of Cell Division (GO:0051302)	1/83	0.433056	0.480534	0	0	1.78699	1.49551	SFRP2
Regulation Of Cysteine-Type Endopeptidase Activity Involved In Apoptotic Process (GO:0043281)	1/84	0.436927	0.484026	0	0	1.76537	1.46171	PMAIP1
Regulation Of Interleukin-1 Beta Production (GO:0032651)	1/84	0.436927	0.484026	0	0	1.76537	1.46171	EGR1
Regulation Of Kinase Activity (GO:0043549)	1/85	0.440772	0.484668	0	0	1.74427	1.42895	EPHA2
Nuclear-Transcribed mRNA Catabolic Process (GO:0000956)	1/85	0.440772	0.484668	0	0	1.74427	1.42895	EXOSC6
Calcium-Mediated Signaling (GO:0019722)	1/85	0.440772	0.484668	0	0	1.74427	1.42895	SPHK1
Positive Regulation Of Canonical Wnt Signaling Pathway (GO:0090263)	1/85	0.440772	0.484668	0	0	1.74427	1.42895	SFRP2
Positive Regulation Of Endothelial Cell Migration (GO:0010595)	1/85	0.440772	0.484668	0	0	1.74427	1.42895	FGF2
Establishment Of Protein Localization To Organelle (GO:0072594)	1/85	0.440772	0.484668	0	0	1.74427	1.42895	LAMP1
Positive Regulation Of Protein Localization (GO:1903829)	1/85	0.440772	0.484668	0	0	1.74427	1.42895	SESN2
Integrin-Mediated Signaling Pathway (GO:0007229)	1/85	0.440772	0.484668	0	0	1.74427	1.42895	ITGA6
Macromolecule Catabolic Process (GO:0009057)	1/85	0.440772	0.484668	0	0	1.74427	1.42895	EXOSC6
Proteasomal Protein Catabolic Process (GO:0010498)	2/220	0.442311	0.48596	0	0	1.34506	1.09723	MDM2;PMAIP1
Regulation Of Insulin Secretion (GO:0050796)	1/87	0.448384	0.491824	0	0	1.70353	1.36641	POLR2D
Glucose Homeostasis (GO:0042593)	1/87	0.448384	0.491824	0	0	1.70353	1.36641	POLR2D
Negative Regulation Of Neuron Death (GO:1901215)	1/88	0.452152	0.495143	0	0	1.68387	1.33655	BDNF
Negative Regulation Of Protein Kinase Activity (GO:0006469)	1/88	0.452152	0.495143	0	0	1.68387	1.33655	TRIB3
Organic Anion Transport (GO:0015711)	1/89	0.455894	0.497203	0	0	1.66465	1.30757	SLC4A2
Cellular Response To Peptide Hormone Stimulus (GO:0071375)	1/89	0.455894	0.497203	0	0	1.66465	1.30757	TRIB3
Positive Regulation Of DNA Repair (GO:0045739)	1/89	0.455894	0.497203	0	0	1.66465	1.30757	BRCA1
Regulation Of Vesicle-Mediated Transport (GO:0060627)	1/89	0.455894	0.497203	0	0	1.66465	1.30757	SPHK1
Sodium Ion Transport (GO:0006814)	1/89	0.455894	0.497203	0	0	1.66465	1.30757	SLC38A7
Regulation Of Phosphatidylinositol 3-Kinase Signaling (GO:0014066)	1/90	0.45961	0.500847	0	0	1.64586	1.27945	FGF2
Cilium Organization (GO:0044782)	2/228	0.460545	0.501457	0	0	1.29692	1.00556	NOTCH1;POC1A
Positive Regulation Of MAP Kinase Activity (GO:0043406)	1/91	0.463301	0.503228	0	0	1.62749	1.25215	FGF2
rRNA Metabolic Process (GO:0016072)	1/91	0.463301	0.503228	0	0	1.62749	1.25215	EXOSC6
Regulation Of Actin Cytoskeleton Organization (GO:0032956)	1/91	0.463301	0.503228	0	0	1.62749	1.25215	SLC4A2
Positive Regulation Of Protein Catabolic Process (GO:0045732)	1/92	0.466968	0.506798	0	0	1.60952	1.22565	VPS11
Regulation Of Endothelial Cell Proliferation (GO:0001936)	1/93	0.470609	0.509508	0	0	1.59195	1.1999	FGF2
Positive Regulation Of Protein Kinase B Signaling (GO:0051897)	1/93	0.470609	0.509508	0	0	1.59195	1.1999	FGF2
Protein O-linked Glycosylation (GO:0006493)	1/93	0.470609	0.509508	0	0	1.59195	1.1999	GCNT3
Regulation Of mRNA Splicing, Via Spliceosome (GO:0048024)	1/94	0.474226	0.511765	0	0	1.57475	1.17488	WDR77
Peptidyl-Lysine Modification (GO:0018205)	1/94	0.474226	0.511765	0	0	1.57475	1.17488	MDM2
Vesicle Organization (GO:0016050)	1/94	0.474226	0.511765	0	0	1.57475	1.17488	VPS11
Muscle Contraction (GO:0006936)	1/94	0.474226	0.511765	0	0	1.57475	1.17488	TPM4
Positive Regulation Of Epithelial Cell Migration (GO:0010634)	1/95	0.477818	0.514395	0	0	1.55792	1.15056	FGF2
Positive Regulation Of Transmembrane Receptor Protein Serine/Threonine Kinase Signaling Pathway (GO:0090100)	1/95	0.477818	0.514395	0	0	1.55792	1.15056	NOTCH1
Recombinational Repair (GO:0000725)	1/95	0.477818	0.514395	0	0	1.55792	1.15056	BRCA1
Regulation Of Macroautophagy (GO:0016241)	1/96	0.481385	0.517819	0	0	1.54144	1.12693	SESN2
Regulation Of Defense Response (GO:0031347)	1/97	0.484929	0.520374	0	0	1.52531	1.10395	IGF2BP1
Regulation Of Protein Localization (GO:0032880)	1/97	0.484929	0.520374	0	0	1.52531	1.10395	BDNF
Monocarboxylic Acid Metabolic Process (GO:0032787)	1/97	0.484929	0.520374	0	0	1.52531	1.10395	SGPL1
DNA Damage Response (GO:0006974)	3/384	0.486371	0.521503	0	0	1.15345	0.83139	BRCA1;EPHA2;ZBTB40
MAPK Cascade (GO:0000165)	1/98	0.488449	0.522472	0	0	1.50951	1.08159	DUSP6
Phosphatidylinositol Biosynthetic Process (GO:0006661)	1/98	0.488449	0.522472	0	0	1.50951	1.08159	FGF2
Mitochondrial Translation (GO:0032543)	1/98	0.488449	0.522472	0	0	1.50951	1.08159	MRPS18A
Cellular Response To Insulin Stimulus (GO:0032869)	1/99	0.491944	0.52579	0	0	1.49403	1.05985	TRIB3
Cilium Assembly (GO:0060271)	2/243	0.493786	0.527336	0	0	1.21527	0.857561	NOTCH1;POC1A
Visual Perception (GO:0007601)	1/101	0.498865	0.532335	0	0	1.464	1.0181	ZIC2
Activation Of GTPase Activity (GO:0090630)	1/102	0.50229	0.535135	0	0	1.44943	0.998047	EPHA2
Sensory Perception Of Light Stimulus (GO:0050953)	1/102	0.50229	0.535135	0	0	1.44943	0.998047	ZIC2
Mitochondrial Gene Expression (GO:0140053)	1/103	0.505691	0.53833	0	0	1.43515	0.978526	MRPS18A
Positive Regulation Of Kinase Activity (GO:0033674)	1/104	0.50907	0.541064	0	0	1.42114	0.959513	EPHA2
Macroautophagy (GO:0016236)	1/104	0.50907	0.541064	0	0	1.42114	0.959513	VPS37B
Positive Regulation Of Stress-Activated MAPK Cascade (GO:0032874)	1/105	0.512426	0.544198	0	0	1.40741	0.940992	SPHK1
Positive Regulation Of Translation (GO:0045727)	1/108	0.522357	0.554304	0	0	1.36774	0.888215	IGF2BP1
Cell-Matrix Adhesion (GO:0007160)	1/109	0.525623	0.555124	0	0	1.35501	0.871502	ITGA6
Cellular Response To Salt (GO:1902075)	1/109	0.525623	0.555124	0	0	1.35501	0.871502	EGR1
Positive Regulation Of Wnt Signaling Pathway (GO:0030177)	1/109	0.525623	0.555124	0	0	1.35501	0.871502	SFRP2
Positive Regulation Of Cysteine-Type Endopeptidase Activity Involved In Apoptotic Process (GO:0043280)	1/109	0.525623	0.555124	0	0	1.35501	0.871502	PMAIP1
Extracellular Structure Organization (GO:0043062)	1/109	0.525623	0.555124	0	0	1.35501	0.871502	SMOC1
Regulation Of Wnt Signaling Pathway (GO:0030111)	1/109	0.525623	0.555124	0	0	1.35501	0.871502	SFRP2
Response To Lipid (GO:0033993)	1/110	0.528866	0.557668	0	0	1.34251	0.855204	POLR2D
External Encapsulating Structure Organization (GO:0045229)	1/110	0.528866	0.557668	0	0	1.34251	0.855204	SMOC1
Cellular Component Assembly (GO:0022607)	2/260	0.529873	0.558289	0	0	1.13421	0.72036	MDM2;LAMC1
Cytoskeleton Organization (GO:0007010)	1/111	0.532088	0.559739	0	0	1.33024	0.839308	AJUBA
Double-Strand Break Repair Via Homologous Recombination (GO:0000724)	1/111	0.532088	0.559739	0	0	1.33024	0.839308	BRCA1
Small GTPase Mediated Signal Transduction (GO:0007264)	1/112	0.535287	0.56222	0	0	1.31818	0.823802	FGF2
Negative Regulation Of Defense Response (GO:0031348)	1/112	0.535287	0.56222	0	0	1.31818	0.823802	METRNL
Positive Regulation Of Cellular Component Organization (GO:0051130)	1/113	0.538465	0.565113	0	0	1.30635	0.808673	AJUBA
Regulation Of Cytoskeleton Organization (GO:0051493)	1/114	0.541621	0.567534	0	0	1.29472	0.793909	SLC4A2
Response To Endoplasmic Reticulum Stress (GO:0034976)	1/114	0.541621	0.567534	0	0	1.29472	0.793909	TRIB3
Positive Regulation Of Signal Transduction (GO:0009967)	2/266	0.54219	0.567685	0	0	1.1081	0.678307	BDNF;LAMC1
Chromatin Organization (GO:0006325)	2/268	0.546247	0.571485	0	0	1.09965	0.664942	CHAF1A;RBBP7
Cellular Response To Molecule Of Bacterial Origin (GO:0071219)	1/117	0.550962	0.575516	0	0	1.26105	0.751697	SERPINE1
Positive Regulation Of Protein Serine/Threonine Kinase Activity (GO:0071902)	1/117	0.550962	0.575516	0	0	1.26105	0.751697	FGF2
Regulation Of Protein Binding (GO:0043393)	1/118	0.554033	0.578272	0	0	1.25021	0.738284	TRIB3
Regulation Of Protein Kinase Activity (GO:0045859)	1/119	0.557084	0.581003	0	0	1.23955	0.725184	TRIB3
Plasma Membrane Bounded Cell Projection Assembly (GO:0120031)	2/275	0.560248	0.583847	0	0	1.07107	0.620553	NOTCH1;POC1A
Positive Regulation Of Macromolecule Biosynthetic Process (GO:0010557)	1/122	0.566112	0.589498	0	0	1.20863	0.687667	FGF2
Modulation Of Chemical Synaptic Transmission (GO:0050804)	1/123	0.569081	0.592127	0	0	1.19866	0.675727	SLC38A1
Cellular Response To Lipopolysaccharide (GO:0071222)	1/124	0.572029	0.593808	0	0	1.18886	0.664056	SERPINE1
Protein Dephosphorylation (GO:0006470)	1/124	0.572029	0.593808	0	0	1.18886	0.664056	DUSP6
Regulation Of DNA Metabolic Process (GO:0051052)	1/124	0.572029	0.593808	0	0	1.18886	0.664056	BRCA1
Cytosolic Transport (GO:0016482)	1/127	0.580754	0.602397	0	0	1.16038	0.63058	LAMP1
Protein Homooligomerization (GO:0051260)	1/129	0.586473	0.607386	0	0	1.14213	0.609473	SLC1A5
Regulation Of DNA Repair (GO:0006282)	1/129	0.586473	0.607386	0	0	1.14213	0.609473	BRCA1
Transmembrane Receptor Protein Serine/Threonine Kinase Signaling Pathway (GO:0007178)	1/130	0.589303	0.609372	0	0	1.13322	0.599262	FAM83G
Positive Regulation Of Peptidyl-Tyrosine Phosphorylation (GO:0050731)	1/130	0.589303	0.609372	0	0	1.13322	0.599262	ARHGEF2
Synapse Organization (GO:0050808)	1/131	0.592114	0.611806	0	0	1.12444	0.589271	BDNF
Plasma Membrane Bounded Cell Projection Organization (GO:0120036)	1/132	0.594906	0.613741	0	0	1.1158	0.579495	MICALL1
Epithelial Cell Differentiation (GO:0030855)	1/132	0.594906	0.613741	0	0	1.1158	0.579495	E2F7
Regulation Of Nucleic Acid-Templated Transcription (GO:1903506)	3/452	0.596569	0.614982	0	0	0.97535	0.503827	NOTCH1;RBBP7;AJUBA
Non-Membrane-Bounded Organelle Assembly (GO:0140694)	1/135	0.603169	0.621306	0	0	1.09066	0.551391	RNF213
Protein Localization To Plasma Membrane (GO:0072659)	1/137	0.608584	0.6264	0	0	1.07451	0.533624	EPHA2
Intracellular Calcium Ion Homeostasis (GO:0006874)	1/139	0.613925	0.631412	0	0	1.05883	0.516584	C19ORF12
Protein Localization To Cell Periphery (GO:1990778)	1/142	0.621803	0.639022	0	0	1.03614	0.492306	EPHA2
Positive Regulation Of MAPK Cascade (GO:0043410)	2/310	0.625614	0.642445	0	0	0.947664	0.444475	NOTCH1;FGF2
Ras Protein Signal Transduction (GO:0007265)	1/144	0.626965	0.643338	0	0	1.02155	0.476924	FGF2
Positive Regulation Of Protein Kinase Activity (GO:0045860)	1/145	0.62952	0.645464	0	0	1.0144	0.469463	EGR1
Protein Transport (GO:0015031)	2/313	0.630856	0.646082	0	0	0.938379	0.43229	TVP23A;ARHGEF2
Regulation Of Cold-Induced Thermogenesis (GO:0120161)	1/146	0.632058	0.646082	0	0	1.00736	0.462149	NOTCH1
Neuron Projection Morphogenesis (GO:0048812)	1/146	0.632058	0.646082	0	0	1.00736	0.462149	BDNF
Positive Regulation Of Cellular Catabolic Process (GO:0031331)	1/146	0.632058	0.646082	0	0	1.00736	0.462149	SH3BP4
Protein Glycosylation (GO:0006486)	1/147	0.634578	0.648163	0	0	1.00041	0.454979	GCNT3
Neuron Development (GO:0048666)	1/150	0.642037	0.65528	0	0	0.980114	0.434298	MICALL1
Regulation Of Cellular Component Organization (GO:0051128)	1/153	0.649345	0.662233	0	0	0.960624	0.414789	SPHK1
Protein-Containing Complex Assembly (GO:0065003)	2/328	0.656216	0.668729	0	0	0.894515	0.376829	MDM2;LAMC1
Proteolysis (GO:0006508)	2/330	0.659491	0.671555	0	0	0.88897	0.370067	MDM2;CTSC
Peptide Biosynthetic Process (GO:0043043)	1/158	0.661197	0.672779	0	0	0.929795	0.38466	MRPS18A
Response To Lipopolysaccharide (GO:0032496)	1/159	0.663519	0.674628	0	0	0.923863	0.378967	SERPINE1
Protein Autophosphorylation (GO:0046777)	1/162	0.670391	0.681097	0	0	0.90651	0.362508	SIK2
Double-Strand Break Repair (GO:0006302)	1/168	0.68372	0.694111	0	0	0.873675	0.332177	BRCA1
Metal Ion Transport (GO:0030001)	1/171	0.690183	0.70014	0	0	0.858126	0.318192	SLC38A7
Protein Localization (GO:0008104)	2/351	0.692396	0.701852	0	0	0.834581	0.30679	AP4S1;ARHGEF2
Neuron Differentiation (GO:0030182)	1/173	0.694418	0.703368	0	0	0.848062	0.309272	FZD2
Positive Regulation Of I-kappaB kinase/NF-kappaB Signaling (GO:0043123)	1/175	0.698596	0.707064	0	0	0.838229	0.300658	MAVS
Endosomal Transport (GO:0016197)	1/180	0.708794	0.716843	0	0	0.814608	0.28038	MICALL1
Macromolecule Biosynthetic Process (GO:0009059)	1/183	0.714748	0.722317	0	0	0.801058	0.269015	MRPS18A
Phosphate-Containing Compound Metabolic Process (GO:0006796)	1/184	0.716706	0.723748	0	0	0.79664	0.265353	SPHK1
Intracellular Monoatomic Cation Homeostasis (GO:0030003)	1/190	0.728174	0.734774	0	0	0.771115	0.244609	TMEM199
Protein Localization To Membrane (GO:0072657)	1/192	0.731894	0.73797	0	0	0.762963	0.238136	EPHA2
Endomembrane System Organization (GO:0010256)	1/196	0.739182	0.744757	0	0	0.74716	0.2258	VPS11
Organic Substance Transport (GO:0071702)	1/201	0.748016	0.75309	0	0	0.728296	0.211446	CHKA
Protein Stabilization (GO:0050821)	1/208	0.759888	0.764465	0	0	0.703417	0.193148	LAMP1
mRNA Splicing, Via Spliceosome (GO:0000398)	1/211	0.764804	0.768832	0	0	0.693263	0.185889	WDR77
Organelle Organization (GO:0006996)	2/418	0.78029	0.78381	0	0	0.697761	0.173108	VPS11;AJUBA
Cellular Response To Lipid (GO:0071396)	1/228	0.790832	0.793207	0	0	0.64079	0.150374	SERPINE1
Chromatin Remodeling (GO:0006338)	1/228	0.790832	0.793207	0	0	0.64079	0.150374	RBBP7
Regulation Of I-kappaB kinase/NF-kappaB Signaling (GO:0043122)	1/232	0.796528	0.798321	0	0	0.629565	0.143222	MAVS
Translation (GO:0006412)	1/234	0.799318	0.800517	0	0	0.624098	0.139796	MRPS18A
Cytokine-Mediated Signaling Pathway (GO:0019221)	1/257	0.8288	0.82942	0	0	0.567361	0.106537	EGR1
DNA Repair (GO:0006281)	1/291	0.864683	0.864683	0	0	0.499974	0.0726924	BRCA1

## Sheet: GO_Molecular_Function_SOD1
Term	Overlap	P-value	Adjusted P-value	Old P-value	Old Adjusted P-value	Odds Ratio	Combined Score	Genes
L-glutamine Transmembrane Transporter Activity (GO:0015186)	3/8	1.67982e-05	0.00322526	0	0	89.5895	984.968	SLC38A1;SLC38A7;SLC1A5
L-amino Acid Transmembrane Transporter Activity (GO:0015179)	5/63	6.91667e-05	0.00664001	0	0	13.0337	124.85	SLC38A1;SLC38A7;SLC7A11;SLC1A5;SLC7A2
Amino Acid Transmembrane Transporter Activity (GO:0015171)	4/56	0.000571243	0.0267575	0	0	11.5455	86.218	SLC38A1;SLC7A11;SLC1A5;SLC7A2
Retinol Binding (GO:0019841)	2/6	0.000676306	0.0267575	0	0	74.1045	540.879	CYP27C1;POLR2D
Carboxylic Acid Transmembrane Transporter Activity (GO:0046943)	4/59	0.000696809	0.0267575	0	0	10.914	79.3342	SLC38A1;SLC16A1;SLC1A5;SLC7A2
Neutral L-amino Acid Transmembrane Transporter Activity (GO:0015175)	3/41	0.00271414	0.0724773	0	0	11.7685	69.5434	SLC38A1;SLC38A7;SLC1A5
Insulin-Like Growth Factor I Binding (GO:0031994)	2/12	0.00289716	0.0724773	0	0	29.6328	173.175	IGFBP3;ITGA6
ATP Binding (GO:0005524)	7/279	0.00301989	0.0724773	0	0	3.90857	22.6796	NUAK2;CDK6;STK17A;SPHK1;NOL9;SIK2;NME1
DNA Replication Origin Binding (GO:0003688)	2/13	0.00340871	0.0727191	0	0	26.9376	153.044	ORC1;CDC6
C4-dicarboxylate Transmembrane Transporter Activity (GO:0015556)	2/14	0.00395917	0.0727679	0	0	24.6915	136.587	SLC16A1;SLC1A5
Magnesium Ion Binding (GO:0000287)	5/155	0.00418139	0.0727679	0	0	5.01628	27.4748	NUAK2;MTHFD2;SPHK1;SIK2;NME1
Insulin-Like Growth Factor Binding (GO:0005520)	2/15	0.004548	0.0727679	0	0	22.791	122.914	IGFBP3;ITGA6
Adenyl Ribonucleotide Binding (GO:0032559)	7/309	0.00526328	0.077096	0	0	3.51491	18.4428	NUAK2;CDK6;STK17A;SPHK1;NOL9;SIK2;NME1
Antiporter Activity (GO:0015297)	3/53	0.00562158	0.077096	0	0	8.93865	46.3124	SLC4A2;SLC7A11;SLC1A5
Ubiquitin-Like Protein Transferase Activity (GO:0019787)	6/240	0.00604069	0.0773208	0	0	3.87179	19.7819	RNF213;UBE2C;UHRF1;MDM2;BRCA1;TRIM56
Nucleobase-Containing Compound Kinase Activity (GO:0019205)	2/18	0.00653933	0.0784719	0	0	18.5149	93.1286	NOL9;NME1
Metal Ion Binding (GO:0046872)	9/521	0.00934485	0.105542	0	0	2.67852	12.5165	NUAK2;TPM4;MTHFD2;IGFBP3;SPHK1;SIK2;ESYT1;CLGN;NME1
Dicarboxylic Acid Transmembrane Transporter Activity (GO:0005310)	2/28	0.0154562	0.157685	0	0	11.3881	47.4853	SLC16A1;SLC1A5
Phosphotransferase Activity, Alcohol Group As Acceptor (GO:0016773)	3/77	0.0156042	0.157685	0	0	6.03231	25.0957	CHKA;SPHK1;NOL9
methyl-CpG Binding (GO:0008327)	2/29	0.016528	0.158668	0	0	10.9657	44.9891	UHRF1;WDR77
Retinoid Binding (GO:0005501)	2/30	0.0176306	0.161194	0	0	10.5736	42.6973	CYP27C1;POLR2D
Ubiquitin Protein Ligase Activity (GO:0061630)	6/311	0.0197126	0.16915	0	0	2.95975	11.6214	RNF213;UBE2C;UHRF1;VPS11;MDM2;TRIM56
Growth Factor Activity (GO:0008083)	3/85	0.0202628	0.16915	0	0	5.44159	21.2166	BDNF;OSGIN1;FGF2
Ubiquitin-Like Protein Ligase Activity (GO:0061659)	6/319	0.0220105	0.174358	0	0	2.88292	11.0019	RNF213;UBE2C;UHRF1;VPS11;MDM2;TRIM56
Ubiquitin-Protein Transferase Activity (GO:0004842)	7/412	0.0227028	0.174358	0	0	2.6072	9.86893	RNF213;UBE2C;UHRF1;VPS11;MDM2;BRCA1;TRIM56
Protein Tyrosine Kinase Activity (GO:0004713)	3/99	0.0300605	0.183394	0	0	4.64474	16.2777	WEE1;YES1;EPHA2
Succinate Transmembrane Transporter Activity (GO:0015141)	1/5	0.0335438	0.183394	0	0	36.7778	124.857	SLC16A1
11-Cis Retinal Binding (GO:0005502)	1/5	0.0335438	0.183394	0	0	36.7778	124.857	CYP27C1
Chromo Shadow Domain Binding (GO:0070087)	1/5	0.0335438	0.183394	0	0	36.7778	124.857	CHAF1A
Double-Stranded Methylated DNA Binding (GO:0010385)	1/5	0.0335438	0.183394	0	0	36.7778	124.857	EGR1
Single-Stranded RNA Binding (GO:0003727)	2/43	0.0345659	0.183394	0	0	7.21624	24.2818	LACTB2;AGO1
Kinase Activity (GO:0016301)	3/106	0.035741	0.183394	0	0	4.32754	14.417	CHKA;SPHK1;TRIB3
rRNA Binding (GO:0019843)	2/46	0.039102	0.183394	0	0	6.7232	21.7938	MDM2;MRPS18A
Acid-Amino Acid Ligase Activity (GO:0016881)	1/6	0.0401174	0.183394	0	0	29.4207	94.6155	GCLM
Oxidoreductase Activity, Acting On The CH-CH Group Of Donors, With A Flavin As Acceptor (GO:0052890)	1/6	0.0401174	0.183394	0	0	29.4207	94.6155	ACAD9
Aldehyde-Lyase Activity (GO:0016832)	1/6	0.0401174	0.183394	0	0	29.4207	94.6155	SGPL1
ABC-type Glutathione S-conjugate Transporter Activity (GO:0015431)	1/6	0.0401174	0.183394	0	0	29.4207	94.6155	ABCC10
Insulin-Like Growth Factor II Binding (GO:0031995)	1/6	0.0401174	0.183394	0	0	29.4207	94.6155	IGFBP3
Leucine Binding (GO:0070728)	1/6	0.0401174	0.183394	0	0	29.4207	94.6155	SESN2
NEDD8 Transferase Activity (GO:0019788)	1/6	0.0401174	0.183394	0	0	29.4207	94.6155	MDM2
Mitogen-Activated Protein Kinase Kinase Binding (GO:0031434)	1/6	0.0401174	0.183394	0	0	29.4207	94.6155	TRIB3
Fatty Acid Elongase Activity (GO:0009922)	1/6	0.0401174	0.183394	0	0	29.4207	94.6155	ELOVL7
Purine Ribonucleoside Triphosphate Binding (GO:0035639)	7/476	0.0442319	0.187508	0	0	2.24401	6.99752	NUAK2;CDK6;STK17A;SPHK1;NOL9;SIK2;NME1
Nuclear Receptor Coactivator Activity (GO:0030374)	2/50	0.0454787	0.187508	0	0	6.16169	19.0428	FGF2;WDR77
Phosphatidylethanolamine Binding (GO:0008429)	1/7	0.0466465	0.187508	0	0	24.516	75.1455	ESYT1
Neutral L-amino Acid:Sodium Symporter Activity (GO:0005295)	1/7	0.0466465	0.187508	0	0	24.516	75.1455	SLC38A7
5S rRNA Binding (GO:0008097)	1/8	0.0531316	0.187508	0	0	21.0127	61.6719	MDM2
Carbon-Nitrogen Ligase Activity, With Glutamine As amido-N-donor (GO:0016884)	1/8	0.0531316	0.187508	0	0	21.0127	61.6719	PFAS
L-aspartate Transmembrane Transporter Activity (GO:0015183)	1/8	0.0531316	0.187508	0	0	21.0127	61.6719	SLC1A5
L-lysine Transmembrane Transporter Activity (GO:0015189)	1/8	0.0531316	0.187508	0	0	21.0127	61.6719	SLC7A2
Retinal Binding (GO:0016918)	1/8	0.0531316	0.187508	0	0	21.0127	61.6719	CYP27C1
Sequence-Specific Double-Stranded DNA Binding (GO:1990837)	9/715	0.0554224	0.187508	0	0	1.92302	5.56286	DLX1;EGR1;ORC1;MAFG;CDC6;BRCA1;E2F7;SOX5;ZSCAN29
Glycine Transmembrane Transporter Activity (GO:0015187)	1/9	0.0595728	0.187508	0	0	18.3852	51.8564	SLC38A1
Amino Acid:Monoatomic Cation Symporter Activity (GO:0005416)	1/9	0.0595728	0.187508	0	0	18.3852	51.8564	SLC38A1
Phosphate Ion Binding (GO:0042301)	1/9	0.0595728	0.187508	0	0	18.3852	51.8564	MTHFD2
Bioactive Lipid Receptor Activity (GO:0045125)	1/9	0.0595728	0.187508	0	0	18.3852	51.8564	SPHK1
MAP Kinase Tyrosine Phosphatase Activity (GO:0033550)	1/9	0.0595728	0.187508	0	0	18.3852	51.8564	DUSP6
MAP Kinase Tyrosine/Serine/Threonine Phosphatase Activity (GO:0017017)	1/9	0.0595728	0.187508	0	0	18.3852	51.8564	DUSP6
Protein Serine Kinase Activity (GO:0106310)	1/9	0.0595728	0.187508	0	0	18.3852	51.8564	SIK2
Protein Tyrosine/Threonine Phosphatase Activity (GO:0008330)	1/9	0.0595728	0.187508	0	0	18.3852	51.8564	DUSP6
Small Ribosomal Subunit rRNA Binding (GO:0070181)	1/9	0.0595728	0.187508	0	0	18.3852	51.8564	MRPS18A
acyl-CoA Dehydrogenase Activity (GO:0003995)	1/10	0.0659706	0.194867	0	0	16.3416	44.4253	ACAD9
ABC-type Xenobiotic Transporter Activity (GO:0008559)	1/10	0.0659706	0.194867	0	0	16.3416	44.4253	ABCC10
N6-methyladenosine-containing RNA Binding (GO:1990247)	1/10	0.0659706	0.194867	0	0	16.3416	44.4253	IGF2BP1
Fatty Acid Synthase Activity (GO:0004312)	1/10	0.0659706	0.194867	0	0	16.3416	44.4253	ELOVL7
Receptor Ligand Activity (GO:0048018)	5/319	0.0669959	0.194897	0	0	2.37638	6.42365	SFRP2;BDNF;OSGIN1;METRNL;FGF2
Acyltransferase Activity, Transferring Groups Other Than Amino-Acyl Groups (GO:0016747)	2/64	0.0704276	0.19565	0	0	4.76697	12.6476	HHAT;SPHK1
Cis-Regulatory Region Sequence-Specific DNA Binding (GO:0000987)	12/1098	0.0708851	0.19565	0	0	1.67332	4.42877	DLX1;EGR1;ZIC2;ZNF470;UHRF1;MAFG;GLIS3;ZNF711;E2F7;ZNF850;SOX5;ZSCAN29
Organic Acid:Sodium Symporter Activity (GO:0005343)	1/11	0.0723252	0.19565	0	0	14.7067	38.6283	SLC38A1
Pseudouridine Synthase Activity (GO:0009982)	1/11	0.0723252	0.19565	0	0	14.7067	38.6283	PUS7
Double-Stranded RNA Binding (GO:0003725)	2/65	0.0723497	0.19565	0	0	4.69107	12.3199	AGO1;IGF2BP1
GDP-dissociation Inhibitor Activity (GO:0005092)	1/12	0.0786368	0.206826	0	0	13.369	33.9963	SH3BP4
L-glutamate Transmembrane Transporter Activity (GO:0005313)	1/12	0.0786368	0.206826	0	0	13.369	33.9963	SLC7A11
RNA Nuclease Activity (GO:0004540)	2/70	0.0822076	0.211713	0	0	4.34504	10.8561	EXOSC6;LACTB2
Zinc Ion Binding (GO:0008270)	5/341	0.0835631	0.211713	0	0	2.21828	5.50612	EGR1;LACTB2;UHRF1;MDM2;ARHGEF2
Protein Serine/Threonine Kinase Activity (GO:0004674)	5/342	0.0843636	0.211713	0	0	2.21159	5.46842	NUAK2;CDK6;TP53RK;STK17A;SIK2
CARD Domain Binding (GO:0050700)	1/13	0.0849058	0.211713	0	0	12.2543	30.2218	MAVS
Alanine Transmembrane Transporter Activity (GO:0022858)	1/14	0.0911325	0.213383	0	0	11.3111	27.0951	SLC38A1
MAP Kinase Phosphatase Activity (GO:0033549)	1/14	0.0911325	0.213383	0	0	11.3111	27.0951	DUSP6
RNA Exonuclease Activity (GO:0004532)	1/14	0.0911325	0.213383	0	0	11.3111	27.0951	EXOSC6
Nucleoside Diphosphate Kinase Activity (GO:0004550)	1/14	0.0911325	0.213383	0	0	11.3111	27.0951	NME1
Solute:Inorganic Anion Antiporter Activity (GO:0005452)	1/14	0.0911325	0.213383	0	0	11.3111	27.0951	SLC4A2
Acidic Amino Acid Transmembrane Transporter Activity (GO:0015172)	1/15	0.0973171	0.219822	0	0	10.5026	24.4689	SLC1A5
DNA Nuclease Activity (GO:0004536)	1/15	0.0973171	0.219822	0	0	10.5026	24.4689	NME1
Protein Phosphatase Activator Activity (GO:0072542)	1/15	0.0973171	0.219822	0	0	10.5026	24.4689	IGFBP3
Ribosomal Small Subunit Binding (GO:0043024)	1/16	0.10346	0.228325	0	0	9.80198	22.2365	NME1
Wnt Receptor Activity (GO:0042813)	1/16	0.10346	0.228325	0	0	9.80198	22.2365	FZD2
Transcription Cis-Regulatory Region Binding (GO:0000976)	6/474	0.104892	0.22865	0	0	1.91282	4.31307	EGR1;UHRF1;AGO1;BRCA1;E2F7;SOX5
Histone Acetyltransferase Binding (GO:0035035)	1/17	0.109561	0.22865	0	0	9.18889	20.3191	EGR1
Basic Amino Acid Transmembrane Transporter Activity (GO:0015174)	1/17	0.109561	0.22865	0	0	9.18889	20.3191	SLC7A2
Chemokine Binding (GO:0019956)	1/17	0.109561	0.22865	0	0	9.18889	20.3191	FGF2
RNA Polymerase Binding (GO:0070063)	1/17	0.109561	0.22865	0	0	9.18889	20.3191	BRCA1
Amino Acid:Sodium Symporter Activity (GO:0005283)	1/18	0.115621	0.237162	0	0	8.64793	18.6573	SLC38A1
Sequence-Specific DNA Binding (GO:0043565)	8/717	0.116111	0.237162	0	0	1.68856	3.63582	DLX1;EGR1;UHRF1;MAFG;ZNF711;E2F7;WDR77;ZSCAN29
Retinoic Acid Binding (GO:0001972)	1/19	0.121641	0.245842	0	0	8.16708	17.2055	CYP27C1
Phosphatidic Acid Binding (GO:0070300)	1/20	0.127619	0.250029	0	0	7.73684	15.9279	MICALL1
Phosphotransferase Activity, Phosphate Group As Acceptor (GO:0016776)	1/20	0.127619	0.250029	0	0	7.73684	15.9279	NME1
Solute:Proton Symporter Activity (GO:0015295)	1/20	0.127619	0.250029	0	0	7.73684	15.9279	SLC16A1
Lipid Kinase Activity (GO:0001727)	1/21	0.133557	0.253638	0	0	7.34963	14.7965	SPHK1
Ephrin Receptor Binding (GO:0046875)	1/21	0.133557	0.253638	0	0	7.34963	14.7965	EFNB2
Ubiquitin-Like Protein Ligase Binding (GO:0044389)	4/289	0.134673	0.253638	0	0	2.08177	4.17374	UBE2C;MDM2;TRIB3;BRCA1
Fibroblast Growth Factor Receptor Binding (GO:0005104)	1/22	0.139455	0.253638	0	0	6.99929	13.7887	FGF2
RNA Polymerase II Cis-Regulatory Region Sequence-Specific DNA Binding (GO:0000978)	11/1122	0.142196	0.253638	0	0	1.48539	2.89732	DLX1;EGR1;ZIC2;ZNF470;MAFG;GLIS3;ZNF711;E2F7;ZNF850;SOX5;ZSCAN29
Steroid Hydroxylase Activity (GO:0008395)	1/23	0.145313	0.253638	0	0	6.68081	12.8864	CYP7B1
Phospholipid Transfer Activity (GO:0120014)	1/23	0.145313	0.253638	0	0	6.68081	12.8864	ESYT1
Protein Phosphatase 2A Binding (GO:0051721)	1/23	0.145313	0.253638	0	0	6.68081	12.8864	SPHK1
Protein Tyrosine/Serine/Threonine Phosphatase Activity (GO:0008138)	1/23	0.145313	0.253638	0	0	6.68081	12.8864	DUSP6
Cyclin-Dependent Protein Kinase Activity (GO:0097472)	1/23	0.145313	0.253638	0	0	6.68081	12.8864	CDK6
Cyclin-Dependent Protein Serine/Threonine Kinase Activity (GO:0004693)	1/23	0.145313	0.253638	0	0	6.68081	12.8864	CDK6
Disordered Domain Specific Binding (GO:0097718)	1/23	0.145313	0.253638	0	0	6.68081	12.8864	MDM2
mRNA 5'-UTR Binding (GO:0048027)	1/24	0.151132	0.256791	0	0	6.39002	12.0746	IGF2BP1
Monoatomic Anion Transmembrane Transporter Activity (GO:0008509)	1/24	0.151132	0.256791	0	0	6.39002	12.0746	SLC4A2
SUMO Transferase Activity (GO:0019789)	1/24	0.151132	0.256791	0	0	6.39002	12.0746	MDM2
Small GTPase Binding (GO:0031267)	3/199	0.154006	0.258561	0	0	2.26346	4.2344	MICALL1;SH3BP4;ARHGEF2
Double-Stranded DNA Binding (GO:0003690)	7/650	0.154867	0.258561	0	0	1.62208	3.02549	DLX1;EGR1;UHRF1;MAFG;IGF2BP1;E2F7;ZSCAN29
Palmitoyltransferase Activity (GO:0016409)	1/27	0.168353	0.27393	0	0	5.65185	10.0699	HHAT
Carboxy-Lyase Activity (GO:0016831)	1/27	0.168353	0.27393	0	0	5.65185	10.0699	FAHD1
Acetyltransferase Activity (GO:0016407)	1/27	0.168353	0.27393	0	0	5.65185	10.0699	SPHK1
Monocarboxylic Acid Binding (GO:0033293)	1/28	0.174016	0.280765	0	0	5.44225	9.51638	CYP27C1
O-acyltransferase Activity (GO:0008374)	1/31	0.190775	0.303546	0	0	4.89728	8.11313	HHAT
Transcription Regulatory Region Nucleic Acid Binding (GO:0001067)	3/224	0.19589	0.303546	0	0	2.00487	3.26834	EGR1;BRCA1;SOX5
Ubiquitin Conjugating Enzyme Activity (GO:0061631)	1/32	0.196287	0.303546	0	0	4.73907	7.71605	UBE2C
Inorganic Anion Transmembrane Transporter Activity (GO:0015103)	1/32	0.196287	0.303546	0	0	4.73907	7.71605	SLC4A2
Monocarboxylic Acid Transmembrane Transporter Activity (GO:0008028)	1/32	0.196287	0.303546	0	0	4.73907	7.71605	SLC16A1
GTPase Binding (GO:0051020)	3/225	0.197621	0.303546	0	0	1.99573	3.23589	MICALL1;SH3BP4;ARHGEF2
Transition Metal Ion Binding (GO:0046914)	5/456	0.199582	0.304125	0	0	1.64291	2.6476	EGR1;LACTB2;UHRF1;MDM2;ARHGEF2
Kinase Binding (GO:0019900)	5/460	0.204353	0.308944	0	0	1.62814	2.58532	SPRED3;FAM83G;MAVS;TRIB3;CDC6
Kinase Inhibitor Activity (GO:0019210)	1/34	0.207198	0.310797	0	0	4.4514	7.00687	SPRY4
RNA Polymerase II Transcription Regulatory Region Sequence-Specific DNA Binding (GO:0000977)	11/1225	0.21177	0.311594	0	0	1.35189	2.09848	DLX1;EGR1;ZIC2;ZNF470;MAFG;GLIS3;ZNF711;E2F7;ZNF850;SOX5;ZSCAN29
Ubiquitin-Like Protein Conjugating Enzyme Activity (GO:0061650)	1/35	0.212598	0.311594	0	0	4.32026	6.68929	UBE2C
Chemoattractant Activity (GO:0042056)	1/35	0.212598	0.311594	0	0	4.32026	6.68929	FGF2
Amino Acid Binding (GO:0016597)	1/36	0.217962	0.314651	0	0	4.19661	6.39327	SESN2
Non-Membrane Spanning Protein Tyrosine Kinase Activity (GO:0004715)	1/36	0.217962	0.314651	0	0	4.19661	6.39327	YES1
Transmembrane Receptor Protein Kinase Activity (GO:0019199)	1/37	0.223289	0.319937	0	0	4.07984	6.11685	EPHA2
Phosphotyrosine Residue Binding (GO:0001784)	1/39	0.233836	0.332567	0	0	3.86472	5.61596	YES1
Acetylglucosaminyltransferase Activity (GO:0008375)	1/40	0.239056	0.337491	0	0	3.76543	5.38855	GCNT3
RNA Endonuclease Activity (GO:0004521)	1/41	0.244241	0.342294	0	0	3.67111	5.1748	LACTB2
Promoter-Specific Chromatin Binding (GO:1990841)	1/42	0.249391	0.346978	0	0	3.58139	4.9736	EGR1
RNA Binding (GO:0003723)	12/1411	0.251932	0.347993	0	0	1.27729	1.76087	EXOSC6;NCOA5;LACTB2;RPL7L1;AGO1;NOP2;IGF2BP1;MSI1;BRCA1;PUS7;NME1;TRIM56
Protein Kinase Inhibitor Activity (GO:0004860)	1/45	0.264632	0.357812	0	0	3.3367	4.43586	SPRY4
Protein Phosphorylated Amino Acid Binding (GO:0045309)	1/45	0.264632	0.357812	0	0	3.3367	4.43586	YES1
Proton Transmembrane Transporter Activity (GO:0015078)	1/45	0.264632	0.357812	0	0	3.3367	4.43586	CTNS
Exonuclease Activity (GO:0004527)	1/46	0.269644	0.362039	0	0	3.26239	4.27586	EXOSC6
Calcium-Dependent Phospholipid Binding (GO:0005544)	1/47	0.274621	0.366162	0	0	3.1913	4.12432	ESYT1
Ubiquitin Protein Ligase Binding (GO:0031625)	3/271	0.280412	0.371304	0	0	1.64931	2.09709	MDM2;TRIB3;BRCA1
Transmembrane Receptor Protein Tyrosine Kinase Activity (GO:0004714)	1/50	0.289354	0.38052	0	0	2.99546	3.71469	EPHA2
Syntaxin Binding (GO:0019905)	1/53	0.303789	0.394105	0	0	2.82222	3.36246	VPS11
Serine-Type Endopeptidase Inhibitor Activity (GO:0004867)	1/53	0.303789	0.394105	0	0	2.82222	3.36246	SERPINE1
Flavin Adenine Dinucleotide Binding (GO:0050660)	1/55	0.313251	0.403652	0	0	2.71742	3.15425	FOXRED2
Endonuclease Activity (GO:0004519)	1/58	0.327204	0.416048	0	0	2.57401	2.87561	LACTB2
Nuclease Activity (GO:0004518)	1/58	0.327204	0.416048	0	0	2.57401	2.87561	NME1
Secondary Active Transmembrane Transporter Activity (GO:0015291)	1/60	0.33635	0.424863	0	0	2.4865	2.7093	SLC1A5
UDP-glycosyltransferase Activity (GO:0008194)	1/61	0.340876	0.427766	0	0	2.44494	2.63133	GCNT3
PDZ Domain Binding (GO:0030165)	1/62	0.345372	0.430593	0	0	2.40474	2.55656	FZD2
Cadherin Binding (GO:0045296)	3/319	0.369518	0.457494	0	0	1.39536	1.38915	MICALL1;ITGA6;EPHA2
Methylation-Dependent Protein Binding (GO:0140034)	1/68	0.371714	0.457494	0	0	2.18872	2.16603	UHRF1
Tubulin Binding (GO:0015631)	3/322	0.375064	0.458677	0	0	1.38202	1.35529	BRCA1;ARHGEF2;SKA2
Methylated Histone Binding (GO:0035064)	1/71	0.384488	0.467226	0	0	2.0946	2.00211	UHRF1
Hormone Activity (GO:0005179)	1/74	0.397004	0.479401	0	0	2.00822	1.85521	METRNL
Protein Tyrosine Phosphatase Activity (GO:0004725)	1/76	0.405207	0.486249	0	0	1.95447	1.76558	DUSP6
Calcium Ion Binding (GO:0005509)	3/346	0.419023	0.49784	0	0	1.28374	1.11664	TPM4;ESYT1;CLGN
Ubiquitin Binding (GO:0043130)	1/80	0.421283	0.49784	0	0	1.85513	1.60367	MDM2
DNA-binding Transcription Activator Activity, RNA Polymerase II-specific (GO:0001228)	3/348	0.422645	0.49784	0	0	1.27617	1.09906	EGR1;GLIS3;ZNF850
Chromatin DNA Binding (GO:0031490)	1/83	0.433056	0.506992	0	0	1.78699	1.49551	ZIC2
Ribosome Binding (GO:0043022)	1/85	0.440772	0.512899	0	0	1.74427	1.42895	NME1
Protein Kinase Binding (GO:0019901)	4/511	0.459583	0.531566	0	0	1.15695	0.899458	SPRED3;FAM83G;MAVS;TRIB3
mRNA 3'-UTR Binding (GO:0003730)	1/93	0.470609	0.541059	0	0	1.59195	1.1999	IGF2BP1
Oxidoreductase Activity, Acting On The CH-OH Group Of Donors, NAD Or NADP As Acceptor (GO:0016616)	1/95	0.477818	0.543682	0	0	1.55792	1.15056	H6PD
Growth Factor Receptor Binding (GO:0070851)	1/96	0.481385	0.543682	0	0	1.54144	1.12693	FGF2
Hexosyltransferase Activity (GO:0016758)	1/96	0.481385	0.543682	0	0	1.54144	1.12693	GCNT3
Microtubule Binding (GO:0008017)	2/239	0.485046	0.544613	0	0	1.23604	0.894285	ARHGEF2;SKA2
DNA-binding Transcription Repressor Activity, RNA Polymerase II-specific (GO:0001227)	2/243	0.493786	0.551203	0	0	1.21527	0.857561	GLIS3;ZFP90
Protein Kinase Regulator Activity (GO:0019887)	1/103	0.505691	0.560781	0	0	1.43515	0.978526	SPRY4
Carboxylic Ester Hydrolase Activity (GO:0052689)	1/104	0.50907	0.560781	0	0	1.42114	0.959513	H6PD
Phosphatidylinositol Binding (GO:0035091)	1/106	0.515759	0.560781	0	0	1.39393	0.922945	ESYT1
Cysteine-Type Endopeptidase Activity (GO:0004197)	1/106	0.515759	0.560781	0	0	1.39393	0.922945	CTSC
DNA Binding (GO:0003677)	6/846	0.51697	0.560781	0	0	1.04527	0.689642	EGR1;ZIC2;SPHK1;IGF2BP1;ZNF711;BRCA1
Phosphatase Binding (GO:0019902)	1/112	0.535287	0.574163	0	0	1.31818	0.823802	CTSC
Endopeptidase Inhibitor Activity (GO:0004866)	1/112	0.535287	0.574163	0	0	1.31818	0.823802	SERPINE1
Protein Phosphatase Binding (GO:0019903)	1/115	0.544756	0.581073	0	0	1.2833	0.779499	SPHK1
GTPase Regulator Activity (GO:0030695)	3/424	0.553032	0.586642	0	0	1.04172	0.617051	ARHGAP11A;SH3BP4;ARHGEF2
mRNA Binding (GO:0003729)	2/282	0.573942	0.603234	0	0	1.04392	0.579614	IGF2BP1;MSI1
Protease Binding (GO:0002020)	1/125	0.574957	0.603234	0	0	1.17921	0.652646	SERPINE1
Cysteine-Type Peptidase Activity (GO:0008234)	1/144	0.626965	0.654225	0	0	1.02155	0.476924	CTSC
Cytokine Activity (GO:0005125)	1/178	0.704757	0.731423	0	0	0.823896	0.288283	FGF2
Protein Heterodimerization Activity (GO:0046982)	1/190	0.728174	0.751664	0	0	0.771115	0.244609	TPM4
GTP Binding (GO:0005525)	1/201	0.748016	0.767455	0	0	0.728296	0.211446	NME1
Guanyl-Nucleotide Exchange Factor Activity (GO:0005085)	1/203	0.751466	0.767455	0	0	0.721012	0.206014	ARHGEF2
GTPase Activator Activity (GO:0005096)	1/211	0.764804	0.776943	0	0	0.693263	0.185889	ARHGAP11A
Guanyl Ribonucleotide Binding (GO:0032561)	1/226	0.787925	0.796219	0	0	0.646551	0.154107	NME1
Endopeptidase Activity (GO:0004175)	1/335	0.900255	0.904968	0	0	0.433134	0.0455127	CTSC
Protein Homodimerization Activity (GO:0042803)	2/662	0.94245	0.94245	0	0	0.434283	0.025741	TPM4;CHKA

## Sheet: GO_Cellular_Component_SOD1
Term	Overlap	P-value	Adjusted P-value	Old P-value	Old Adjusted P-value	Odds Ratio	Combined Score	Genes
Focal Adhesion (GO:0005925)	10/387	0.000320604	0.0207187	0	0	4.10235	33.0047	EFNB2;FZD2;YES1;TPM4;SPRY4;ITGA6;SLC4A2;ARHGEF2;TNS3;EPHA2
Cell-Substrate Junction (GO:0030055)	10/395	0.000376704	0.0207187	0	0	4.01546	31.6581	EFNB2;FZD2;YES1;TPM4;SPRY4;ITGA6;SLC4A2;ARHGEF2;TNS3;EPHA2
Endoplasmic Reticulum Lumen (GO:0005788)	7/284	0.00333035	0.122113	0	0	3.83704	21.8891	FOXRED2;H6PD;EVA1A;BDNF;IGFBP3;LAMC1;CTSC
Intracellular Membrane-Bounded Organelle (GO:0043231)	48/5175	0.00924141	0.254139	0	0	1.56785	7.3439	ARHGAP11A;DLX1;NOTCH1;TP53RK;UHRF1;RTKN2;GLIS3;NOL9;BRCA1;ZBTB40;FAM83G;EXOSC6;CHAF1A;EVA1A;ORC1;ZIC2;POLR2D;IGF2BP1;PMAIP1;AP4S1;RBBP7;CTSC;SOX5;EGR1;CENPV;SLC16A1;UBE2C;IGFBP3;SPHK1;ACAD9;CTNS;CDC6;PUS7;WDR77;NME1;FAM111B;DIAPH2;CYP27C1;WEE1;CDK6;STK17A;AGO1;MAFG;MDM2;TRIB3;ZNF711;SIK2;AJUBA
Lytic Vacuole (GO:0000323)	5/223	0.018289	0.298224	0	0	3.43967	13.7637	DRAM1;LAMP1;VPS11;CTNS;CTSC
Nucleus (GO:0005634)	41/4487	0.0222711	0.298224	0	0	1.49665	5.69394	ARHGAP11A;DLX1;NOTCH1;TP53RK;UHRF1;RTKN2;GLIS3;NOL9;BRCA1;ZBTB40;FAM83G;EXOSC6;CHAF1A;ORC1;ZIC2;POLR2D;IGF2BP1;PMAIP1;RBBP7;SOX5;EGR1;CENPV;UBE2C;IGFBP3;SPHK1;ACAD9;CDC6;PUS7;WDR77;NME1;FAM111B;WEE1;CDK6;STK17A;AGO1;MAFG;MDM2;TRIB3;ZNF711;SIK2;AJUBA
Basolateral Plasma Membrane (GO:0016323)	4/171	0.0294786	0.298224	0	0	3.57412	12.5955	SLC38A1;SLC16A1;SLC4A2;ABCC10
Intracellular Organelle Lumen (GO:0070013)	11/856	0.0318829	0.298224	0	0	1.98068	6.82479	FOXRED2;H6PD;FAHD1;EVA1A;MTHFD2;LACTB2;BDNF;IGFBP3;AP4S1;LAMC1;CTSC
Serine Protease Inhibitor Complex (GO:0097180)	1/5	0.0335438	0.298224	0	0	36.7778	124.857	SERPINE1
External Side Of Apical Plasma Membrane (GO:0098591)	1/5	0.0335438	0.298224	0	0	36.7778	124.857	SLC38A1
Basement Membrane (GO:0005604)	2/46	0.039102	0.298224	0	0	6.7232	21.7938	SMOC1;LAMC1
COPI-coated Vesicle (GO:0030137)	1/6	0.0401174	0.298224	0	0	29.4207	94.6155	TMEM199
NURF Complex (GO:0016589)	1/6	0.0401174	0.298224	0	0	29.4207	94.6155	RBBP7
Lytic Vacuole Membrane (GO:0098852)	5/287	0.0465269	0.298224	0	0	2.65037	8.13061	LAMP1;SLC38A7;VPS11;CTNS;ABCC10
ESC/E(Z) Complex (GO:0035098)	1/7	0.0466465	0.298224	0	0	24.516	75.1455	RBBP7
Cytolytic Granule (GO:0044194)	1/7	0.0466465	0.298224	0	0	24.516	75.1455	LAMP1
Endoplasmic Reticulum Membrane (GO:0005789)	10/801	0.0468678	0.298224	0	0	1.91369	5.85671	HHAT;SGPL1;NOTCH1;SRXN1;SIK2;ELOVL7;ESYT1;CYP7B1;LSS;CLGN
Endoplasmic reticulum-Golgi Intermediate Compartment Membrane (GO:0033116)	2/52	0.0488009	0.298224	0	0	5.91463	17.8622	TMEM199;CTSC
Late Endosome (GO:0005770)	4/205	0.0515114	0.298224	0	0	2.96442	8.79233	LAMP1;MICALL1;VPS11;CTNS
Lysosome (GO:0005764)	7/503	0.0563082	0.309695	0	0	2.1189	6.09591	DRAM1;LAMP1;SLC38A7;VPS11;CTNS;ABCC10;CTSC
Nucleolar Exosome (RNase Complex) (GO:0101019)	1/9	0.0595728	0.312048	0	0	18.3852	51.8564	EXOSC6
Mitochondrial Envelope (GO:0005740)	3/146	0.0776743	0.379183	0	0	3.11073	7.94864	MAVS;ACAD9;C19ORF12
Actin Filament (GO:0005884)	2/71	0.0842265	0.379183	0	0	4.28185	10.5944	DIAPH2;TPM4
ISWI-type Complex (GO:0031010)	1/13	0.0849058	0.379183	0	0	12.2543	30.2218	RBBP7
RNA Polymerase II, Core Complex (GO:0005665)	1/14	0.0911325	0.379183	0	0	11.3111	27.0951	POLR2D
Lysosomal Membrane (GO:0005765)	5/356	0.0959952	0.379183	0	0	2.12185	4.97248	LAMP1;SLC38A7;VPS11;CTNS;ABCC10
Endosome Membrane (GO:0010008)	5/361	0.100339	0.379183	0	0	2.09152	4.80883	LAMP1;SPHK1;MICALL1;VPS11;VPS37B
COPI-coated Vesicle Membrane (GO:0030663)	1/16	0.10346	0.379183	0	0	9.80198	22.2365	TMEM199
Intermediate Filament Cytoskeleton (GO:0045111)	2/81	0.105197	0.379183	0	0	3.73796	8.41758	CTNS;NOL9
Lipid Droplet (GO:0005811)	2/82	0.107366	0.379183	0	0	3.69104	8.23661	RNF213;LSS
P-body (GO:0000932)	2/83	0.109547	0.379183	0	0	3.64529	8.0612	IGF2BP1;AJUBA
Collagen-Containing Extracellular Matrix (GO:0062023)	5/373	0.111159	0.379183	0	0	2.02207	4.44207	SFRP2;SMOC1;SERPINE1;LAMC1;CTSC
Intracellular Non-Membrane-Bounded Organelle (GO:0043232)	12/1195	0.113755	0.379183	0	0	1.52818	3.32182	EXOSC6;DIAPH2;WEE1;RNF213;TPM4;NOP2;MDM2;NOL9;CDC6;BRCA1;ARHGEF2;LSS
Anaphase-Promoting Complex (GO:0005680)	1/20	0.127619	0.389017	0	0	7.73684	15.9279	UBE2C
Sin3 Complex (GO:0016580)	1/21	0.133557	0.389017	0	0	7.34963	14.7965	RBBP7
Sin3-type Complex (GO:0070822)	1/21	0.133557	0.389017	0	0	7.34963	14.7965	RBBP7
Proton-Transporting V-type ATPase Complex (GO:0033176)	1/21	0.133557	0.389017	0	0	7.34963	14.7965	TMEM199
Golgi-associated Vesicle Membrane (GO:0030660)	1/23	0.145313	0.389017	0	0	6.68081	12.8864	TMEM199
Endocytic Vesicle (GO:0030139)	3/196	0.149188	0.389017	0	0	2.299	4.37395	SPHK1;VPS11;MDM2
Pigment Granule (GO:0048770)	1/24	0.151132	0.389017	0	0	6.39002	12.0746	CTNS
Vacuolar Proton-Transporting V-type ATPase Complex (GO:0016471)	1/24	0.151132	0.389017	0	0	6.39002	12.0746	TMEM199
Nucleolus (GO:0005730)	8/771	0.155245	0.389017	0	0	1.56463	2.91452	EXOSC6;DIAPH2;WEE1;RNF213;NOP2;MDM2;NOL9;CDC6
Endosome Lumen (GO:0031904)	1/25	0.156911	0.389017	0	0	6.12346	11.3411	AP4S1
Early Endosome (GO:0005769)	4/307	0.157086	0.389017	0	0	1.9563	3.62103	SPHK1;MICALL1;VPS11;CTNS
Nuclear Lumen (GO:0031981)	8/780	0.162324	0.389017	0	0	1.54566	2.81026	EXOSC6;DIAPH2;WEE1;RNF213;NOP2;MDM2;NOL9;CDC6
Mitochondrial Membrane (GO:0031966)	6/540	0.16268	0.389017	0	0	1.6707	3.03394	MAVS;CHDH;ACAD9;MRPS18A;PMAIP1;C19ORF12
Melanosome (GO:0042470)	1/31	0.190775	0.446157	0	0	4.89728	8.11313	CTNS
Bounding Membrane Of Organelle (GO:0098588)	8/819	0.194687	0.446157	0	0	1.46833	2.40272	TMEM199;NOTCH1;LAMP1;VPS11;MDM2;GCNT3;VPS37B;CTSC
Cytoskeleton (GO:0005856)	6/599	0.223616	0.501994	0	0	1.49988	2.24657	CENPV;TPM4;NCOA5;CTNS;NOL9;ARHGEF2
Cyclin-Dependent Protein Kinase Holoenzyme Complex (GO:0000307)	1/40	0.239056	0.525924	0	0	3.76543	5.38855	CDK6
Euchromatin (GO:0000791)	1/44	0.259586	0.53621	0	0	3.41447	4.60499	UHRF1
Polymeric Cytoskeletal Fiber (GO:0099513)	3/265	0.269359	0.53621	0	0	1.6876	2.21364	DIAPH2;TPM4;ARHGEF2
Adherens Junction (GO:0005912)	2/150	0.271638	0.53621	0	0	1.9883	2.59132	NOTCH1;AJUBA
Cytoplasmic Vesicle Membrane (GO:0030659)	4/389	0.272806	0.53621	0	0	1.53318	1.99158	LAMP1;VPS11;MDM2;VPS37B
Mitochondrial Outer Membrane (GO:0005741)	2/151	0.274157	0.53621	0	0	1.97486	2.55557	MAVS;PMAIP1
Azurophil Granule (GO:0042582)	2/155	0.284229	0.53621	0	0	1.92284	2.41888	LAMP1;CTSC
Heterochromatin (GO:0000792)	1/49	0.284476	0.53621	0	0	3.05802	3.84426	UHRF1
Endocytic Vesicle Membrane (GO:0030666)	2/159	0.294289	0.53621	0	0	1.87347	2.29161	FZD2;MDM2
Large Ribosomal Subunit (GO:0015934)	1/52	0.29901	0.53621	0	0	2.87771	3.47419	RPL7L1
Cytosolic Large Ribosomal Subunit (GO:0022625)	1/52	0.29901	0.53621	0	0	2.87771	3.47419	RPL7L1
Microbody Membrane (GO:0031903)	1/53	0.303789	0.53621	0	0	2.82222	3.36246	MAVS
Peroxisomal Membrane (GO:0005778)	1/53	0.303789	0.53621	0	0	2.82222	3.36246	MAVS
Coated Vesicle Membrane (GO:0030662)	1/55	0.313251	0.53621	0	0	2.71742	3.15425	TMEM199
Organelle Outer Membrane (GO:0031968)	2/170	0.321838	0.53621	0	0	1.74982	1.98379	MAVS;PMAIP1
Azurophil Granule Membrane (GO:0035577)	1/58	0.327204	0.53621	0	0	2.57401	2.87561	LAMP1
Vacuolar Membrane (GO:0005774)	1/59	0.331792	0.53621	0	0	2.5295	2.79066	TMEM199
Cell-Cell Junction (GO:0005911)	3/299	0.332387	0.53621	0	0	1.49116	1.64245	NOTCH1;AJUBA;EPHA2
Serine/Threonine Protein Kinase Complex (GO:1902554)	1/60	0.33635	0.53621	0	0	2.4865	2.7093	CDK6
Ficolin-1-Rich Granule Membrane (GO:0101003)	1/60	0.33635	0.53621	0	0	2.4865	2.7093	LAMP1
Microtubule (GO:0005874)	2/185	0.358958	0.560117	0	0	1.60517	1.64458	ARHGEF2;SKA2
Platelet Alpha Granule Lumen (GO:0031093)	1/66	0.363052	0.560117	0	0	2.2563	2.2861	SERPINE1
Clathrin-Coated Endocytic Vesicle Membrane (GO:0030669)	1/68	0.371714	0.560117	0	0	2.18872	2.16603	FZD2
Spindle Microtubule (GO:0005876)	1/68	0.371714	0.560117	0	0	2.18872	2.16603	SKA2
Recycling Endosome Membrane (GO:0055038)	1/70	0.380259	0.56362	0	0	2.12507	2.05473	MICALL1
Actin Cytoskeleton (GO:0015629)	3/327	0.384286	0.56362	0	0	1.36035	1.30099	DIAPH2;TPM4;NCOA5
COPII-coated ER To Golgi Transport Vesicle (GO:0030134)	1/76	0.405207	0.576204	0	0	1.95447	1.76558	CTSC
Cytoplasmic Stress Granule (GO:0010494)	1/76	0.405207	0.576204	0	0	1.95447	1.76558	IGF2BP1
Extrinsic Component Of Cytoplasmic Side Of Plasma Membrane (GO:0031234)	1/77	0.409267	0.576204	0	0	1.92865	1.72304	YES1
Coated Vesicle (GO:0030135)	1/79	0.417305	0.576204	0	0	1.87901	1.64214	CTSC
Spindle (GO:0005819)	2/210	0.419057	0.576204	0	0	1.41045	1.22673	CDC6;SKA2
Mitochondrial Matrix (GO:0005759)	3/355	0.435264	0.590869	0	0	1.25034	1.04004	FAHD1;MTHFD2;LACTB2
Clathrin-Coated Endocytic Vesicle (GO:0045334)	1/85	0.440772	0.590869	0	0	1.74427	1.42895	FZD2
Platelet Alpha Granule (GO:0031091)	1/89	0.455894	0.590869	0	0	1.66465	1.30757	SERPINE1
Azurophil Granule Lumen (GO:0035578)	1/89	0.455894	0.590869	0	0	1.66465	1.30757	CTSC
Clathrin-Coated Vesicle Membrane (GO:0030665)	1/90	0.45961	0.590869	0	0	1.64586	1.27945	FZD2
Mitochondrial Inner Membrane (GO:0005743)	3/370	0.461952	0.590869	0	0	1.19832	0.925451	CHDH;ACAD9;MRPS18A
Tight Junction (GO:0070160)	1/93	0.470609	0.595023	0	0	1.59195	1.1999	EPHA2
trans-Golgi Network (GO:0005802)	2/241	0.489428	0.611784	0	0	1.22557	0.875691	MICALL1;AP4S1
trans-Golgi Network Membrane (GO:0032588)	1/100	0.495416	0.612312	0	0	1.47886	1.03869	AP4S1
Organelle Inner Membrane (GO:0019866)	3/398	0.510256	0.619416	0	0	1.11177	0.748048	CHDH;ACAD9;MRPS18A
Cell Projection Membrane (GO:0031253)	1/105	0.512426	0.619416	0	0	1.40741	0.940992	PLEKHO1
Early Endosome Membrane (GO:0031901)	1/116	0.54787	0.655062	0	0	1.27208	0.765432	SPHK1
Cytoplasmic Side Of Plasma Membrane (GO:0009898)	1/124	0.572029	0.676593	0	0	1.18886	0.664056	YES1
Peroxisome (GO:0005777)	1/129	0.586473	0.686298	0	0	1.14213	0.609473	MAVS
Mitotic Spindle (GO:0072686)	1/143	0.624393	0.722981	0	0	1.02879	0.484537	CDC6
Secretory Granule Lumen (GO:0034774)	2/316	0.636041	0.728797	0	0	0.929271	0.420488	SERPINE1;CTSC
Recycling Endosome (GO:0055037)	1/159	0.663519	0.739094	0	0	0.923863	0.378967	MICALL1
Vacuolar Lumen (GO:0005775)	1/161	0.668116	0.739094	0	0	0.912222	0.367893	CTSC
Tertiary Granule (GO:0070820)	1/162	0.670391	0.739094	0	0	0.90651	0.362508	LAMP1
Chromosome (GO:0005694)	1/164	0.674895	0.739094	0	0	0.895297	0.352029	BRCA1
Microtubule Cytoskeleton (GO:0015630)	2/342	0.678623	0.739094	0	0	0.857068	0.332276	CENPV;ARHGEF2
cullin-RING Ubiquitin Ligase Complex (GO:0031461)	1/174	0.696514	0.751143	0	0	0.843117	0.304928	UBE2C
Ficolin-1-Rich Granule (GO:0101002)	1/184	0.716706	0.765414	0	0	0.79664	0.265353	LAMP1
Axon (GO:0030424)	1/205	0.754869	0.79842	0	0	0.713871	0.200748	SLC38A7
Nuclear Membrane (GO:0031965)	1/227	0.789383	0.820088	0	0	0.643658	0.152227	CENPV
Golgi Membrane (GO:0000139)	2/427	0.790267	0.820088	0	0	0.682669	0.16069	NOTCH1;GCNT3
Vesicle (GO:0031982)	1/235	0.800699	0.823149	0	0	0.621399	0.138118	ARHGEF2
Dendrite (GO:0030425)	1/270	0.843517	0.859138	0	0	0.539584	0.0918239	ACAD9
Secretory Granule Membrane (GO:0030667)	1/279	0.852963	0.860789	0	0	0.521876	0.0829986	LAMP1
Neuron Projection (GO:0043005)	2/557	0.895707	0.895707	0	0	0.519269	0.0571935	ACAD9;SLC38A7

## Sheet: Reactome Pathway_SOD1
Term	Overlap	P-value	Adjusted P-value	Old P-value	Old Adjusted P-value	Odds Ratio	Combined Score	Genes
Cellular Responses To Stress R-HSA-2262752	16/722	3.27222e-05	0.0084949	0	0	3.61813	37.3661	NOTCH1;SRXN1;UBE2C;ASNS;SLC7A11;EXOSC6;CDK6;AGO1;MAFG;SESN2;MDM2;SH3BP4;TRIB3;RBBP7;GCLM;AJUBA
Cellular Responses To Stimuli R-HSA-8953897	16/736	4.11804e-05	0.0084949	0	0	3.54519	35.7977	NOTCH1;SRXN1;UBE2C;ASNS;SLC7A11;EXOSC6;CDK6;AGO1;MAFG;SESN2;MDM2;SH3BP4;TRIB3;RBBP7;GCLM;AJUBA
KEAP1-NFE2L2 Pathway R-HSA-9755511	6/100	6.24841e-05	0.0084949	0	0	9.70704	93.9699	NOTCH1;SRXN1;MAFG;SESN2;SLC7A11;GCLM
Amino Acid Transport Across Plasma Membrane R-HSA-352230	4/33	7.18187e-05	0.0084949	0	0	20.7262	197.757	SLC38A1;SLC1A5;SLC7A11;SLC7A2
Transport Of Inorganic Cations/Anions And Amino Acids/Oligopeptides R-HSA-425393	6/104	7.77921e-05	0.0084949	0	0	9.30895	88.0763	SLC38A1;CTNS;SLC4A2;SLC1A5;SLC7A11;SLC7A2
Transcriptional Regulation By TP53 R-HSA-3700989	10/354	0.000157075	0.0142938	0	0	4.50351	39.4453	TP53RK;IGFBP3;AGO1;SESN2;POLR2D;MDM2;PMAIP1;BRCA1;RBBP7;E2F7
Nuclear Events Mediated By NFE2L2 R-HSA-9759194	5/78	0.000191489	0.0149361	0	0	10.3477	88.5833	NOTCH1;SRXN1;MAFG;SLC7A11;GCLM
Generic Transcription Pathway R-HSA-212436	19/1190	0.000446043	0.0304424	0	0	2.59233	20.0001	NOTCH1;YES1;TP53RK;ZNF470;UBE2C;IGFBP3;SERPINE1;NOP2;BRCA1;ZFP90;CDK6;AGO1;SESN2;POLR2D;MDM2;PMAIP1;ZNF711;RBBP7;E2F7
Basigin Interactions R-HSA-210991	3/25	0.000633926	0.0384582	0	0	20.3438	149.803	SLC16A1;ITGA6;SLC7A11
RNA Polymerase II Transcription R-HSA-73857	19/1312	0.00142959	0.0649962	0	0	2.33241	15.2781	NOTCH1;YES1;TP53RK;ZNF470;UBE2C;IGFBP3;SERPINE1;NOP2;BRCA1;ZFP90;CDK6;AGO1;SESN2;POLR2D;MDM2;PMAIP1;ZNF711;RBBP7;E2F7
Oncogene Induced Senescence R-HSA-2559585	3/33	0.00144526	0.0649962	0	0	14.9128	97.5216	CDK6;AGO1;MDM2
SLC-mediated Transmembrane Transport R-HSA-425407	7/247	0.00152333	0.0649962	0	0	4.43695	28.7819	SLC38A1;SLC16A1;CTNS;SLC4A2;SLC1A5;SLC7A11;SLC7A2
Cellular Response To Chemical Stress R-HSA-9711123	6/182	0.00154753	0.0649962	0	0	5.16294	33.4099	NOTCH1;SRXN1;MAFG;SESN2;SLC7A11;GCLM
Gene Expression (Transcription) R-HSA-74160	20/1449	0.00188915	0.0736768	0	0	2.22425	13.9496	NOTCH1;YES1;TP53RK;ZNF470;UBE2C;UHRF1;IGFBP3;SERPINE1;NOP2;BRCA1;ZFP90;CDK6;AGO1;SESN2;POLR2D;MDM2;PMAIP1;ZNF711;RBBP7;E2F7
Diseases Of Signal Transduction By Growth Factor Receptors And Second Messengers R-HSA-5663202	9/424	0.00249234	0.0907213	0	0	3.32115	19.9087	SPRED3;HHAT;NOTCH1;RNF213;YES1;TPM4;POLR2D;MDM2;DUSP6
Glutathione Synthesis And Recycling R-HSA-174403	2/12	0.00289716	0.0988657	0	0	29.6328	173.175	CHAC2;GCLM
Oxidative Stress Induced Senescence R-HSA-2559580	4/93	0.00374292	0.120214	0	0	6.73306	37.6236	CDK6;AGO1;MDM2;RBBP7
EPH-ephrin Mediated Repulsion Of Cells R-HSA-3928665	3/49	0.00450926	0.130695	0	0	9.71788	52.4923	EFNB2;YES1;EPHA2
Response Of EIF2AK1 (HRI) To Heme Deficiency R-HSA-9648895	2/15	0.004548	0.130695	0	0	22.791	122.914	ASNS;TRIB3
Cellular Senescence R-HSA-2559583	5/165	0.00543898	0.148484	0	0	4.70038	24.5086	CDK6;UBE2C;AGO1;MDM2;RBBP7
Regulation Of RUNX1 Expression And Activity R-HSA-8934593	2/17	0.00583861	0.151804	0	0	19.7502	101.581	CDK6;AGO1
Laminin Interactions R-HSA-3000157	2/22	0.00969949	0.240724	0	0	14.809	68.6496	ITGA6;LAMC1
Cell Cycle Checkpoints R-HSA-69620	6/271	0.0106485	0.252787	0	0	3.41347	15.5051	WEE1;UBE2C;MDM2;CDC6;BRCA1;SKA2
MicroRNA (miRNA) Biogenesis R-HSA-203927	2/24	0.0114868	0.261325	0	0	13.4613	60.1258	AGO1;POLR2D
Cell Surface Interactions At Vascular Wall R-HSA-202733	4/134	0.0133106	0.287163	0	0	4.6	19.8683	YES1;SLC16A1;ITGA6;SLC7A11
Cell Cycle R-HSA-1640170	10/654	0.0139665	0.287163	0	0	2.36863	10.1166	WEE1;CDK6;UBE2C;POLR2D;MDM2;CDC6;BRCA1;RBBP7;AJUBA;SKA2
ATF4 Activates Genes In Response To Endoplasmic Reticulum Stress R-HSA-380994	2/27	0.0144157	0.287163	0	0	11.8442	50.2126	EXOSC6;ASNS
Signal Transduction R-HSA-162582	26/2465	0.0147263	0.287163	0	0	1.68866	7.12296	ARHGAP11A;NOTCH1;SERPINE1;SLC1A5;LAMC1;SKA2;SPRED3;HHAT;POLR2D;IGF2BP1;RBBP7;TNS3;EGR1;FZD2;YES1;TPM4;SPHK1;DUSP6;DIAPH2;SFRP2;AGO1;MDM2;TRIB3;ARHGEF2;ESYT1;EPHA2
MET Promotes Cell Motility R-HSA-8875878	2/28	0.0154562	0.291003	0	0	11.3881	47.4853	LAMC1;TNS3
PERK Regulates Gene Expression R-HSA-381042	2/32	0.0199264	0.315775	0	0	9.86766	38.6389	EXOSC6;ASNS
Signaling By Receptor Tyrosine Kinases R-HSA-9006934	8/496	0.0202255	0.315775	0	0	2.48156	9.68008	EGR1;YES1;SPHK1;POLR2D;TRIB3;LAMC1;TNS3;DUSP6
Cellular Response To Starvation R-HSA-9711097	4/153	0.0206315	0.315775	0	0	4.00956	15.5608	SESN2;ASNS;SH3BP4;TRIB3
CD28 Co-Stimulation R-HSA-389356	2/34	0.0223401	0.315775	0	0	9.25	35.1627	YES1;TRIB3
Transcriptional Regulation By E2F6 R-HSA-8953750	2/34	0.0223401	0.315775	0	0	9.25	35.1627	BRCA1;RBBP7
Metabolic Disorders Of Biological Oxidation Enzymes R-HSA-5579029	2/34	0.0223401	0.315775	0	0	9.25	35.1627	CYP7B1;GCLM
Regulation Of TP53 Activity R-HSA-5633007	4/157	0.022433	0.315775	0	0	3.90394	14.8241	TP53RK;MDM2;BRCA1;RBBP7
Sphingolipid Metabolism R-HSA-428157	3/89	0.0228483	0.315775	0	0	5.18745	19.6027	SGPL1;SPHK1;ESYT1
Regulation Of TP53 Activity Thru Phosphorylation R-HSA-6804756	3/90	0.0235215	0.315775	0	0	5.12756	19.2275	TP53RK;MDM2;BRCA1
Activation Of HOX Genes During Differentiation R-HSA-5619507	3/91	0.0242053	0.315775	0	0	5.06904	18.8628	POLR2D;RBBP7;AJUBA
EPH-Ephrin Signaling R-HSA-2682334	3/91	0.0242053	0.315775	0	0	5.06904	18.8628	EFNB2;YES1;EPHA2
Aberrant Regulation Of Mitotic Cell Cycle Due To RB1 Defects R-HSA-9687139	2/36	0.024868	0.315775	0	0	8.705	32.1578	CDK6;UBE2C
Glutathione Conjugation R-HSA-156590	2/36	0.024868	0.315775	0	0	8.705	32.1578	CHAC2;GCLM
RAC3 GTPase Cycle R-HSA-9013423	3/93	0.0256051	0.315775	0	0	4.95589	18.1632	SLC1A5;ESYT1;EPHA2
Disease R-HSA-1643685	19/1736	0.0260285	0.315775	0	0	1.71634	6.26216	NOTCH1;YES1;SLC16A1;TPM4;UBE2C;BRCA1;VPS37B;CYP7B1;DUSP6;SPRED3;HHAT;MAVS;RNF213;CDK6;POLR2D;VPS11;MDM2;RBBP7;GCLM
RHOV GTPase Cycle R-HSA-9013424	2/37	0.0261738	0.315775	0	0	8.45586	30.8047	TPM4;EPHA2
Diseases Of Mitotic Cell Cycle R-HSA-9675126	2/38	0.0275068	0.315775	0	0	8.22056	29.5391	CDK6;UBE2C
Transcriptional Regulation By VENTX R-HSA-8853884	2/39	0.0288666	0.315775	0	0	7.99798	28.3534	UBE2C;AGO1
RHO GTPase Cycle R-HSA-9012999	7/441	0.0312744	0.315775	0	0	2.42936	8.41761	ARHGAP11A;DIAPH2;TPM4;SLC1A5;ARHGEF2;ESYT1;EPHA2
Non-integrin membrane-ECM Interactions R-HSA-3000171	2/41	0.0316651	0.315775	0	0	7.58706	26.1947	ITGA6;LAMC1
RHOF GTPase Cycle R-HSA-9035034	2/42	0.0331029	0.315775	0	0	7.39701	25.21	DIAPH2;ESYT1
tRNA Modification In Nucleus And Cytosol R-HSA-6782315	2/42	0.0331029	0.315775	0	0	7.39701	25.21	TP53RK;PUS7
Activation Of NOXA And Translocation To Mitochondria R-HSA-111448	1/5	0.0335438	0.315775	0	0	36.7778	124.857	PMAIP1
Defective LFNG Causes SCDO3 R-HSA-5083630	1/5	0.0335438	0.315775	0	0	36.7778	124.857	NOTCH1
Drug-mediated Inhibition Of CDK4/CDK6 Activity R-HSA-9754119	1/5	0.0335438	0.315775	0	0	36.7778	124.857	CDK6
FBXW7 Mutants And NOTCH1 In Cancer R-HSA-2644605	1/5	0.0335438	0.315775	0	0	36.7778	124.857	NOTCH1
TFAP2A Acts As A Transcriptional Repressor During Retinoic Acid Induced Cell Differentiation R-HSA-8869496	1/5	0.0335438	0.315775	0	0	36.7778	124.857	NOP2
G2/M DNA Replication Checkpoint R-HSA-69478	1/5	0.0335438	0.315775	0	0	36.7778	124.857	WEE1
MET Interacts With TNS Proteins R-HSA-8875513	1/5	0.0335438	0.315775	0	0	36.7778	124.857	TNS3
Post-translational Protein Phosphorylation R-HSA-8957275	3/106	0.035741	0.317153	0	0	4.32754	14.417	EVA1A;IGFBP3;LAMC1
Sphingolipid De Novo Biosynthesis R-HSA-1660661	2/44	0.0360537	0.317153	0	0	7.04407	23.4056	SGPL1;SPHK1
TP53 Regulates Transcription Of Cell Death Genes R-HSA-5633008	2/44	0.0360537	0.317153	0	0	7.04407	23.4056	IGFBP3;PMAIP1
PIP3 Activates AKT Signaling R-HSA-1257604	5/268	0.0364149	0.317153	0	0	2.8446	9.42353	EGR1;AGO1;MDM2;TRIB3;RBBP7
Phase II - Conjugation Of Compounds R-HSA-156580	3/107	0.0365945	0.317153	0	0	4.28571	14.1765	SLC38A1;CHAC2;GCLM
Pre-NOTCH Processing In Endoplasmic Reticulum R-HSA-1912399	1/6	0.0401174	0.322119	0	0	29.4207	94.6155	NOTCH1
Proton-coupled Monocarboxylate Transport R-HSA-433692	1/6	0.0401174	0.322119	0	0	29.4207	94.6155	SLC16A1
RAS Signaling Downstream Of NF1 Loss-Of-Function Variants R-HSA-6802953	1/6	0.0401174	0.322119	0	0	29.4207	94.6155	SPRED3
Choline Catabolism R-HSA-6798163	1/6	0.0401174	0.322119	0	0	29.4207	94.6155	CHDH
Suppression Of Apoptosis R-HSA-9635465	1/6	0.0401174	0.322119	0	0	29.4207	94.6155	RNF213
RMTs Methylate Histone Arginines R-HSA-3214858	2/49	0.0438505	0.346991	0	0	6.29311	19.6784	RBBP7;WDR77
Post-transcriptional Silencing By Small RNAs R-HSA-426496	1/7	0.0466465	0.34889	0	0	24.516	75.1455	AGO1
Constitutive Signaling By NOTCH1 t(7;9)(NOTCH1:M1580 K2555) Translocation Mutant R-HSA-2660826	1/7	0.0466465	0.34889	0	0	24.516	75.1455	NOTCH1
Signaling By MAPK Mutants R-HSA-9652817	1/7	0.0466465	0.34889	0	0	24.516	75.1455	DUSP6
Insulin-like Growth Factor-2 mRNA Binding Proteins (IGF2BPs/IMPs/VICKZs) Bind RNA R-HSA-428359	1/7	0.0466465	0.34889	0	0	24.516	75.1455	IGF2BP1
RHOD GTPase Cycle R-HSA-9013405	2/52	0.0488009	0.360072	0	0	5.91463	17.8622	DIAPH2;ESYT1
Regulation Of IGF Transport And Uptake By IGFBPs R-HSA-381426	3/123	0.0516508	0.363619	0	0	3.71128	10.9974	EVA1A;IGFBP3;LAMC1
Pyruvate Metabolism And Citric Acid (TCA) Cycle R-HSA-71406	2/54	0.0522085	0.363619	0	0	5.68657	16.7896	FAHD1;SLC16A1
CDC6 Association With ORC:origin Complex R-HSA-68689	1/8	0.0531316	0.363619	0	0	21.0127	61.6719	CDC6
Amino Acids Regulate mTORC1 R-HSA-9639288	2/55	0.0539434	0.363619	0	0	5.57899	16.2897	SESN2;SH3BP4
Signaling By ALK Fusions And Activated Point Mutants R-HSA-9725370	2/55	0.0539434	0.363619	0	0	5.57899	16.2897	RNF213;TPM4
ECM Proteoglycans R-HSA-3000178	2/55	0.0539434	0.363619	0	0	5.57899	16.2897	SERPINE1;LAMC1
Intrinsic Pathway For Apoptosis R-HSA-109606	2/55	0.0539434	0.363619	0	0	5.57899	16.2897	AVEN;PMAIP1
Intracellular Signaling By Second Messengers R-HSA-9006925	5/306	0.0581582	0.382668	0	0	2.48066	7.05646	EGR1;AGO1;MDM2;TRIB3;RBBP7
BH3-only Proteins Associate With And Inactivate Anti-Apoptotic BCL-2 Members R-HSA-111453	1/9	0.0595728	0.382668	0	0	18.3852	51.8564	PMAIP1
Small Interfering RNA (siRNA) Biogenesis R-HSA-426486	1/9	0.0595728	0.382668	0	0	18.3852	51.8564	AGO1
Type I Hemidesmosome Assembly R-HSA-446107	1/9	0.0595728	0.382668	0	0	18.3852	51.8564	ITGA6
Biological Oxidations R-HSA-211859	4/218	0.0617874	0.382978	0	0	2.7825	7.74663	SLC38A1;CHAC2;GCLM;CYP7B1
Transcriptional Regulation By MECP2 R-HSA-8986944	2/60	0.0629147	0.382978	0	0	5.09676	14.0975	NOTCH1;AGO1
Ca2+ Pathway R-HSA-4086398	2/61	0.064766	0.382978	0	0	5.01012	13.7126	FZD2;AGO1
Regulation Of PTEN Gene Transcription R-HSA-8943724	2/61	0.064766	0.382978	0	0	5.01012	13.7126	EGR1;RBBP7
Nuclear Events (Kinase And Transcription Factor Activation) R-HSA-198725	2/61	0.064766	0.382978	0	0	5.01012	13.7126	EGR1;DUSP6
Purine Ribonucleoside Monophosphate Biosynthesis R-HSA-73817	1/10	0.0659706	0.382978	0	0	16.3416	44.4253	PFAS
Bicarbonate Transporters R-HSA-425381	1/10	0.0659706	0.382978	0	0	16.3416	44.4253	SLC4A2
Competing Endogenous RNAs (ceRNAs) Regulate PTEN Translation R-HSA-8948700	1/10	0.0659706	0.382978	0	0	16.3416	44.4253	AGO1
Pre-NOTCH Transcription And Translation R-HSA-1912408	2/62	0.0666354	0.382978	0	0	4.92637	13.3432	NOTCH1;AGO1
TP53 Regulates Transcription Of DNA Repair Genes R-HSA-6796648	2/62	0.0666354	0.382978	0	0	4.92637	13.3432	POLR2D;BRCA1
Signaling By MET R-HSA-6806834	2/63	0.0685227	0.386942	0	0	4.84536	12.9884	LAMC1;TNS3
PTEN Regulation R-HSA-6807070	3/139	0.0692346	0.386942	0	0	3.272	8.73708	EGR1;AGO1;RBBP7
Aspartate And Asparagine Metabolism R-HSA-8963693	1/11	0.0723252	0.386942	0	0	14.7067	38.6283	ASNS
Regulation Of PTEN mRNA Translation R-HSA-8943723	1/11	0.0723252	0.386942	0	0	14.7067	38.6283	AGO1
SARS-CoV-2 Modulates Autophagy R-HSA-9754560	1/11	0.0723252	0.386942	0	0	14.7067	38.6283	VPS11
Formation Of Apoptosome R-HSA-111458	1/11	0.0723252	0.386942	0	0	14.7067	38.6283	AVEN
WNT5A-dependent Internalization Of FZD2, FZD5 And ROR2 R-HSA-5140745	1/11	0.0723252	0.386942	0	0	14.7067	38.6283	FZD2
Signaling By Rho GTPases R-HSA-194315	8/644	0.0729946	0.386942	0	0	1.88954	4.94564	ARHGAP11A;DIAPH2;TPM4;SLC1A5;ARHGEF2;ESYT1;EPHA2;SKA2
Costimulation By CD28 Family R-HSA-388841	2/68	0.0782162	0.392869	0	0	4.47716	11.409	YES1;TRIB3
PECAM1 Interactions R-HSA-210990	1/12	0.0786368	0.392869	0	0	13.369	33.9963	YES1
TP53 Regulates Transcription Of Death Receptors And Ligands R-HSA-6803211	1/12	0.0786368	0.392869	0	0	13.369	33.9963	IGFBP3
Mitotic G1 Phase And G1/S Transition R-HSA-453279	3/147	0.0789154	0.392869	0	0	3.08897	7.84407	WEE1;CDK6;CDC6
G2/M Checkpoints R-HSA-69481	3/148	0.0801652	0.392869	0	0	3.06751	7.74138	WEE1;CDC6;BRCA1
Signaling By Rho GTPases, Miro GTPases And RHOBTB3 R-HSA-9716542	8/660	0.0814492	0.392869	0	0	1.84164	4.61842	ARHGAP11A;DIAPH2;TPM4;SLC1A5;ARHGEF2;ESYT1;EPHA2;SKA2
Metabolism Of RNA R-HSA-8953854	8/666	0.0847646	0.392869	0	0	1.82428	4.50209	EXOSC6;TP53RK;NOP2;POLR2D;IGF2BP1;NOL9;PUS7;WDR77
Nucleotide Biosynthesis R-HSA-8956320	1/13	0.0849058	0.392869	0	0	12.2543	30.2218	PFAS
Chk1/Chk2(Cds1) Mediated Inactivation Of Cyclin B:Cdk1 Complex R-HSA-75035	1/13	0.0849058	0.392869	0	0	12.2543	30.2218	WEE1
Cytochrome C-Mediated Apoptotic Response R-HSA-111461	1/13	0.0849058	0.392869	0	0	12.2543	30.2218	AVEN
Dissolution Of Fibrin Clot R-HSA-75205	1/13	0.0849058	0.392869	0	0	12.2543	30.2218	SERPINE1
ERKs Are Inactivated R-HSA-202670	1/13	0.0849058	0.392869	0	0	12.2543	30.2218	DUSP6
FCGR Activation R-HSA-2029481	1/13	0.0849058	0.392869	0	0	12.2543	30.2218	YES1
Synthesis Of PE R-HSA-1483213	1/13	0.0849058	0.392869	0	0	12.2543	30.2218	CHKA
NF-kB Activation Thru FADD/RIP-1 Pathway Mediated By Caspase-8 And -10 R-HSA-933543	1/13	0.0849058	0.392869	0	0	12.2543	30.2218	MAVS
CDK-mediated Phosphorylation And Removal Of Cdc6 R-HSA-69017	2/72	0.0862605	0.395783	0	0	4.22047	10.3418	UBE2C;CDC6
RHOG GTPase Cycle R-HSA-9013408	2/74	0.0903725	0.396511	0	0	4.10282	9.86242	ESYT1;EPHA2
AKT Phosphorylates Targets In Cytosol R-HSA-198323	1/14	0.0911325	0.396511	0	0	11.3111	27.0951	MDM2
RUNX3 Regulates NOTCH Signaling R-HSA-8941856	1/14	0.0911325	0.396511	0	0	11.3111	27.0951	NOTCH1
TP53 Regulates Transcription Of Genes Involved In G1 Cell Cycle Arrest R-HSA-6804116	1/14	0.0911325	0.396511	0	0	11.3111	27.0951	E2F7
Transcriptional Regulation By Small RNAs R-HSA-5578749	2/76	0.0945413	0.396511	0	0	3.99153	9.41489	AGO1;POLR2D
G2/M DNA Damage Checkpoint R-HSA-69473	2/77	0.0966463	0.396511	0	0	3.93811	9.20217	WEE1;BRCA1
S Phase R-HSA-69242	3/161	0.0971767	0.396511	0	0	2.81327	6.55836	WEE1;UBE2C;CDC6
Constitutive Signaling By NOTCH1 HD Domain Mutants R-HSA-2691232	1/15	0.0973171	0.396511	0	0	10.5026	24.4689	NOTCH1
Regulation Of Innate Immune Responses To Cytosolic DNA R-HSA-3134975	1/15	0.0973171	0.396511	0	0	10.5026	24.4689	TRIM56
EPHA-mediated Growth Cone Collapse R-HSA-3928663	1/15	0.0973171	0.396511	0	0	10.5026	24.4689	YES1
Synthesis Of Bile Acids And Bile Salts Via 27-Hydroxycholesterol R-HSA-193807	1/15	0.0973171	0.396511	0	0	10.5026	24.4689	CYP7B1
TRAF3-dependent IRF Activation Pathway R-HSA-918233	1/15	0.0973171	0.396511	0	0	10.5026	24.4689	MAVS
Membrane Binding And Targetting Of GAG Proteins R-HSA-174490	1/15	0.0973171	0.396511	0	0	10.5026	24.4689	VPS37B
Negative Regulation Of TCF-dependent Signaling By WNT Ligand Antagonists R-HSA-3772470	1/15	0.0973171	0.396511	0	0	10.5026	24.4689	SFRP2
Hemostasis R-HSA-109582	7/576	0.0984227	0.396511	0	0	1.8401	4.26624	WEE1;YES1;SLC16A1;MAFG;SERPINE1;ITGA6;SLC7A11
Oncogenic MAPK Signaling R-HSA-6802957	2/78	0.0987646	0.396511	0	0	3.8861	8.99637	SPRED3;DUSP6
Pre-NOTCH Expression And Processing R-HSA-1912422	2/78	0.0987646	0.396511	0	0	3.8861	8.99637	NOTCH1;AGO1
Citric Acid (TCA) Cycle And Respiratory Electron Transport R-HSA-1428517	3/163	0.0999151	0.398202	0	0	2.77782	6.39852	SLC16A1;FAHD1;ACAD9
Polo-like Kinase Mediated Events R-HSA-156711	1/16	0.10346	0.398803	0	0	9.80198	22.2365	WEE1
Regulation Of KIT Signaling R-HSA-1433559	1/16	0.10346	0.398803	0	0	9.80198	22.2365	YES1
Regulation Of Gene Expression In Late Stage (Branching Morphogenesis) Pancreatic Bud Precursor Cells R-HSA-210744	1/16	0.10346	0.398803	0	0	9.80198	22.2365	NOTCH1
mRNA Decay By 3 To 5 Exoribonuclease R-HSA-429958	1/16	0.10346	0.398803	0	0	9.80198	22.2365	EXOSC6
Senescence-Associated Secretory Phenotype (SASP) R-HSA-2559582	2/81	0.105197	0.398803	0	0	3.73796	8.41758	CDK6;UBE2C
TP53 Regulates Metabolic Genes R-HSA-5628897	2/81	0.105197	0.398803	0	0	3.73796	8.41758	AGO1;SESN2
Transport Of Small Molecules R-HSA-382551	8/706	0.108876	0.398803	0	0	1.71615	3.80565	SLC38A1;SLC16A1;CTNS;SLC4A2;SLC1A5;SLC7A11;ABCC10;SLC7A2
Aberrant Regulation Of Mitotic G1/S Transition In Cancer Due To RB1 Defects R-HSA-9659787	1/17	0.109561	0.398803	0	0	9.18889	20.3191	CDK6
Butyrate Response Factor 1 Binds And Destabilizes mRNA R-HSA-450385	1/17	0.109561	0.398803	0	0	9.18889	20.3191	EXOSC6
Tristetraprolin (TTP, ZFP36) Binds And Destabilizes mRNA R-HSA-450513	1/17	0.109561	0.398803	0	0	9.18889	20.3191	EXOSC6
KSRP (KHSRP) Binds And Destabilizes mRNA R-HSA-450604	1/17	0.109561	0.398803	0	0	9.18889	20.3191	EXOSC6
MET Activates PTK2 Signaling R-HSA-8874081	1/17	0.109561	0.398803	0	0	9.18889	20.3191	LAMC1
Metabolism Of Folate And Pterines R-HSA-196757	1/17	0.109561	0.398803	0	0	9.18889	20.3191	MTHFD2
Pre-NOTCH Processing In Golgi R-HSA-1912420	1/18	0.115621	0.402775	0	0	8.64793	18.6573	NOTCH1
Assembly Of HIV Virion R-HSA-175474	1/18	0.115621	0.402775	0	0	8.64793	18.6573	VPS37B
Regulation Of Signaling By CBL R-HSA-912631	1/18	0.115621	0.402775	0	0	8.64793	18.6573	YES1
Ephrin Signaling R-HSA-3928664	1/18	0.115621	0.402775	0	0	8.64793	18.6573	EFNB2
VEGFR2 Mediated Cell Proliferation R-HSA-5218921	1/18	0.115621	0.402775	0	0	8.64793	18.6573	SPHK1
MECP2 Regulates Neuronal Receptors And Channels R-HSA-9022699	1/18	0.115621	0.402775	0	0	8.64793	18.6573	NOTCH1
RAC2 GTPase Cycle R-HSA-9013404	2/87	0.118386	0.402775	0	0	3.47305	7.4108	ESYT1;EPHA2
RAC1 GTPase Cycle R-HSA-9013149	3/178	0.121405	0.402775	0	0	2.53779	5.35124	SLC1A5;ESYT1;EPHA2
Regulation Of TP53 Activity Thru Methylation R-HSA-6804760	1/19	0.121641	0.402775	0	0	8.16708	17.2055	MDM2
SUMOylation Of Transcription Factors R-HSA-3232118	1/19	0.121641	0.402775	0	0	8.16708	17.2055	MDM2
Signaling By FGFR2 IIIa TM R-HSA-8851708	1/19	0.121641	0.402775	0	0	8.16708	17.2055	POLR2D
Signaling By KIT In Disease R-HSA-9669938	1/19	0.121641	0.402775	0	0	8.16708	17.2055	YES1
Transcription Of E2F Targets Under Negative Control By DREAM Complex R-HSA-1362277	1/19	0.121641	0.402775	0	0	8.16708	17.2055	CDC6
Unfolded Protein Response (UPR) R-HSA-381119	2/89	0.122871	0.402775	0	0	3.39286	7.11354	EXOSC6;ASNS
Switching Of Origins To A Post-Replicative State R-HSA-69052	2/90	0.125129	0.402775	0	0	3.35414	6.97127	UBE2C;CDC6
MAPK6/MAPK4 Signaling R-HSA-5687128	2/90	0.125129	0.402775	0	0	3.35414	6.97127	AGO1;IGF2BP1
Aberrant Regulation Of Mitotic Exit In Cancer Due To RB1 Defects R-HSA-9687136	1/20	0.127619	0.402775	0	0	7.73684	15.9279	UBE2C
Phosphorylation Of APC/C R-HSA-176412	1/20	0.127619	0.402775	0	0	7.73684	15.9279	UBE2C
Apoptotic Factor-Mediated Response R-HSA-111471	1/20	0.127619	0.402775	0	0	7.73684	15.9279	AVEN
Conversion From APC/C:Cdc20 To APC/C:Cdh1 In Late Anaphase R-HSA-176407	1/20	0.127619	0.402775	0	0	7.73684	15.9279	UBE2C
Syndecan Interactions R-HSA-3000170	1/20	0.127619	0.402775	0	0	7.73684	15.9279	ITGA6
TP53 Regulates Transcription Of Genes Involved In Cytochrome C Release R-HSA-6803204	1/20	0.127619	0.402775	0	0	7.73684	15.9279	PMAIP1
NOTCH4 Intracellular Domain Regulates Transcription R-HSA-9013695	1/20	0.127619	0.402775	0	0	7.73684	15.9279	NOTCH1
VEGFA-VEGFR2 Pathway R-HSA-4420097	2/93	0.131962	0.41199	0	0	3.24307	6.568	SPHK1;TRIB3
CTLA4 Inhibitory Signaling R-HSA-389513	1/21	0.133557	0.41199	0	0	7.34963	14.7965	YES1
Citric Acid Cycle (TCA Cycle) R-HSA-71403	1/21	0.133557	0.41199	0	0	7.34963	14.7965	FAHD1
Inactivation Of APC/C Via Direct Inhibition Of APC/C Complex R-HSA-141430	1/21	0.133557	0.41199	0	0	7.34963	14.7965	UBE2C
Drug ADME R-HSA-9748784	2/95	0.136564	0.414332	0	0	3.17301	6.31733	SLC38A1;SLC16A1
Transcriptional Regulation By RUNX3 R-HSA-8878159	2/95	0.136564	0.414332	0	0	3.17301	6.31733	NOTCH1;MDM2
ESR-mediated Signaling R-HSA-8939211	3/188	0.136593	0.414332	0	0	2.39939	4.77659	AGO1;SPHK1;POLR2D
rRNA Processing In Nucleus And Cytosol R-HSA-8868773	3/189	0.138146	0.41608	0	0	2.38637	4.72368	EXOSC6;NOP2;NOL9
Response Of Mtb To Phagocytosis R-HSA-9637690	1/22	0.139455	0.41608	0	0	6.99929	13.7887	RNF213
ERK/MAPK Targets R-HSA-198753	1/22	0.139455	0.41608	0	0	6.99929	13.7887	DUSP6
Response Of EIF2AK4 (GCN2) To Amino Acid Deficiency R-HSA-9633012	2/98	0.143533	0.422027	0	0	3.07338	5.96602	ASNS;TRIB3
Abortive Elongation Of HIV-1 Transcript In Absence Of Tat R-HSA-167242	1/23	0.145313	0.422027	0	0	6.68081	12.8864	POLR2D
RAF-independent MAPK1/3 Activation R-HSA-112409	1/23	0.145313	0.422027	0	0	6.68081	12.8864	DUSP6
CD28 Dependent PI3K/Akt Signaling R-HSA-389357	1/23	0.145313	0.422027	0	0	6.68081	12.8864	TRIB3
Miscellaneous Transport And Binding Events R-HSA-5223345	1/23	0.145313	0.422027	0	0	6.68081	12.8864	CTNS
Cell Cycle, Mitotic R-HSA-69278	6/523	0.146641	0.42363	0	0	1.72715	3.31573	WEE1;CDK6;UBE2C;CDC6;AJUBA;SKA2
APC/C:Cdc20 Mediated Degradation Of Cyclin B R-HSA-174048	1/24	0.151132	0.425351	0	0	6.39002	12.0746	UBE2C
RUNX2 Regulates Osteoblast Differentiation R-HSA-8940973	1/24	0.151132	0.425351	0	0	6.39002	12.0746	YES1
Synthesis Of Bile Acids And Bile Salts Via 7Alpha-Hydroxycholesterol R-HSA-193368	1/24	0.151132	0.425351	0	0	6.39002	12.0746	CYP7B1
Synthesis Of Very Long-Chain Fatty acyl-CoAs R-HSA-75876	1/24	0.151132	0.425351	0	0	6.39002	12.0746	ELOVL7
Impaired BRCA2 Binding To PALB2 R-HSA-9709603	1/24	0.151132	0.425351	0	0	6.39002	12.0746	BRCA1
Signaling By VEGF R-HSA-194138	2/102	0.152939	0.428228	0	0	2.94985	5.53899	SPHK1;TRIB3
rRNA Processing R-HSA-72312	3/199	0.154006	0.428368	0	0	2.26346	4.2344	EXOSC6;NOP2;NOL9
Cyclin A/B1/B2 Associated Events During G2/M Transition R-HSA-69273	1/25	0.156911	0.428368	0	0	6.12346	11.3411	WEE1
Defective HDR Thru Homologous Recombination (HRR) Due To BRCA1 Loss-Of-Function R-HSA-9701192	1/25	0.156911	0.428368	0	0	6.12346	11.3411	BRCA1
TRAF6 Mediated NF-kB Activation R-HSA-933542	1/25	0.156911	0.428368	0	0	6.12346	11.3411	MAVS
NOTCH3 Intracellular Domain Regulates Transcription R-HSA-9013508	1/25	0.156911	0.428368	0	0	6.12346	11.3411	NOTCH1
tRNA Processing R-HSA-72306	2/105	0.16007	0.431552	0	0	2.8635	5.24634	TP53RK;PUS7
APC-Cdc20 Mediated Degradation Of Nek2A R-HSA-179409	1/26	0.162651	0.431552	0	0	5.87822	10.6757	UBE2C
Constitutive Signaling By AKT1 E17K In Cancer R-HSA-5674400	1/26	0.162651	0.431552	0	0	5.87822	10.6757	MDM2
FGFR2 Alternative Splicing R-HSA-6803529	1/26	0.162651	0.431552	0	0	5.87822	10.6757	POLR2D
Infection With Mycobacterium Tuberculosis R-HSA-9635486	1/26	0.162651	0.431552	0	0	5.87822	10.6757	RNF213
Gene Silencing By RNA R-HSA-211000	2/108	0.167263	0.431552	0	0	2.78203	4.97481	AGO1;POLR2D
BMAL1:CLOCK,NPAS2 Activates Circadian Gene Expression R-HSA-1368108	1/27	0.168353	0.431552	0	0	5.65185	10.0699	SERPINE1
RNA Pol II CTD Phosphorylation And Interaction With CE R-HSA-77075	1/27	0.168353	0.431552	0	0	5.65185	10.0699	POLR2D
Resolution Of D-loop Structures Thru Synthesis-Dependent Strand Annealing (SDSA) R-HSA-5693554	1/27	0.168353	0.431552	0	0	5.65185	10.0699	BRCA1
Endogenous Sterols R-HSA-211976	1/27	0.168353	0.431552	0	0	5.65185	10.0699	CYP7B1
Synthesis Of PC R-HSA-1483191	1/27	0.168353	0.431552	0	0	5.65185	10.0699	CHKA
G0 And Early G1 R-HSA-1538133	1/27	0.168353	0.431552	0	0	5.65185	10.0699	CDC6
VEGFR2 Mediated Vascular Permeability R-HSA-5218920	1/27	0.168353	0.431552	0	0	5.65185	10.0699	TRIB3
MAPK Family Signaling Cascades R-HSA-5683057	4/318	0.171426	0.432213	0	0	1.8867	3.3274	SPRED3;AGO1;IGF2BP1;DUSP6
Assembly Of Pre-Replicative Complex R-HSA-68867	2/110	0.172088	0.432213	0	0	2.73024	4.80453	UBE2C;CDC6
Mitotic Spindle Checkpoint R-HSA-69618	2/110	0.172088	0.432213	0	0	2.73024	4.80453	UBE2C;SKA2
Paracetamol ADME R-HSA-9753281	1/28	0.174016	0.432213	0	0	5.44225	9.51638	SLC38A1
TRAF6 Mediated IRF7 Activation R-HSA-933541	1/28	0.174016	0.432213	0	0	5.44225	9.51638	MAVS
Notch-HLH Transcription Pathway R-HSA-350054	1/28	0.174016	0.432213	0	0	5.44225	9.51638	NOTCH1
PIWI-interacting RNA (piRNA) Biogenesis R-HSA-5601884	1/29	0.17964	0.432213	0	0	5.24762	9.00911	POLR2D
Budding And Maturation Of HIV Virion R-HSA-162588	1/29	0.17964	0.432213	0	0	5.24762	9.00911	VPS37B
Regulation Of TP53 Activity Thru Acetylation R-HSA-6804758	1/29	0.17964	0.432213	0	0	5.24762	9.00911	RBBP7
Disassembly Of Destruction Complex And Recruitment Of AXIN To Membrane R-HSA-4641262	1/29	0.17964	0.432213	0	0	5.24762	9.00911	FZD2
EGR2 And SOX10-mediated Initiation Of Schwann Cell Myelination R-HSA-9619665	1/29	0.17964	0.432213	0	0	5.24762	9.00911	LAMC1
G1/S-Specific Transcription R-HSA-69205	1/29	0.17964	0.432213	0	0	5.24762	9.00911	CDC6
mRNA Capping R-HSA-72086	1/29	0.17964	0.432213	0	0	5.24762	9.00911	POLR2D
Signaling By NTRK1 (TRKA) R-HSA-187037	2/114	0.181807	0.432213	0	0	2.6322	4.48739	EGR1;DUSP6
Activation Of BH3-only Proteins R-HSA-114452	1/30	0.185227	0.432213	0	0	5.06641	8.54286	PMAIP1
Endosomal Sorting Complex Required For Transport (ESCRT) R-HSA-917729	1/30	0.185227	0.432213	0	0	5.06641	8.54286	VPS37B
Synthesis Of Active Ubiquitin: Roles Of E1 And E2 Enzymes R-HSA-8866652	1/30	0.185227	0.432213	0	0	5.06641	8.54286	UBE2C
MAPK Targets/ Nuclear Events Mediated By MAP Kinases R-HSA-450282	1/30	0.185227	0.432213	0	0	5.06641	8.54286	DUSP6
Epigenetic Regulation Of Gene Expression R-HSA-212165	2/116	0.186697	0.432213	0	0	2.58576	4.33959	UHRF1;RBBP7
Activated NOTCH1 Transmits Signal To Nucleus R-HSA-2122948	1/31	0.190775	0.432213	0	0	4.89728	8.11313	NOTCH1
Pausing And Recovery Of Tat-mediated HIV Elongation R-HSA-167238	1/31	0.190775	0.432213	0	0	4.89728	8.11313	POLR2D
Pyruvate Metabolism R-HSA-70268	1/31	0.190775	0.432213	0	0	4.89728	8.11313	SLC16A1
RUNX2 Regulates Bone Development R-HSA-8941326	1/31	0.190775	0.432213	0	0	4.89728	8.11313	YES1
Regulation Of MECP2 Expression And Activity R-HSA-9022692	1/31	0.190775	0.432213	0	0	4.89728	8.11313	AGO1
Downregulation Of SMAD2/3:SMAD4 Transcriptional Activity R-HSA-2173795	1/31	0.190775	0.432213	0	0	4.89728	8.11313	SERPINE1
Glutamate Binding, Activation Of AMPA Receptors And Synaptic Plasticity R-HSA-399721	1/31	0.190775	0.432213	0	0	4.89728	8.11313	MDM2
Late Endosomal Microautophagy R-HSA-9615710	1/31	0.190775	0.432213	0	0	4.89728	8.11313	VPS37B
Metalloprotease DUBs R-HSA-5689901	1/31	0.190775	0.432213	0	0	4.89728	8.11313	BRCA1
Chromosome Maintenance R-HSA-73886	2/118	0.191606	0.432301	0	0	2.54092	4.19839	POLR2D;RBBP7
RHO GTPases Activate Formins R-HSA-5663220	2/119	0.194067	0.432492	0	0	2.51907	4.13015	DIAPH2;SKA2
Estrogen-dependent Gene Expression R-HSA-9018519	2/119	0.194067	0.432492	0	0	2.51907	4.13015	AGO1;POLR2D
Synthesis Of DNA R-HSA-69239	2/119	0.194067	0.432492	0	0	2.51907	4.13015	UBE2C;CDC6
Activation Of Pre-Replicative Complex R-HSA-68962	1/32	0.196287	0.433897	0	0	4.73907	7.71605	CDC6
Cargo Concentration In ER R-HSA-5694530	1/32	0.196287	0.433897	0	0	4.73907	7.71605	CTSC
HCMV Infection R-HSA-9609646	2/121	0.199001	0.43542	0	0	2.47648	3.99815	VPS37B;RBBP7
Resolution Of D-loop Structures Thru Holliday Junction Intermediates R-HSA-5693568	1/33	0.201761	0.43542	0	0	4.59074	7.34827	BRCA1
FGFR2 Mutant Receptor Activation R-HSA-1839126	1/33	0.201761	0.43542	0	0	4.59074	7.34827	POLR2D
Striated Muscle Contraction R-HSA-390522	1/33	0.201761	0.43542	0	0	4.59074	7.34827	TPM4
Formation Of Early Elongation Complex R-HSA-113418	1/33	0.201761	0.43542	0	0	4.59074	7.34827	POLR2D
HIV Elongation Arrest And Recovery R-HSA-167287	1/33	0.201761	0.43542	0	0	4.59074	7.34827	POLR2D
Resolution Of D-Loop Structures R-HSA-5693537	1/34	0.207198	0.438488	0	0	4.4514	7.00687	BRCA1
DNA Methylation R-HSA-5334118	1/34	0.207198	0.438488	0	0	4.4514	7.00687	UHRF1
EPHB-mediated Forward Signaling R-HSA-3928662	1/34	0.207198	0.438488	0	0	4.4514	7.00687	YES1
Synthesis Of Bile Acids And Bile Salts R-HSA-192105	1/34	0.207198	0.438488	0	0	4.4514	7.00687	CYP7B1
Lysosome Vesicle Biogenesis R-HSA-432720	1/34	0.207198	0.438488	0	0	4.4514	7.00687	AP4S1
Impaired BRCA2 Binding To RAD51 R-HSA-9709570	1/35	0.212598	0.445719	0	0	4.32026	6.68929	BRCA1
Negative Regulators Of DDX58/IFIH1 Signaling R-HSA-936440	1/35	0.212598	0.445719	0	0	4.32026	6.68929	MAVS
DNA Replication Pre-Initiation R-HSA-69002	2/127	0.213889	0.445719	0	0	2.3569	3.63504	UBE2C;CDC6
Activation Of ATR In Response To Replication Stress R-HSA-176187	1/36	0.217962	0.445719	0	0	4.19661	6.39327	CDC6
RHOH GTPase Cycle R-HSA-9013407	1/36	0.217962	0.445719	0	0	4.19661	6.39327	SLC1A5
Regulation Of TP53 Degradation R-HSA-6804757	1/36	0.217962	0.445719	0	0	4.19661	6.39327	MDM2
SMAD2/SMAD3:SMAD4 Heterotrimer Regulates Transcription R-HSA-2173796	1/36	0.217962	0.445719	0	0	4.19661	6.39327	SERPINE1
Transcriptional Regulation By AP-2 (TFAP2) Family Of Transcription Factors R-HSA-8864260	1/36	0.217962	0.445719	0	0	4.19661	6.39327	NOP2
NR1H3 And NR1H2 Regulate Gene Expression Linked To Cholesterol Transport And Efflux R-HSA-9029569	1/36	0.217962	0.445719	0	0	4.19661	6.39327	AGO1
G1/S Transition R-HSA-69206	2/129	0.218876	0.445919	0	0	2.31954	3.52397	WEE1;CDC6
Regulation Of TP53 Expression And Degradation R-HSA-6806003	1/37	0.223289	0.449874	0	0	4.07984	6.11685	MDM2
Fatty acyl-CoA Biosynthesis R-HSA-75105	1/37	0.223289	0.449874	0	0	4.07984	6.11685	ELOVL7
HDR Thru Single Strand Annealing (SSA) R-HSA-5685938	1/37	0.223289	0.449874	0	0	4.07984	6.11685	BRCA1
Signaling By NTRKs R-HSA-166520	2/132	0.226375	0.453836	0	0	2.26567	3.3658	EGR1;DUSP6
Metabolism R-HSA-1430728	17/2049	0.227811	0.453836	0	0	1.25366	1.85445	SLC38A1;SLC16A1;FAHD1;CHKA;SPHK1;ACAD9;ASNS;ELOVL7;CYP7B1;PFAS;SGPL1;MTHFD2;CHDH;CHAC2;TRIB3;ESYT1;GCLM
Association Of TriC/CCT With Target Proteins During Biosynthesis R-HSA-390471	1/38	0.22858	0.453836	0	0	3.96937	5.85826	SPHK1
FCGR3A-mediated IL10 Synthesis R-HSA-9664323	1/38	0.22858	0.453836	0	0	3.96937	5.85826	YES1
Metabolism Of Lipids R-HSA-556833	7/732	0.231197	0.45598	0	0	1.43248	2.09785	SGPL1;CHKA;SPHK1;TRIB3;ELOVL7;ESYT1;CYP7B1
Ovarian Tumor Domain Proteases R-HSA-5689896	1/39	0.233836	0.45598	0	0	3.86472	5.61596	MAVS
RHOU GTPase Cycle R-HSA-9013420	1/39	0.233836	0.45598	0	0	3.86472	5.61596	EPHA2
SUMOylation Of Ubiquitinylation Proteins R-HSA-3232142	1/39	0.233836	0.45598	0	0	3.86472	5.61596	MDM2
NGF-stimulated Transcription R-HSA-9031628	1/39	0.233836	0.45598	0	0	3.86472	5.61596	EGR1
Factors Involved In Megakaryocyte Development And Platelet Production R-HSA-983231	2/136	0.236403	0.456421	0	0	2.19759	3.16941	WEE1;MAFG
Late Phase Of HIV Life Cycle R-HSA-162599	2/136	0.236403	0.456421	0	0	2.19759	3.16941	POLR2D;VPS37B
Diseases Of Metabolism R-HSA-5668914	3/247	0.23657	0.456421	0	0	1.81376	2.61455	NOTCH1;GCLM;CYP7B1
Presynaptic Phase Of Homologous DNA Pairing And Strand Exchange R-HSA-5693616	1/40	0.239056	0.459594	0	0	3.76543	5.38855	BRCA1
Regulation Of Beta-Cell Development R-HSA-186712	1/41	0.244241	0.464654	0	0	3.67111	5.1748	NOTCH1
Defective Homologous Recombination Repair (HRR) Due To BRCA2 Loss Of Function R-HSA-9701190	1/41	0.244241	0.464654	0	0	3.67111	5.1748	BRCA1
Negative Regulation Of MAPK Pathway R-HSA-5675221	1/41	0.244241	0.464654	0	0	3.67111	5.1748	DUSP6
PRC2 Methylates Histones And DNA R-HSA-212300	1/42	0.249391	0.464735	0	0	3.58139	4.9736	RBBP7
RND1 GTPase Cycle R-HSA-9696273	1/42	0.249391	0.464735	0	0	3.58139	4.9736	EPHA2
RND3 GTPase Cycle R-HSA-9696264	1/42	0.249391	0.464735	0	0	3.58139	4.9736	EPHA2
Defective Pyroptosis R-HSA-9710421	1/42	0.249391	0.464735	0	0	3.58139	4.9736	RBBP7
Signaling By FGFR2 In Disease R-HSA-5655253	1/42	0.249391	0.464735	0	0	3.58139	4.9736	POLR2D
Signaling By SCF-KIT R-HSA-1433557	1/42	0.249391	0.464735	0	0	3.58139	4.9736	YES1
Beta-catenin Independent WNT Signaling R-HSA-3858494	2/142	0.251487	0.466309	0	0	2.10277	2.90259	FZD2;AGO1
RND2 GTPase Cycle R-HSA-9696270	1/43	0.254506	0.466309	0	0	3.49594	4.78396	EPHA2
Smooth Muscle Contraction R-HSA-445355	1/43	0.254506	0.466309	0	0	3.49594	4.78396	TPM4
Formation Of HIV-1 Elongation Complex Containing HIV-1 Tat R-HSA-167200	1/43	0.254506	0.466309	0	0	3.49594	4.78396	POLR2D
Homologous DNA Pairing And Strand Exchange R-HSA-5693579	1/43	0.254506	0.466309	0	0	3.49594	4.78396	BRCA1
PI3K Cascade R-HSA-109704	1/44	0.259586	0.470408	0	0	3.41447	4.60499	TRIB3
Aspirin ADME R-HSA-9749641	1/44	0.259586	0.470408	0	0	3.41447	4.60499	SLC16A1
Interleukin-3, Interleukin-5 And GM-CSF Signaling R-HSA-512988	1/44	0.259586	0.470408	0	0	3.41447	4.60499	YES1
Signaling By Nuclear Receptors R-HSA-9006931	3/260	0.260189	0.470408	0	0	1.72087	2.31689	AGO1;SPHK1;POLR2D
RHOA GTPase Cycle R-HSA-8980692	2/147	0.26408	0.470648	0	0	2.02975	2.70262	ARHGAP11A;ARHGEF2
Bile Acid And Bile Salt Metabolism R-HSA-194068	1/45	0.264632	0.470648	0	0	3.3367	4.43586	CYP7B1
ERCC6 (CSB) And EHMT2 (G9a) Positively Regulate rRNA Expression R-HSA-427389	1/45	0.264632	0.470648	0	0	3.3367	4.43586	RBBP7
Formation Of HIV Elongation Complex In Absence Of HIV Tat R-HSA-167152	1/45	0.264632	0.470648	0	0	3.3367	4.43586	POLR2D
Glycosphingolipid Metabolism R-HSA-1660662	1/45	0.264632	0.470648	0	0	3.3367	4.43586	ESYT1
HIV Life Cycle R-HSA-162587	2/149	0.269119	0.473393	0	0	2.00193	2.62774	POLR2D;VPS37B
RNA Polymerase I Transcription Initiation R-HSA-73762	1/46	0.269644	0.473393	0	0	3.26239	4.27586	RBBP7
HIV Transcription Initiation R-HSA-167161	1/46	0.269644	0.473393	0	0	3.26239	4.27586	POLR2D
NR1H2 And NR1H3-mediated Signaling R-HSA-9024446	1/46	0.269644	0.473393	0	0	3.26239	4.27586	AGO1
PKMTs Methylate Histone Lysines R-HSA-3214841	1/47	0.274621	0.47601	0	0	3.1913	4.12432	RBBP7
Cyclin D Associated Events In G1 R-HSA-69231	1/47	0.274621	0.47601	0	0	3.1913	4.12432	CDK6
IRS-mediated Signaling R-HSA-112399	1/47	0.274621	0.47601	0	0	3.1913	4.12432	TRIB3
Viral Messenger RNA Synthesis R-HSA-168325	1/47	0.274621	0.47601	0	0	3.1913	4.12432	POLR2D
Axon Guidance R-HSA-422475	5/519	0.278559	0.480009	0	0	1.43687	1.83649	EFNB2;YES1;MSI1;LAMC1;EPHA2
Inhibition Of DNA Recombination At Telomere R-HSA-9670095	1/48	0.279566	0.480009	0	0	3.12325	3.98064	POLR2D
NOTCH1 Intracellular Domain Regulates Transcription R-HSA-2122947	1/48	0.279566	0.480009	0	0	3.12325	3.98064	NOTCH1
DNA Replication R-HSA-69306	2/155	0.284229	0.480879	0	0	1.92284	2.41888	UBE2C;CDC6
Signaling By ERBB2 R-HSA-1227986	1/49	0.284476	0.480879	0	0	3.05802	3.84426	YES1
Signaling By NOTCH3 R-HSA-9012852	1/49	0.284476	0.480879	0	0	3.05802	3.84426	NOTCH1
TP53 Regulates Transcription Of Cell Cycle Genes R-HSA-6791312	1/49	0.284476	0.480879	0	0	3.05802	3.84426	E2F7
mRNA Splicing - Minor Pathway R-HSA-72165	1/49	0.284476	0.480879	0	0	3.05802	3.84426	POLR2D
Complex I Biogenesis R-HSA-6799198	1/51	0.294198	0.489733	0	0	2.93541	3.59147	ACAD9
Diseases Of DNA Repair R-HSA-9675135	1/51	0.294198	0.489733	0	0	2.93541	3.59147	BRCA1
Transcriptional Activity Of SMAD2/SMAD3:SMAD4 Heterotrimer R-HSA-2173793	1/51	0.294198	0.489733	0	0	2.93541	3.59147	SERPINE1
IRS-related Events Triggered By IGF1R R-HSA-2428928	1/51	0.294198	0.489733	0	0	2.93541	3.59147	TRIB3
Nonhomologous End-Joining (NHEJ) R-HSA-5693571	1/51	0.294198	0.489733	0	0	2.93541	3.59147	BRCA1
Deubiquitination R-HSA-5688426	3/279	0.295213	0.489928	0	0	1.60085	1.95313	MAVS;MDM2;BRCA1
Formation Of TC-NER Pre-Incision Complex R-HSA-6781823	1/52	0.29901	0.491745	0	0	2.87771	3.47419	POLR2D
IGF1R Signaling Cascade R-HSA-2428924	1/52	0.29901	0.491745	0	0	2.87771	3.47419	TRIB3
Metabolism Of Non-Coding RNA R-HSA-194441	1/52	0.29901	0.491745	0	0	2.87771	3.47419	WDR77
Deposition Of New CENPA-containing Nucleosomes At Centromere R-HSA-606279	1/53	0.303789	0.495131	0	0	2.82222	3.36246	RBBP7
Signaling By Type 1 Insulin-like Growth Factor 1 Receptor (IGF1R) R-HSA-2404192	1/53	0.303789	0.495131	0	0	2.82222	3.36246	TRIB3
Insulin Receptor Signaling Cascade R-HSA-74751	1/53	0.303789	0.495131	0	0	2.82222	3.36246	TRIB3
Developmental Biology R-HSA-1266738	9/1073	0.307237	0.498404	0	0	1.25215	1.4777	EFNB2;NOTCH1;YES1;POLR2D;MSI1;LAMC1;RBBP7;AJUBA;EPHA2
RHOJ GTPase Cycle R-HSA-9013409	1/54	0.308536	0.498404	0	0	2.76883	3.25592	SLC1A5
Regulation Of RUNX3 Expression And Activity R-HSA-8941858	1/54	0.308536	0.498404	0	0	2.76883	3.25592	MDM2
Nervous System Development R-HSA-9675108	5/545	0.31292	0.503994	0	0	1.36585	1.58685	EFNB2;YES1;MSI1;LAMC1;EPHA2
SUMO E3 Ligases SUMOylate Target Proteins R-HSA-3108232	2/168	0.316845	0.504627	0	0	1.77108	2.03558	MDM2;BRCA1
Extracellular Matrix Organization R-HSA-1474244	3/291	0.317503	0.504627	0	0	1.53321	1.759	SERPINE1;ITGA6;LAMC1
Deadenylation-dependent mRNA Decay R-HSA-429914	1/56	0.317933	0.504627	0	0	2.66788	3.05716	EXOSC6
Stabilization Of P53 R-HSA-69541	1/56	0.317933	0.504627	0	0	2.66788	3.05716	MDM2
Meiotic Recombination R-HSA-912446	1/56	0.317933	0.504627	0	0	2.66788	3.05716	BRCA1
Separation Of Sister Chromatids R-HSA-2467813	2/170	0.321838	0.506908	0	0	1.74982	1.98379	UBE2C;SKA2
Assembly Of Collagen Fibrils And Other Multimeric Structures R-HSA-2022090	1/57	0.322584	0.506908	0	0	2.62011	2.96436	ITGA6
NRAGE Signals Death Thru JNK R-HSA-193648	1/57	0.322584	0.506908	0	0	2.62011	2.96436	ARHGEF2
Signaling By WNT R-HSA-195721	3/294	0.323084	0.506908	0	0	1.51717	1.71416	SFRP2;FZD2;AGO1
Constitutive Signaling By NOTCH1 HD+PEST Domain Mutants R-HSA-2894862	1/58	0.327204	0.507538	0	0	2.57401	2.87561	NOTCH1
Formation Of RNA Pol II Elongation Complex R-HSA-112382	1/58	0.327204	0.507538	0	0	2.57401	2.87561	POLR2D
Hh Mutants Abrogate Ligand Secretion R-HSA-5387390	1/58	0.327204	0.507538	0	0	2.57401	2.87561	HHAT
Metabolism Of Polyamines R-HSA-351202	1/58	0.327204	0.507538	0	0	2.57401	2.87561	SLC38A1
O-linked Glycosylation Of Mucins R-HSA-913709	1/59	0.331792	0.51013	0	0	2.5295	2.79066	GCNT3
RHOQ GTPase Cycle R-HSA-9013406	1/59	0.331792	0.51013	0	0	2.5295	2.79066	SLC1A5
SUMOylation R-HSA-2990846	2/174	0.331796	0.51013	0	0	1.70878	1.88519	MDM2;BRCA1
Recruitment And ATM-mediated Phosphorylation Of Repair And Signal Proteins At DNA Double Strand Breaks R-HSA-5693565	1/60	0.33635	0.51013	0	0	2.4865	2.7093	BRCA1
FCGR3A-mediated Phagocytosis R-HSA-9664422	1/60	0.33635	0.51013	0	0	2.4865	2.7093	YES1
HDACs Deacetylate Histones R-HSA-3214815	1/60	0.33635	0.51013	0	0	2.4865	2.7093	RBBP7
rRNA Modification In Nucleus And Cytosol R-HSA-6790901	1/60	0.33635	0.51013	0	0	2.4865	2.7093	NOP2
Meiotic Synapsis R-HSA-1221632	1/60	0.33635	0.51013	0	0	2.4865	2.7093	BRCA1
DNA Double Strand Break Response R-HSA-5693606	1/61	0.340876	0.513983	0	0	2.44494	2.63133	BRCA1
Signaling By FGFR In Disease R-HSA-1226099	1/61	0.340876	0.513983	0	0	2.44494	2.63133	POLR2D
Apoptosis R-HSA-109581	2/178	0.341714	0.513983	0	0	1.66961	1.79279	AVEN;PMAIP1
Major Pathway Of rRNA Processing In Nucleolus And Cytosol R-HSA-6791226	2/179	0.344187	0.515227	0	0	1.66009	1.7706	EXOSC6;NOL9
Asymmetric Localization Of PCP Proteins R-HSA-4608870	1/62	0.345372	0.515227	0	0	2.40474	2.55656	FZD2
MAP Kinase Activation R-HSA-450294	1/62	0.345372	0.515227	0	0	2.40474	2.55656	DUSP6
Autodegradation Of Cdh1 By Cdh1:APC/C R-HSA-174084	1/63	0.349837	0.519052	0	0	2.36583	2.4848	UBE2C
Cytosolic Sensors Of Pathogen-Associated DNA R-HSA-1834949	1/63	0.349837	0.519052	0	0	2.36583	2.4848	TRIM56
G2/M Transition R-HSA-69275	2/182	0.351586	0.519464	0	0	1.63217	1.70611	WEE1;AJUBA
Oxygen-dependent Proline Hydroxylation Of Hypoxia-inducible Factor Alpha R-HSA-1234176	1/64	0.354272	0.519464	0	0	2.32816	2.41591	AJUBA
Gap-filling DNA Repair Synthesis And Ligation In TC-NER R-HSA-6782210	1/64	0.354272	0.519464	0	0	2.32816	2.41591	POLR2D
Hedgehog Ligand Biogenesis R-HSA-5358346	1/64	0.354272	0.519464	0	0	2.32816	2.41591	HHAT
Mitotic G2-G2/M Phases R-HSA-453274	2/184	0.356504	0.519464	0	0	1.61407	1.66477	WEE1;AJUBA
Regulation Of RAS By GAPs R-HSA-5658442	1/65	0.358677	0.519464	0	0	2.29167	2.34972	SPRED3
Cytochrome P450 - Arranged By Substrate Type R-HSA-211897	1/65	0.358677	0.519464	0	0	2.29167	2.34972	CYP7B1
Dual Incision In TC-NER R-HSA-6782135	1/65	0.358677	0.519464	0	0	2.29167	2.34972	POLR2D
p53-Dependent G1 DNA Damage Response R-HSA-69563	1/65	0.358677	0.519464	0	0	2.29167	2.34972	MDM2
COPII-mediated Vesicle Transport R-HSA-204005	1/66	0.363052	0.521649	0	0	2.2563	2.2861	CTSC
RUNX1 Regulates Genes Involved In Megakaryocyte Differentiation And Platelet Function R-HSA-8936459	1/66	0.363052	0.521649	0	0	2.2563	2.2861	AGO1
Integrin Cell Surface Interactions R-HSA-216083	1/66	0.363052	0.521649	0	0	2.2563	2.2861	ITGA6
APC/C:Cdc20 Mediated Degradation Of Securin R-HSA-174154	1/67	0.367398	0.523758	0	0	2.222	2.22491	UBE2C
G1/S DNA Damage Checkpoints R-HSA-69615	1/67	0.367398	0.523758	0	0	2.222	2.22491	MDM2
HDR Thru Homologous Recombination (HRR) R-HSA-5685942	1/67	0.367398	0.523758	0	0	2.222	2.22491	BRCA1
Orc1 Removal From Chromatin R-HSA-68949	1/69	0.376001	0.527755	0	0	2.15643	2.10934	CDC6
RHOB GTPase Cycle R-HSA-9013026	1/69	0.376001	0.527755	0	0	2.15643	2.10934	ARHGEF2
Circadian Clock R-HSA-400253	1/69	0.376001	0.527755	0	0	2.15643	2.10934	SERPINE1
Diseases Associated With O-glycosylation Of Proteins R-HSA-3906995	1/69	0.376001	0.527755	0	0	2.15643	2.10934	NOTCH1
Transcription Of HIV Genome R-HSA-167172	1/69	0.376001	0.527755	0	0	2.15643	2.10934	POLR2D
Interleukin-17 Signaling R-HSA-448424	1/69	0.376001	0.527755	0	0	2.15643	2.10934	DUSP6
Diseases Of Programmed Cell Death R-HSA-9645723	1/71	0.384488	0.536254	0	0	2.0946	2.00211	RBBP7
trans-Golgi Network Vesicle Budding R-HSA-199992	1/71	0.384488	0.536254	0	0	2.0946	2.00211	AP4S1
SARS-CoV-2-host Interactions R-HSA-9705683	2/196	0.385716	0.536254	0	0	1.51331	1.44166	MAVS;VPS11
Cdc20:Phospho-APC/C Mediated Degradation Of Cyclin A R-HSA-174184	1/72	0.388688	0.536254	0	0	2.065	1.95138	UBE2C
Signaling By FGFR2 R-HSA-5654738	1/72	0.388688	0.536254	0	0	2.065	1.95138	POLR2D
Interferon Alpha/Beta Signaling R-HSA-909733	1/72	0.388688	0.536254	0	0	2.065	1.95138	EGR1
TCF Dependent Signaling In Response To WNT R-HSA-201681	2/198	0.390531	0.536254	0	0	1.49772	1.40822	SFRP2;FZD2
APC/C:Cdh1 Mediated Degradation Of Cdc20 And APC/C:Cdh1 Targets In Late Mitosis/Early G1 R-HSA-174178	1/73	0.39286	0.536254	0	0	2.03621	1.90244	UBE2C
APC:Cdc20 Mediated Degradation Of Cell Cycle Proteins Before Cycle Checkpoint Satisfied R-HSA-179419	1/73	0.39286	0.536254	0	0	2.03621	1.90244	UBE2C
Cellular Response To Hypoxia R-HSA-1234174	1/73	0.39286	0.536254	0	0	2.03621	1.90244	AJUBA
Extra-nuclear Estrogen Signaling R-HSA-9009391	1/73	0.39286	0.536254	0	0	2.03621	1.90244	SPHK1
Positive Epigenetic Regulation Of rRNA Expression R-HSA-5250913	1/74	0.397004	0.536545	0	0	2.00822	1.85521	RBBP7
RNA Polymerase II Transcribes snRNA Genes R-HSA-6807505	1/74	0.397004	0.536545	0	0	2.00822	1.85521	POLR2D
Cell Death Signaling Via NRAGE, NRIF And NADE R-HSA-204998	1/74	0.397004	0.536545	0	0	2.00822	1.85521	ARHGEF2
Signaling By NOTCH1 R-HSA-1980143	1/74	0.397004	0.536545	0	0	2.00822	1.85521	NOTCH1
APC/C:Cdc20 Mediated Degradation Of Mitotic Proteins R-HSA-176409	1/75	0.40112	0.539617	0	0	1.98098	1.80962	UBE2C
Signaling By NOTCH R-HSA-157118	2/203	0.402495	0.539617	0	0	1.46009	1.32879	NOTCH1;AGO1
Transcriptional Regulation By RUNX1 R-HSA-8878171	2/204	0.404874	0.539617	0	0	1.45279	1.31358	CDK6;AGO1
Activation Of APC/C And APC/C:Cdc20 Mediated Degradation Of Mitotic Proteins R-HSA-176814	1/76	0.405207	0.539617	0	0	1.95447	1.76558	UBE2C
Protein Ubiquitination R-HSA-8852135	1/76	0.405207	0.539617	0	0	1.95447	1.76558	UBE2C
SUMOylation Of DNA Damage Response And Repair Proteins R-HSA-3108214	1/76	0.405207	0.539617	0	0	1.95447	1.76558	BRCA1
Signaling By Insulin Receptor R-HSA-74752	1/77	0.409267	0.542378	0	0	1.92865	1.72304	TRIB3
Transcription-Coupled Nucleotide Excision Repair (TC-NER) R-HSA-6781827	1/77	0.409267	0.542378	0	0	1.92865	1.72304	POLR2D
RNA Polymerase I Promoter Clearance R-HSA-73854	1/78	0.4133	0.545076	0	0	1.90351	1.68191	RBBP7
G Alpha (12/13) Signaling Events R-HSA-416482	1/78	0.4133	0.545076	0	0	1.90351	1.68191	ARHGEF2
Programmed Cell Death R-HSA-5357801	2/208	0.414348	0.545142	0	0	1.42429	1.25487	AVEN;PMAIP1
RNA Polymerase I Transcription R-HSA-73864	1/79	0.417305	0.547713	0	0	1.87901	1.64214	RBBP7
Processing Of DNA Double-Strand Break Ends R-HSA-5693607	1/80	0.421283	0.548975	0	0	1.85513	1.60367	BRCA1
RNA Polymerase II Pre-transcription Events R-HSA-674695	1/80	0.421283	0.548975	0	0	1.85513	1.60367	POLR2D
Regulation Of APC/C Activators Between G1/S And Early Anaphase R-HSA-176408	1/80	0.421283	0.548975	0	0	1.85513	1.60367	UBE2C
DDX58/IFIH1-mediated Induction Of Interferon-Alpha/Beta R-HSA-168928	1/81	0.425234	0.551342	0	0	1.83185	1.56645	MAVS
Signaling By NOTCH4 R-HSA-9013694	1/81	0.425234	0.551342	0	0	1.83185	1.56645	NOTCH1
Cyclin E Associated Events During G1/S Transition R-HSA-69202	1/82	0.429158	0.551342	0	0	1.80914	1.53041	WEE1
Mitochondrial Translation Elongation R-HSA-5389840	1/82	0.429158	0.551342	0	0	1.80914	1.53041	MRPS18A
Mitochondrial Translation Initiation R-HSA-5368286	1/82	0.429158	0.551342	0	0	1.80914	1.53041	MRPS18A
Mitochondrial Translation Termination R-HSA-5419276	1/82	0.429158	0.551342	0	0	1.80914	1.53041	MRPS18A
Cyclin A:Cdk2-associated Events At S Phase Entry R-HSA-69656	1/84	0.436927	0.560005	0	0	1.76537	1.46171	WEE1
Cell Junction Organization R-HSA-446728	1/86	0.444591	0.564931	0	0	1.72366	1.3972	ITGA6
Signaling By FGFR R-HSA-190236	1/86	0.444591	0.564931	0	0	1.72366	1.3972	POLR2D
Transport Of Bile Salts And Organic Acids, Metal Ions And Amine Compounds R-HSA-425366	1/86	0.444591	0.564931	0	0	1.72366	1.3972	SLC16A1
APC/C-mediated Degradation Of Cell Cycle Proteins R-HSA-174143	1/87	0.448384	0.564931	0	0	1.70353	1.36641	UBE2C
Regulation Of PLK1 Activity At G2/M Transition R-HSA-2565942	1/87	0.448384	0.564931	0	0	1.70353	1.36641	AJUBA
Fcgamma Receptor (FCGR) Dependent Phagocytosis R-HSA-2029480	1/87	0.448384	0.564931	0	0	1.70353	1.36641	YES1
Metabolism Of Amino Acids And Derivatives R-HSA-71291	3/364	0.451338	0.564931	0	0	1.21861	0.96945	SLC38A1;CHDH;ASNS
PCP/CE Pathway R-HSA-4086400	1/88	0.452152	0.564931	0	0	1.68387	1.33655	FZD2
Regulation Of mRNA Stability By Proteins That Bind AU-rich Elements R-HSA-450531	1/88	0.452152	0.564931	0	0	1.68387	1.33655	EXOSC6
Meiosis R-HSA-1500620	1/88	0.452152	0.564931	0	0	1.68387	1.33655	BRCA1
Mitochondrial Translation R-HSA-5368287	1/88	0.452152	0.564931	0	0	1.68387	1.33655	MRPS18A
Chaperonin-mediated Protein Folding R-HSA-390466	1/90	0.45961	0.569735	0	0	1.64586	1.27945	SPHK1
Collagen Formation R-HSA-1474290	1/90	0.45961	0.569735	0	0	1.64586	1.27945	ITGA6
Respiratory Electron Transport R-HSA-611105	1/90	0.45961	0.569735	0	0	1.64586	1.27945	ACAD9
SARS-CoV Infections R-HSA-9679506	3/369	0.460189	0.569735	0	0	1.20165	0.932623	MAVS;VPS11;RBBP7
HIV Infection R-HSA-162906	2/229	0.4628	0.569735	0	0	1.29114	0.994775	POLR2D;VPS37B
Signaling By TGF-beta Receptor Complex R-HSA-170834	1/91	0.463301	0.569735	0	0	1.62749	1.25215	SERPINE1
HCMV Late Events R-HSA-9610379	1/91	0.463301	0.569735	0	0	1.62749	1.25215	VPS37B
Class B/2 (Secretin Family Receptors) R-HSA-373080	1/92	0.466968	0.571335	0	0	1.60952	1.22565	FZD2
Telomere Maintenance R-HSA-157579	1/92	0.466968	0.571335	0	0	1.60952	1.22565	POLR2D
Post-translational Protein Modification R-HSA-597592	10/1383	0.467742	0.571335	0	0	1.06886	0.812159	MAVS;EVA1A;UBE2C;IGFBP3;MDM2;GCNT3;BRCA1;LAMC1;RBBP7;CTSC
Mitotic Anaphase R-HSA-68882	2/232	0.469532	0.572243	0	0	1.27411	0.963248	UBE2C;SKA2
Unattached Kinetochores Signal Amplification Via A MAD2 Inhibitory Signal R-HSA-141444	1/93	0.470609	0.572277	0	0	1.59195	1.1999	SKA2
Mitotic Metaphase And Anaphase R-HSA-2555396	2/233	0.471766	0.572409	0	0	1.26853	0.953011	UBE2C;SKA2
P75 NTR Receptor-Mediated Signaling R-HSA-193704	1/95	0.477818	0.576396	0	0	1.55792	1.15056	ARHGEF2
Metabolism Of Nucleotides R-HSA-15869	1/95	0.477818	0.576396	0	0	1.55792	1.15056	PFAS
Infectious Disease R-HSA-5663205	7/961	0.481278	0.576396	0	0	1.0756	0.786599	MAVS;RNF213;YES1;POLR2D;VPS11;VPS37B;RBBP7
Protein Folding R-HSA-391251	1/96	0.481385	0.576396	0	0	1.54144	1.12693	SPHK1
HCMV Early Events R-HSA-9609690	1/96	0.481385	0.576396	0	0	1.54144	1.12693	RBBP7
MyD88 Cascade Initiated On Plasma Membrane R-HSA-975871	1/96	0.481385	0.576396	0	0	1.54144	1.12693	DUSP6
Chromatin Modifying Enzymes R-HSA-3247509	2/238	0.482847	0.576844	0	0	1.24134	0.903761	RBBP7;WDR77
Potential Therapeutics For SARS R-HSA-9679191	1/97	0.484929	0.576844	0	0	1.52531	1.10395	RBBP7
EML4 And NUDC In Mitotic Spindle Formation R-HSA-9648025	1/97	0.484929	0.576844	0	0	1.52531	1.10395	SKA2
SLC Transporter Disorders R-HSA-5619102	1/99	0.491944	0.58265	0	0	1.49403	1.05985	SLC16A1
L1CAM Interactions R-HSA-373760	1/99	0.491944	0.58265	0	0	1.49403	1.05985	LAMC1
TRAF6 Mediated Induction Of NFkB And MAP Kinases Upon TLR7/8 Or 9 Activation R-HSA-975138	1/101	0.498865	0.589567	0	0	1.464	1.0181	DUSP6
Transmission Across Chemical Synapses R-HSA-112315	2/246	0.500279	0.589785	0	0	1.20015	0.831209	SLC38A1;MDM2
ABC-family Proteins Mediated Transport R-HSA-382556	1/102	0.50229	0.589785	0	0	1.44943	0.998047	ABCC10
MyD88 Dependent Cascade Initiated On Endosome R-HSA-975155	1/102	0.50229	0.589785	0	0	1.44943	0.998047	DUSP6
Toll Like Receptor 3 (TLR3) Cascade R-HSA-168164	1/103	0.505691	0.591237	0	0	1.43515	0.978526	DUSP6
Toll Like Receptor 7/8 (TLR7/8) Cascade R-HSA-168181	1/103	0.505691	0.591237	0	0	1.43515	0.978526	DUSP6
Phase I - Functionalization Of Compounds R-HSA-211945	1/104	0.50907	0.592649	0	0	1.42114	0.959513	CYP7B1
MHC Class II Antigen Presentation R-HSA-2132295	1/104	0.50907	0.592649	0	0	1.42114	0.959513	CTSC
PI3K/AKT Signaling In Cancer R-HSA-2219528	1/105	0.512426	0.595286	0	0	1.40741	0.940992	MDM2
Resolution Of Sister Chromatid Cohesion R-HSA-2500257	1/106	0.515759	0.595358	0	0	1.39393	0.922945	SKA2
Toll Like Receptor 9 (TLR9) Cascade R-HSA-168138	1/106	0.515759	0.595358	0	0	1.39393	0.922945	DUSP6
HATs Acetylate Histones R-HSA-3214847	1/106	0.515759	0.595358	0	0	1.39393	0.922945	RBBP7
O-linked Glycosylation R-HSA-5173105	1/107	0.519069	0.596656	0	0	1.38071	0.905358	GCNT3
MyD88-independent TLR4 Cascade R-HSA-166166	1/107	0.519069	0.596656	0	0	1.38071	0.905358	DUSP6
Nucleotide Excision Repair R-HSA-5696398	1/108	0.522357	0.599174	0	0	1.36774	0.888215	POLR2D
Degradation Of Extracellular Matrix R-HSA-1474228	1/109	0.525623	0.601656	0	0	1.35501	0.871502	LAMC1
Respiratory Electron Transport, ATP Synthesis By Chemiosmotic Coupling, Heat Production By Uncoupling Proteins R-HSA-163200	1/112	0.535287	0.61016	0	0	1.31818	0.823802	ACAD9
MyD88:MAL(TIRAP) Cascade Initiated On Plasma Membrane R-HSA-166058	1/112	0.535287	0.61016	0	0	1.31818	0.823802	DUSP6
Reproduction R-HSA-1474165	1/113	0.538465	0.611231	0	0	1.30635	0.808673	BRCA1
Negative Regulation Of PI3K/AKT Network R-HSA-199418	1/113	0.538465	0.611231	0	0	1.30635	0.808673	TRIB3
HDR Thru Homologous Recombination (HRR) Or Single Strand Annealing (SSA) R-HSA-5693567	1/114	0.541621	0.613538	0	0	1.29472	0.793909	BRCA1
PPARA Activates Gene Expression R-HSA-1989781	1/116	0.54787	0.618498	0	0	1.27208	0.765432	TRIB3
RHO GTPase Effectors R-HSA-195258	2/269	0.548266	0.618498	0	0	1.09548	0.658377	DIAPH2;SKA2
RAF/MAP Kinase Cascade R-HSA-5673001	2/271	0.552285	0.621748	0	0	1.08722	0.645474	SPRED3;DUSP6
Regulation Of Lipid Metabolism By PPARalpha R-HSA-400206	1/118	0.554033	0.62202	0	0	1.25021	0.738284	TRIB3
Signaling By TGFB Family Members R-HSA-9006936	1/119	0.557084	0.62202	0	0	1.23955	0.725184	SERPINE1
Transcriptional Regulation By RUNX2 R-HSA-8878166	1/119	0.557084	0.62202	0	0	1.23955	0.725184	YES1
Homology Directed Repair R-HSA-5693538	1/119	0.557084	0.62202	0	0	1.23955	0.725184	BRCA1
Cell-Cell Communication R-HSA-1500931	1/120	0.560114	0.623379	0	0	1.22907	0.712387	ITGA6
Adaptive Immune System R-HSA-1280218	5/733	0.560585	0.623379	0	0	1.00327	0.580669	RNF213;YES1;UBE2C;TRIB3;CTSC
SARS-CoV-2 Activates/Modulates Innate And Adaptive Immune Responses R-HSA-9705671	1/121	0.563123	0.624846	0	0	1.21877	0.699885	MAVS
MAPK1/MAPK3 Signaling R-HSA-5684996	2/277	0.564192	0.624846	0	0	1.06318	0.608519	SPRED3;DUSP6
Metabolism Of Water-Soluble Vitamins And Cofactors R-HSA-196849	1/122	0.566112	0.625703	0	0	1.20863	0.687667	MTHFD2
Platelet Degranulation R-HSA-114608	1/125	0.574957	0.633925	0	0	1.17921	0.652646	SERPINE1
SARS-CoV-2 Infection R-HSA-9694516	2/283	0.575873	0.633925	0	0	1.04016	0.574029	MAVS;VPS11
Glycerophospholipid Biosynthesis R-HSA-1483206	1/127	0.580754	0.638012	0	0	1.16038	0.63058	CHKA
Autophagy R-HSA-9612973	1/128	0.583623	0.639876	0	0	1.15118	0.61991	VPS37B
Response To Elevated Platelet Cytosolic Ca2+ R-HSA-76005	1/130	0.589303	0.644809	0	0	1.13322	0.599262	SERPINE1
ER To Golgi Anterograde Transport R-HSA-199977	1/133	0.597679	0.652666	0	0	1.1073	0.569926	CTSC
Signaling By Hedgehog R-HSA-5358351	1/135	0.603169	0.657345	0	0	1.09066	0.551391	HHAT
Influenza Viral RNA Transcription And Replication R-HSA-168273	1/137	0.608584	0.661926	0	0	1.07451	0.533624	POLR2D
Death Receptor Signaling R-HSA-73887	1/139	0.613925	0.666408	0	0	1.05883	0.516584	ARHGEF2
Toll Like Receptor 4 (TLR4) Cascade R-HSA-166016	1/140	0.616569	0.66795	0	0	1.05116	0.508325	DUSP6
Antigen Processing: Ubiquitination And Proteasome Degradation R-HSA-983168	2/307	0.620316	0.670678	0	0	0.957132	0.457056	RNF213;UBE2C
Diseases Of Glycosylation R-HSA-3781865	1/143	0.624393	0.673738	0	0	1.02879	0.484537	NOTCH1
DNA Repair R-HSA-73894	2/310	0.625614	0.673738	0	0	0.947664	0.444475	POLR2D;BRCA1
DNA Double-Strand Break Repair R-HSA-5693532	1/149	0.639568	0.68741	0	0	0.986787	0.441057	BRCA1
Metabolism Of Proteins R-HSA-392499	12/1890	0.641921	0.688583	0	0	0.926827	0.410853	MAVS;EVA1A;UBE2C;IGFBP3;SPHK1;MDM2;MRPS18A;GCNT3;BRCA1;LAMC1;RBBP7;CTSC
Metabolism Of Steroids R-HSA-8957322	1/153	0.649345	0.695181	0	0	0.960624	0.414789	CYP7B1
Influenza Infection R-HSA-168255	1/157	0.658859	0.703986	0	0	0.935802	0.39046	POLR2D
Toll-like Receptor Cascades R-HSA-168898	1/162	0.670391	0.714909	0	0	0.90651	0.362508	DUSP6
Transport To Golgi And Subsequent Modification R-HSA-948021	1/164	0.674895	0.718309	0	0	0.895297	0.352029	CTSC
Anti-inflammatory Response Favoring Leishmania Infection R-HSA-9662851	1/165	0.677124	0.71928	0	0	0.889792	0.346931	YES1
Regulation Of Expression Of SLITs And ROBOs R-HSA-9010553	1/167	0.681536	0.722561	0	0	0.878983	0.337007	MSI1
Fatty Acid Metabolism R-HSA-8978868	1/173	0.694418	0.734791	0	0	0.848062	0.309272	ELOVL7
Disorders Of Transmembrane Transporters R-HSA-5619115	1/176	0.700664	0.739966	0	0	0.833397	0.296462	SLC16A1
mRNA Splicing - Major Pathway R-HSA-72163	1/181	0.710793	0.748416	0	0	0.810041	0.276528	POLR2D
Innate Immune System R-HSA-168249	6/1035	0.711836	0.748416	0	0	0.844808	0.287157	MAVS;YES1;LAMP1;CTSC;DUSP6;TRIM56
Neurotransmitter Receptors And Postsynaptic Signal Transmission R-HSA-112314	1/182	0.712777	0.748416	0	0	0.805525	0.27274	MDM2
Metabolism Of Vitamins And Cofactors R-HSA-196854	1/186	0.720581	0.753711	0	0	0.787948	0.258208	MTHFD2
Mitotic Prometaphase R-HSA-68877	1/186	0.720581	0.753711	0	0	0.787948	0.258208	SKA2
mRNA Splicing R-HSA-72172	1/189	0.726296	0.758236	0	0	0.775256	0.247926	POLR2D
Class I MHC Mediated Antigen Processing And Presentation R-HSA-983169	2/378	0.730834	0.761518	0	0	0.773579	0.242571	RNF213;UBE2C
M Phase R-HSA-68886	2/380	0.733514	0.762854	0	0	0.769407	0.238446	UBE2C;SKA2
Muscle Contraction R-HSA-397014	1/196	0.739182	0.767288	0	0	0.74716	0.2258	TPM4
Neuronal System R-HSA-112316	2/386	0.741419	0.76815	0	0	0.757152	0.226531	SLC38A1;MDM2
Interferon Signaling R-HSA-913531	1/200	0.746274	0.771715	0	0	0.731993	0.214227	EGR1
Ub-specific Processing Proteases R-HSA-5689880	1/201	0.748016	0.772055	0	0	0.728296	0.211446	MDM2
Phospholipid Metabolism R-HSA-1483257	1/208	0.759888	0.782828	0	0	0.703417	0.193148	CHKA
Signaling By ROBO Receptors R-HSA-376176	1/209	0.761537	0.78305	0	0	0.7	0.190691	MSI1
Membrane Trafficking R-HSA-199991	3/599	0.777854	0.798324	0	0	0.729222	0.183193	AP4S1;VPS37B;CTSC
Neddylation R-HSA-8951664	1/237	0.803432	0.823028	0	0	0.61607	0.134835	RBBP7
Processing Of Capped Intron-Containing Pre-mRNA R-HSA-72203	1/242	0.810104	0.828309	0	0	0.603135	0.127016	POLR2D
Vesicle-mediated Transport R-HSA-5653656	3/637	0.812177	0.828876	0	0	0.684163	0.142331	AP4S1;VPS37B;CTSC
Leishmania Infection R-HSA-9658195	1/247	0.816551	0.830586	0	0	0.590726	0.11972	YES1
Signaling By Interleukins R-HSA-449147	2/453	0.816895	0.830586	0	0	0.642453	0.129933	YES1;DUSP6
Platelet Activation, Signaling And Aggregation R-HSA-76002	1/254	0.825213	0.837484	0	0	0.574177	0.110307	SERPINE1
Neutrophil Degranulation R-HSA-6798695	2/468	0.830855	0.841646	0	0	0.621293	0.115125	LAMP1;CTSC
Translation R-HSA-72766	1/281	0.854984	0.863895	0	0	0.518095	0.0811712	MRPS18A
Asparagine N-linked Glycosylation R-HSA-446203	1/282	0.855984	0.863895	0	0	0.516225	0.0802747	CTSC
Cytokine Signaling In Immune System R-HSA-1280215	3/702	0.860566	0.86649	0	0	0.618445	0.0928691	EGR1;YES1;DUSP6
Immune System R-HSA-168256	10/1943	0.861729	0.86649	0	0	0.736211	0.109559	EGR1;MAVS;RNF213;YES1;LAMP1;UBE2C;TRIB3;CTSC;DUSP6;TRIM56
Signaling By GPCR R-HSA-372790	2/689	0.950785	0.95428	0	0	0.416629	0.0210263	FZD2;ARHGEF2
GPCR Ligand Binding R-HSA-500792	1/458	0.957633	0.95939	0	0	0.314564	0.0136178	FZD2
GPCR Downstream Signaling R-HSA-388396	1/619	0.986299	0.986299	0	0	0.230684	0.00318248	ARHGEF2

## Sheet: KEGG Pathway_SOD1
Term	Overlap	P-value	Adjusted P-value	Old P-value	Old Adjusted P-value	Odds Ratio	Combined Score	Genes
p53 signaling pathway	6/73	1.03662e-05	0.00145127	0	0	13.6374	156.516	CDK6;IGFBP3;SERPINE1;SESN2;MDM2;PMAIP1
Cell cycle	5/124	0.00159236	0.111465	0	0	6.33299	40.8005	WEE1;CDK6;ORC1;MDM2;CDC6
PI3K-Akt signaling pathway	8/354	0.00294631	0.116794	0	0	3.52565	20.5447	CDK6;BDNF;MDM2;ITGA6;BRCA1;LAMC1;FGF2;EPHA2
Breast cancer	5/147	0.00333698	0.116794	0	0	5.30104	30.2302	NOTCH1;FZD2;CDK6;BRCA1;FGF2
Lysosome	4/128	0.0114062	0.304202	0	0	4.82405	21.5809	LAMP1;CTNS;AP4S1;CTSC
Melanoma	3/72	0.0130372	0.304202	0	0	6.47107	28.0841	CDK6;MDM2;FGF2
Cellular senescence	4/156	0.0219739	0.401128	0	0	3.92982	15.0037	CDK6;IGFBP3;SERPINE1;MDM2
Small cell lung cancer	3/92	0.0248999	0.401128	0	0	5.01183	18.5081	CDK6;ITGA6;LAMC1
Human papillomavirus infection	6/331	0.0257868	0.401128	0	0	2.77477	10.1498	NOTCH1;FZD2;CDK6;MDM2;ITGA6;LAMC1
Pathways in cancer	8/531	0.0288355	0.40301	0	0	2.3113	8.19623	NOTCH1;FZD2;CDK6;MDM2;PMAIP1;ITGA6;LAMC1;FGF2
Ferroptosis	2/41	0.0316651	0.40301	0	0	7.58706	26.1947	SLC7A11;GCLM
Sphingolipid metabolism	2/49	0.0438505	0.511589	0	0	6.29311	19.6784	SGPL1;SPHK1
Glutathione metabolism	2/57	0.0574736	0.608015	0	0	5.37558	15.355	CHAC2;GCLM
MicroRNAs in cancer	5/310	0.0608015	0.608015	0	0	2.44763	6.8537	NOTCH1;CDK6;MDM2;IGF2BP1;BRCA1
Apelin signaling pathway	3/137	0.0669046	0.616116	0	0	3.32118	8.98208	EGR1;SPHK1;SERPINE1
Ubiquitin mediated proteolysis	3/140	0.0704133	0.616116	0	0	3.24796	8.61804	UBE2C;MDM2;BRCA1
Glioma	2/75	0.09245	0.634372	0	0	4.04641	9.63486	CDK6;MDM2
Chronic myeloid leukemia	2/76	0.0945413	0.634372	0	0	3.99153	9.41489	CDK6;MDM2
Hippo signaling pathway	3/163	0.0999151	0.634372	0	0	2.77782	6.39852	FZD2;SERPINE1;AJUBA
Primary bile acid biosynthesis	1/17	0.109561	0.634372	0	0	9.18889	20.3191	CYP7B1
ECM-receptor interaction	2/88	0.120623	0.634372	0	0	3.43249	7.26	ITGA6;LAMC1
Hypertrophic cardiomyopathy	2/90	0.125129	0.634372	0	0	3.35414	6.97127	TPM4;ITGA6
Steroid biosynthesis	1/20	0.127619	0.634372	0	0	7.73684	15.9279	LSS
One carbon pool by folate	1/20	0.127619	0.634372	0	0	7.73684	15.9279	MTHFD2
Dilated cardiomyopathy	2/96	0.138879	0.634372	0	0	3.13909	6.19706	TPM4;ITGA6
MAPK signaling pathway	4/294	0.14076	0.634372	0	0	2.04535	4.01031	BDNF;FGF2;DUSP6;EPHA2
Transcriptional misregulation in cancer	3/192	0.142844	0.634372	0	0	2.34813	4.56948	IGFBP3;MDM2;DUSP6
AGE-RAGE signaling pathway in diabetic complications	2/100	0.14822	0.634372	0	0	3.01036	5.74694	EGR1;SERPINE1
Epstein-Barr virus infection	3/202	0.158873	0.634372	0	0	2.229	4.10059	MAVS;CDK6;MDM2
Viral carcinogenesis	3/203	0.160506	0.634372	0	0	2.21774	4.0572	CDK6;MDM2;PMAIP1
Proteoglycans in cancer	3/205	0.163787	0.634372	0	0	2.19556	3.97219	FZD2;MDM2;FGF2
Biosynthesis of unsaturated fatty acids	1/27	0.168353	0.634372	0	0	5.65185	10.0699	ELOVL7
Fatty acid elongation	1/27	0.168353	0.634372	0	0	5.65185	10.0699	ELOVL7
Toxoplasmosis	2/112	0.176937	0.634372	0	0	2.68033	4.64222	ITGA6;LAMC1
Pentose phosphate pathway	1/30	0.185227	0.634372	0	0	5.06641	8.54286	H6PD
Regulation of actin cytoskeleton	3/218	0.185582	0.634372	0	0	2.06144	3.47201	DIAPH2;ITGA6;FGF2
RNA polymerase	1/31	0.190775	0.634372	0	0	4.89728	8.11313	POLR2D
Sphingolipid signaling pathway	2/119	0.194067	0.634372	0	0	2.51907	4.13015	SGPL1;SPHK1
Thyroid hormone signaling pathway	2/121	0.199001	0.634372	0	0	2.47648	3.99815	NOTCH1;MDM2
Ras signaling pathway	3/232	0.209846	0.634372	0	0	1.93404	3.01977	BDNF;FGF2;EPHA2
Tyrosine metabolism	1/36	0.217962	0.634372	0	0	4.19661	6.39327	FAHD1
Mucin type O-glycan biosynthesis	1/36	0.217962	0.634372	0	0	4.19661	6.39327	GCNT3
Purine metabolism	2/129	0.218876	0.634372	0	0	2.31954	3.52397	PFAS;NME1
Alanine, aspartate and glutamate metabolism	1/37	0.223289	0.634372	0	0	4.07984	6.11685	ASNS
Glycine, serine and threonine metabolism	1/40	0.239056	0.634372	0	0	3.76543	5.38855	CHDH
Measles	2/139	0.24394	0.634372	0	0	2.14914	3.03209	MAVS;CDK6
Bladder cancer	1/41	0.244241	0.634372	0	0	3.67111	5.1748	MDM2
Homologous recombination	1/41	0.244241	0.634372	0	0	3.67111	5.1748	BRCA1
Apoptosis	2/142	0.251487	0.634372	0	0	2.10277	2.90259	PMAIP1;CTSC
Signaling pathways regulating pluripotency of stem cells	2/143	0.254005	0.634372	0	0	2.08775	2.86106	FZD2;FGF2
ABC transporters	1/45	0.264632	0.634372	0	0	3.3367	4.43586	ABCC10
Gastric cancer	2/149	0.269119	0.634372	0	0	2.00193	2.62774	FZD2;FGF2
mTOR signaling pathway	2/154	0.281712	0.634372	0	0	1.93559	2.45214	FZD2;SESN2
Prion disease	3/273	0.284106	0.634372	0	0	1.63693	2.05992	EGR1;NOTCH1;LAMC1
Cushing syndrome	2/155	0.284229	0.634372	0	0	1.92284	2.41888	FZD2;CDK6
Cocaine addiction	1/49	0.284476	0.634372	0	0	3.05802	3.84426	BDNF
Hepatitis C	2/157	0.289261	0.634372	0	0	1.89783	2.35412	MAVS;CDK6
Cysteine and methionine metabolism	1/50	0.289354	0.634372	0	0	2.99546	3.71469	GCLM
Fanconi anemia pathway	1/54	0.308536	0.634372	0	0	2.76883	3.25592	BRCA1
Wnt signaling pathway	2/166	0.311845	0.634372	0	0	1.79286	2.08914	SFRP2;FZD2
Hepatocellular carcinoma	2/168	0.316845	0.634372	0	0	1.77108	2.03558	FZD2;CDK6
Hedgehog signaling pathway	1/56	0.317933	0.634372	0	0	2.66788	3.05716	HHAT
Pyrimidine metabolism	1/56	0.317933	0.634372	0	0	2.66788	3.05716	NME1
Influenza A	2/172	0.326822	0.634372	0	0	1.72906	1.93368	MAVS;CDK6
VEGF signaling pathway	1/59	0.331792	0.634372	0	0	2.5295	2.79066	SPHK1
Notch signaling pathway	1/59	0.331792	0.634372	0	0	2.5295	2.79066	NOTCH1
Steroid hormone biosynthesis	1/61	0.340876	0.634372	0	0	2.44494	2.63133	CYP7B1
Tuberculosis	2/180	0.346656	0.634372	0	0	1.65068	1.74877	LAMP1;SPHK1
Basal cell carcinoma	1/63	0.349837	0.634372	0	0	2.36583	2.4848	FZD2
Cytosolic DNA-sensing pathway	1/63	0.349837	0.634372	0	0	2.36583	2.4848	MAVS
Axon guidance	2/182	0.351586	0.634372	0	0	1.63217	1.70611	EFNB2;EPHA2
Acute myeloid leukemia	1/67	0.367398	0.634372	0	0	2.222	2.22491	DUSP6
Retinol metabolism	1/68	0.371714	0.634372	0	0	2.18872	2.16603	CYP27C1
Kaposi sarcoma-associated herpesvirus infection	2/193	0.378463	0.634372	0	0	1.53731	1.49371	CDK6;FGF2
Central carbon metabolism in cancer	1/70	0.380259	0.634372	0	0	2.12507	2.05473	SLC1A5
RIG-I-like receptor signaling pathway	1/70	0.380259	0.634372	0	0	2.12507	2.05473	MAVS
Adherens junction	1/71	0.384488	0.634372	0	0	2.0946	2.00211	YES1
Non-small cell lung cancer	1/72	0.388688	0.634372	0	0	2.065	1.95138	CDK6
Focal adhesion	2/201	0.397722	0.634372	0	0	1.47491	1.35987	ITGA6;LAMC1
Gastric acid secretion	1/76	0.405207	0.634372	0	0	1.95447	1.76558	SLC4A2
Pancreatic cancer	1/76	0.405207	0.634372	0	0	1.95447	1.76558	CDK6
Arrhythmogenic right ventricular cardiomyopathy	1/77	0.409267	0.634372	0	0	1.92865	1.72304	ITGA6
RNA degradation	1/79	0.417305	0.634372	0	0	1.87901	1.64214	EXOSC6
Rap1 signaling pathway	2/210	0.419057	0.634372	0	0	1.41045	1.22673	FGF2;EPHA2
Herpes simplex virus 1 infection	4/498	0.440002	0.634372	0	0	1.1882	0.975481	MAVS;ZNF470;ZFP90;ZNF850
Complement and coagulation cascades	1/85	0.440772	0.634372	0	0	1.74427	1.42895	SERPINE1
Colorectal cancer	1/86	0.444591	0.634372	0	0	1.72366	1.3972	PMAIP1
Cardiac muscle contraction	1/87	0.448384	0.634372	0	0	1.70353	1.36641	TPM4
Human cytomegalovirus infection	2/225	0.453747	0.634372	0	0	1.31457	1.03879	CDK6;MDM2
GABAergic synapse	1/89	0.455894	0.634372	0	0	1.66465	1.30757	SLC38A1
Bile secretion	1/90	0.45961	0.634372	0	0	1.64586	1.27945	SLC4A2
Th1 and Th2 cell differentiation	1/92	0.466968	0.634372	0	0	1.60952	1.22565	NOTCH1
Salivary secretion	1/93	0.470609	0.634372	0	0	1.59195	1.1999	SLC4A2
GnRH signaling pathway	1/93	0.470609	0.634372	0	0	1.59195	1.1999	EGR1
Fc gamma R-mediated phagocytosis	1/97	0.484929	0.634372	0	0	1.52531	1.10395	SPHK1
Prostate cancer	1/97	0.484929	0.634372	0	0	1.52531	1.10395	MDM2
Chemical carcinogenesis	2/239	0.485046	0.634372	0	0	1.23604	0.894285	CDC6;FGF2
Calcium signaling pathway	2/240	0.48724	0.634372	0	0	1.23078	0.884929	SPHK1;FGF2
Choline metabolism in cancer	1/98	0.488449	0.634372	0	0	1.50951	1.08159	CHKA
mRNA surveillance pathway	1/98	0.488449	0.634372	0	0	1.50951	1.08159	MSI1
Glycerophospholipid metabolism	1/98	0.488449	0.634372	0	0	1.50951	1.08159	CHKA
Hematopoietic cell lineage	1/99	0.491944	0.634372	0	0	1.49403	1.05985	ITGA6
Melanogenesis	1/101	0.498865	0.634372	0	0	1.464	1.0181	FZD2
Shigellosis	2/246	0.500279	0.634372	0	0	1.20015	0.831209	MDM2;ARHGEF2
Amoebiasis	1/102	0.50229	0.634372	0	0	1.44943	0.998047	LAMC1
Chagas disease	1/102	0.50229	0.634372	0	0	1.44943	0.998047	SERPINE1
Longevity regulating pathway	1/102	0.50229	0.634372	0	0	1.44943	0.998047	SESN2
Pancreatic secretion	1/102	0.50229	0.634372	0	0	1.44943	0.998047	SLC4A2
Protein digestion and absorption	1/103	0.505691	0.634372	0	0	1.43515	0.978526	SLC1A5
C-type lectin receptor signaling pathway	1/104	0.50907	0.634372	0	0	1.42114	0.959513	MDM2
Endocytosis	2/252	0.513106	0.634372	0	0	1.17099	0.781366	MDM2;VPS37B
Parathyroid hormone synthesis, secretion and action	1/106	0.515759	0.634372	0	0	1.39393	0.922945	EGR1
Glucagon signaling pathway	1/107	0.519069	0.634372	0	0	1.38071	0.905358	SIK2
Drug metabolism	1/108	0.522357	0.634372	0	0	1.36774	0.888215	NME1
Insulin resistance	1/108	0.522357	0.634372	0	0	1.36774	0.888215	TRIB3
HIF-1 signaling pathway	1/109	0.525623	0.634372	0	0	1.35501	0.871502	SERPINE1
Glutamatergic synapse	1/114	0.541621	0.648094	0	0	1.29472	0.793909	SLC38A1
Growth hormone synthesis, secretion and action	1/119	0.557084	0.655393	0	0	1.23955	0.725184	IGFBP3
Neurotrophin signaling pathway	1/119	0.557084	0.655393	0	0	1.23955	0.725184	BDNF
FoxO signaling pathway	1/131	0.592114	0.6908	0	0	1.12444	0.589271	MDM2
Autophagy	1/137	0.608584	0.704026	0	0	1.07451	0.533624	LAMP1
Fluid shear stress and atherosclerosis	1/139	0.613925	0.704026	0	0	1.05883	0.516584	ARHGEF2
Huntington disease	2/306	0.618537	0.704026	0	0	0.96033	0.461341	BDNF;POLR2D
Cell adhesion molecules	1/148	0.637082	0.713146	0	0	0.99355	0.447949	ITGA6
Phospholipase D signaling pathway	1/148	0.637082	0.713146	0	0	0.99355	0.447949	SPHK1
Adrenergic signaling in cardiomyocytes	1/150	0.642037	0.713146	0	0	0.980114	0.434298	TPM4
Phagosome	1/152	0.646926	0.713146	0	0	0.967035	0.421167	LAMP1
Ribosome	1/158	0.661197	0.723184	0	0	0.929795	0.38466	MRPS18A
Hepatitis B	1/162	0.670391	0.727556	0	0	0.90651	0.362508	MAVS
Tight junction	1/169	0.685889	0.73865	0	0	0.86843	0.327432	ARHGEF2
NOD-like receptor signaling pathway	1/181	0.710793	0.759626	0	0	0.810041	0.276528	MAVS
Alcoholism	1/186	0.720581	0.764253	0	0	0.787948	0.258208	BDNF
Pathogenic Escherichia coli infection	1/197	0.740973	0.779972	0	0	0.743311	0.222838	ARHGEF2
Human immunodeficiency virus 1 infection	1/212	0.76642	0.800296	0	0	0.689942	0.183542	WEE1
cAMP signaling pathway	1/216	0.772776	0.800296	0	0	0.676968	0.174499	BDNF
Human T-cell leukemia virus 1 infection	1/219	0.77743	0.800296	0	0	0.66755	0.168064	EGR1
Coronavirus disease	1/232	0.796528	0.81397	0	0	0.629565	0.143222	MAVS
Salmonella infection	1/249	0.819068	0.830939	0	0	0.585902	0.116939	VPS11
Pathways of neurodegeneration	2/475	0.837039	0.843061	0	0	0.611877	0.108844	FZD2;BDNF
Alzheimer disease	1/369	0.921235	0.921235	0	0	0.392432	0.0321952	FZD2

## Sheet: GO_Biological_Process_TARDBP
Supplemental Table 3: List of GO term annotations of Biological Process, Molecular Function, Cellular component, Reactome and KEGG pathway analysis of TARDBP-ALS obtained by functional enrichment analysis (EnrichR)
Term	Overlap	P-value	Adjusted P-value	Old P-value	Old Adjusted P-value	Odds Ratio	Combined Score	Genes
Negative Regulation Of Protein Kinase Activity (GO:0006469)	5/88	1.42068e-05	0.00967481	0	0	18.3939	205.309	CDKN1A;DUSP3;GADD45A;HSPB1;TRIB3
Regulation Of Cyclin-Dependent Protein Kinase Activity (GO:1904029)	4/53	3.53961e-05	0.0103499	0	0	24.59	252.02	HERC5;CDKN1A;SERTAD1;GADD45A
Regulation Of Protein Serine/Threonine Kinase Activity (GO:0071900)	5/112	4.55944e-05	0.0103499	0	0	14.2509	142.448	HERC5;CDKN1A;SERTAD1;GADD45A;TRIB3
Cellular Response To Acid Chemical (GO:0071229)	3/27	0.000113072	0.0128336	0	0	37.1381	337.492	CPEB1;RRAGC;SESN2
Heat Acclimation (GO:0010286)	2/5	0.000119932	0.0128336	0	0	195.363	1763.85	HSPA6;HSPA1B
Cellular Heat Acclimation (GO:0070370)	2/5	0.000119932	0.0128336	0	0	195.363	1763.85	HSPA6;HSPA1B
Regulation Of Vasculature Development (GO:1901342)	3/30	0.000155771	0.0128336	0	0	33.0066	289.373	HMOX1;HTATIP2;EPHA2
Response To Amino Acid (GO:0043200)	3/30	0.000155771	0.0128336	0	0	33.0066	289.373	CPEB1;RRAGC;SESN2
Regulation Of Cyclin-Dependent Protein Serine/Threonine Kinase Activity (GO:0000079)	4/79	0.000169607	0.0128336	0	0	16.0444	139.298	HERC5;CDKN1A;SERTAD1;GADD45A
Regulation Of Phosphorylation (GO:0042325)	4/82	0.000195888	0.01334	0	0	15.425	131.698	CDKN1A;SESN2;HSPB1;ITGA6
Cellular Response To Amino Acid Stimulus (GO:0071230)	3/35	0.000247987	0.0153143	0	0	27.8424	231.151	CPEB1;RRAGC;SESN2
Negative Regulation Of Protein Kinase B Signaling (GO:0051898)	3/36	0.000269855	0.0153143	0	0	26.9973	221.854	DDIT3;PHLDA3;EPHA2
Cellular Response To Heat (GO:0034605)	3/40	0.000369691	0.0190673	0	0	24.0738	190.252	HSPA6;HMOX1;HSPA1B
Response To Amino Acid Starvation (GO:1990928)	3/41	0.00039788	0.0190673	0	0	23.4391	183.513	CDKN1A;RRAGC;SESN2
Cellular Response To Amino Acid Starvation (GO:0034198)	3/42	0.000427415	0.0190673	0	0	22.837	177.164	CDKN1A;RRAGC;SESN2
Response To Unfolded Protein (GO:0006986)	3/44	0.000490629	0.0190673	0	0	21.7208	165.509	DDIT3;HSPA6;HSPB1
Intrinsic Apoptotic Signaling Pathway (GO:0097193)	4/105	0.000503982	0.0190673	0	0	11.8986	90.3456	CDKN1A;DDIT3;TRIB3;EPHA2
Cellular Response To Organonitrogen Compound (GO:0071417)	4/105	0.000503982	0.0190673	0	0	11.8986	90.3456	CRHBP;CPEB1;RRAGC;SESN2
Response To Endoplasmic Reticulum Stress (GO:0034976)	4/114	0.000687108	0.0230683	0	0	10.9201	79.5314	JUN;DDIT3;TRIB3;ATF3
Cellular Response To Oxidative Stress (GO:0034599)	4/117	0.00075741	0.0230683	0	0	10.6286	76.3728	JUN;SESN2;HMOX1;HSPA1B
Regulation Of Apoptotic Process (GO:0042981)	9/705	0.000760013	0.0230683	0	0	4.0773	29.2839	JUN;NUAK2;GADD45A;OSGIN1;HSPB1;ITGA6;HSPA1B;HTATIP2;PHLDA3
Regulation Of Transcription From RNA Polymerase II Promoter In Response To Stress (GO:0043618)	2/12	0.000779106	0.0230683	0	0	58.5882	419.337	DDIT3;HMOX1
Porphyrin-Containing Compound Catabolic Process (GO:0006787)	2/12	0.000779106	0.0230683	0	0	58.5882	419.337	UROD;HMOX1
Negative Regulation Of DNA-templated Transcription (GO:0045892)	11/1025	0.000816534	0.0231134	0	0	3.47802	24.7303	L3MBTL3;JUN;ZIC2;GADD45A;DDIT3;MAFG;BHLHE40;ZNF658;IRF2BP2;TRIB3;ATF3
Carboxylic Acid Transport (GO:0046942)	3/53	0.000848511	0.0231134	0	0	17.803	125.903	SLC16A1;SLC16A6;SLC1A5
Regulation Of Blood Vessel Endothelial Cell Migration (GO:0043535)	3/54	0.000896181	0.0234529	0	0	17.453	122.474	GADD45A;HSPB1;EPHA2
Negative Regulation Of Growth (GO:0045926)	4/124	0.000940996	0.0234529	0	0	10.0051	69.7209	CDKN1A;SESN2;OSGIN1;HSPA1B
Negative Regulation Of Cell Growth (GO:0030308)	4/125	0.000969559	0.0234529	0	0	9.92186	68.8445	CDKN1A;SESN2;OSGIN1;HSPA1B
Cellular Response To Starvation (GO:0009267)	4/126	0.000998728	0.0234529	0	0	9.84004	67.9851	CDKN1A;NUAK2;RRAGC;SESN2
Negative Regulation Of Nucleic Acid-Templated Transcription (GO:1903507)	7/456	0.00106342	0.0241397	0	0	4.82084	33.0047	L3MBTL3;JUN;ZIC2;DDIT3;BHLHE40;ZNF658;TRIB3
N-acetylglucosamine Metabolic Process (GO:0006044)	2/15	0.0012311	0.0270446	0	0	45.0611	301.902	GNPDA1;CHST3
Negative Regulation Of Intracellular Signal Transduction (GO:1902532)	5/231	0.00129422	0.0273481	0	0	6.7066	44.5979	DUSP3;NUAK2;DDIT3;PHLDA3;EPHA2
Regulation Of Protein Kinase B Signaling (GO:0051896)	4/136	0.00132524	0.0273481	0	0	9.08999	60.2318	GDF15;DDIT3;PHLDA3;EPHA2
Regulation Of Cellular Catabolic Process (GO:0031329)	3/63	0.00140289	0.028099	0	0	14.8284	97.4108	DDIT3;HSPB1;TRIB3
Positive Regulation Of Programmed Cell Death (GO:0043068)	5/245	0.001677	0.0326296	0	0	6.3109	40.3314	JUN;GADD45A;ITGA6;HTATIP2;PHLDA3
Negative Regulation Of Extrinsic Apoptotic Signaling Pathway (GO:2001237)	3/70	0.00190034	0.0359482	0	0	13.2744	83.174	HMOX1;ITGA6;HSPA1B
Positive Regulation Of Apoptotic Process (GO:0043065)	5/270	0.00255885	0.0470966	0	0	5.70827	34.0681	JUN;GADD45A;DDIT3;ITGA6;PHLDA3
Positive Regulation Of Ubiquitin-Dependent Protein Catabolic Process (GO:2000060)	3/83	0.00308807	0.0553414	0	0	11.1101	64.2186	L3MBTL3;TRIB3;HSPA1B
Cellular Response To Peptide Hormone Stimulus (GO:0071375)	3/89	0.00376026	0.0656599	0	0	10.3318	57.6854	CRHBP;CPEB1;TRIB3
Chaperone Cofactor-Dependent Protein Refolding (GO:0051085)	2/27	0.00400537	0.0681914	0	0	23.4176	129.268	HSPA6;HSPA1B
Cell-Substrate Junction Assembly (GO:0007044)	2/28	0.00430376	0.0714843	0	0	22.5158	122.672	ITGA6;WHAMM
Integrated Stress Response Signaling (GO:0140467)	2/29	0.00461214	0.0747826	0	0	21.6808	116.623	JUN;DDIT3
Intrinsic Apoptotic Signaling Pathway In Response To Endoplasmic Reticulum Stress (GO:0070059)	2/30	0.00493046	0.0780847	0	0	20.9055	111.057	DDIT3;TRIB3
Negative Regulation Of Transcription By RNA Polymerase II (GO:0000122)	8/763	0.00506771	0.0784343	0	0	3.27708	17.3189	JUN;GADD45A;DDIT3;MAFG;BHLHE40;IRF2BP2;TRIB3;ATF3
Negative Regulation Of Developmental Growth (GO:0048640)	2/31	0.00525863	0.0795805	0	0	20.1836	105.921	CDKN1A;GDF15
'De Novo' Post-Translational Protein Folding (GO:0051084)	2/32	0.00559658	0.0822949	0	0	19.5098	101.17	HSPA6;HSPA1B
Regulation Of MAPK Cascade (GO:0043408)	4/204	0.00570216	0.0822949	0	0	5.97879	30.8919	DUSP3;GDF15;ADRA1B;EPHA2
Regulation Of Angiogenesis (GO:0045765)	4/205	0.00580052	0.0822949	0	0	5.94874	30.6349	HSPB1;HMOX1;HTATIP2;EPHA2
DNA Damage Response, Signal Transduction By P53 Class Mediator (GO:0030330)	2/36	0.00704483	0.0970808	0	0	17.2111	85.2888	CDKN1A;SESN2
Small GTPase Mediated Signal Transduction (GO:0007264)	3/112	0.00712781	0.0970808	0	0	8.14227	40.2534	CDKN1A;RIT1;RRAGC
Negative Regulation Of Smooth Muscle Cell Proliferation (GO:0048662)	2/37	0.00743065	0.097313	0	0	16.7185	81.9564	CDKN1A;HMOX1
Regulation Of Vascular Associated Smooth Muscle Cell Proliferation (GO:1904705)	2/37	0.00743065	0.097313	0	0	16.7185	81.9564	CDKN1A;JUN
Regulation Of Cell Growth (GO:0001558)	4/227	0.00825952	0.106127	0	0	5.35589	25.6889	CDKN1A;SESN2;OSGIN1;HSPA1B
Regulation Of Protein Kinase Activity (GO:0045859)	3/119	0.00841597	0.106135	0	0	7.64822	36.5403	CDKN1A;HSPB1;TRIB3
Negative Regulation Of Multicellular Organismal Process (GO:0051241)	4/231	0.00876976	0.108586	0	0	5.26045	24.9158	CRHBP;BTN2A2;GDF15;DDIT3
Cellular Response To Glucose Starvation (GO:0042149)	2/42	0.00949891	0.115028	0	0	14.625	68.1025	NUAK2;SESN2
Regulation Of Transcription By RNA Polymerase II (GO:0006357)	14/2028	0.00972659	0.115028	0	0	2.22393	10.3032	JUN;BCL11B;GADD45A;IRF2BP2;METTL23;ZIC2;DDIT3;MAFG;BHLHE40;ZNF878;TRIB3;ITGA6;ATF3;HTATIP2
Ephrin Receptor Signaling Pathway (GO:0048013)	2/43	0.00993992	0.115028	0	0	14.2676	65.7906	YES1;EPHA2
Regulation Of Anatomical Structure Morphogenesis (GO:0022603)	3/127	0.0100456	0.115028	0	0	7.1519	32.9032	HMOX1;HTATIP2;EPHA2
Regulation Of Autophagy (GO:0010506)	4/241	0.0101346	0.115028	0	0	5.03593	23.124	RRAGC;DDIT3;HSPB1;TRIB3
Transmembrane Receptor Protein Serine/Threonine Kinase Signaling Pathway (GO:0007178)	3/130	0.0107007	0.119161	0	0	6.9819	31.68	FAM83G;JUN;GDF15
Regulation Of Protein Modification Process (GO:0031399)	2/45	0.0108487	0.119161	0	0	13.6026	61.5342	SESN2;HSPB1
Positive Regulation Of Blood Vessel Endothelial Cell Migration (GO:0043536)	2/46	0.0113164	0.122325	0	0	13.2928	59.5716	HSPB1;HMOX1
Positive Regulation Of Smooth Muscle Cell Proliferation (GO:0048661)	2/47	0.0117929	0.124115	0	0	12.9967	57.7088	JUN;HMOX1
Cellular Response To Metal Ion (GO:0071248)	3/135	0.0118465	0.124115	0	0	6.71574	29.7892	CRHBP;JUN;ZNF658
Positive Regulation Of Reactive Oxygen Species Metabolic Process (GO:2000379)	2/48	0.0122781	0.124796	0	0	12.7136	55.9389	CDKN1A;GADD45A
Cellular Response To Radiation (GO:0071478)	2/48	0.0122781	0.124796	0	0	12.7136	55.9389	CDKN1A;GADD45A
Intrinsic Apoptotic Signaling Pathway In Response To DNA Damage (GO:0008630)	2/49	0.0127718	0.127906	0	0	12.4424	54.2554	PHLDA3;EPHA2
Regulation Of TORC1 Signaling (GO:1903432)	2/50	0.0132742	0.131011	0	0	12.1826	52.6524	RRAGC;SESN2
SMAD Protein Signal Transduction (GO:0060395)	2/51	0.0137851	0.13285	0	0	11.9334	51.1246	JUN;GDF15
Cellular Response To Oxygen-Containing Compound (GO:1901701)	5/406	0.0138507	0.13285	0	0	3.74621	16.0316	CRHBP;JUN;CPEB1;RRAGC;SESN2
Cellular Response To Ionizing Radiation (GO:0071479)	2/52	0.0143044	0.132983	0	0	11.6941	49.6671	CDKN1A;GADD45A
Regulation Of DNA-templated Transcription (GO:0006355)	13/1922	0.0149933	0.132983	0	0	2.15299	9.04287	L3MBTL3;JUN;IGSF1;IRF2BP2;ZIC2;DDIT3;MAFG;BHLHE40;ZNF878;ZNF658;TRIB3;ATF3;HTATIP2
Negative Regulation Of TOR Signaling (GO:0032007)	2/54	0.015368	0.132983	0	0	11.2432	46.9456	NUAK2;SESN2
Negative Regulation Of Protein Phosphorylation (GO:0001933)	3/149	0.0154191	0.132983	0	0	6.06747	25.3144	CDKN1A;HSPB1;TRIB3
Regulation Of Reactive Oxygen Species Metabolic Process (GO:2000377)	2/56	0.0164647	0.132983	0	0	10.8257	44.4561	CDKN1A;GADD45A
Positive Regulation Of Cellular Metabolic Process (GO:0031325)	2/56	0.0164647	0.132983	0	0	10.8257	44.4561	CDKN1A;GADD45A
RNA Catabolic Process (GO:0006401)	2/57	0.0170253	0.132983	0	0	10.6283	43.2898	EXOSC6;HSPA1B
Signal Transduction In Response To DNA Damage (GO:0042770)	2/57	0.0170253	0.132983	0	0	10.6283	43.2898	GADD45A;SESN2
Positive Regulation Of Focal Adhesion Disassembly (GO:0120183)	1/5	0.0173795	0.132983	0	0	72.1957	292.57	DUSP3
Succinate Transport (GO:0015744)	1/5	0.0173795	0.132983	0	0	72.1957	292.57	SLC16A1
L-aspartate Import Across Plasma Membrane (GO:0140009)	1/5	0.0173795	0.132983	0	0	72.1957	292.57	SLC1A5
L-aspartate Transmembrane Transport (GO:0070778)	1/5	0.0173795	0.132983	0	0	72.1957	292.57	SLC1A5
Regulation Of Focal Adhesion Disassembly (GO:0120182)	1/5	0.0173795	0.132983	0	0	72.1957	292.57	DUSP3
PERK-mediated Unfolded Protein Response (GO:0036499)	1/5	0.0173795	0.132983	0	0	72.1957	292.57	DDIT3
Inflammatory Response To Wounding (GO:0090594)	1/5	0.0173795	0.132983	0	0	72.1957	292.57	HMOX1
Negative Regulation Of Transcription From RNA Polymerase II Promoter In Response To Stress (GO:0097201)	1/5	0.0173795	0.132983	0	0	72.1957	292.57	JUN
Regulation Of Monoatomic Anion Transport (GO:0044070)	1/5	0.0173795	0.132983	0	0	72.1957	292.57	CA2
Regulation Of Translation In Response To Endoplasmic Reticulum Stress (GO:0036490)	1/5	0.0173795	0.132983	0	0	72.1957	292.57	SESN2
Anterior/Posterior Pattern Specification (GO:0009952)	2/59	0.0181706	0.134249	0	0	10.2544	41.0991	DDIT3;BHLHE40
Positive Regulation Of Interleukin-8 Production (GO:0032757)	2/61	0.0193476	0.134249	0	0	9.90578	39.0802	DDIT3;HSPA1B
Negative Regulation Of Kinase Activity (GO:0033673)	2/62	0.0199479	0.134249	0	0	9.7402	38.1293	HSPB1;TRIB3
Regulation Of Cell Cycle (GO:0051726)	4/298	0.0205415	0.134249	0	0	4.04783	15.727	CDKN1A;JUN;GADD45A;TBRG4
ATF6-mediated Unfolded Protein Response (GO:0036500)	1/6	0.0208195	0.134249	0	0	57.7536	223.614	DDIT3
Synaptic Transmission, Dopaminergic (GO:0001963)	1/6	0.0208195	0.134249	0	0	57.7536	223.614	CRHBP
N-acetylneuraminate Catabolic Process (GO:0019262)	1/6	0.0208195	0.134249	0	0	57.7536	223.614	GNPDA1
Glutathione Biosynthetic Process (GO:0006750)	1/6	0.0208195	0.134249	0	0	57.7536	223.614	GCLM
Actin Filament Reorganization (GO:0090527)	1/6	0.0208195	0.134249	0	0	57.7536	223.614	WHAMM
Angiotensin-Activated Signaling Pathway (GO:0038166)	1/6	0.0208195	0.134249	0	0	57.7536	223.614	CA2
Regulation Of Mitochondrial mRNA Stability (GO:0044528)	1/6	0.0208195	0.134249	0	0	57.7536	223.614	TBRG4
Regulation Of Nucleotide-Binding Oligomerization Domain Containing 2 Signaling Pathway (GO:0070432)	1/6	0.0208195	0.134249	0	0	57.7536	223.614	HSPA1B
Polyadenylation-Dependent snoRNA 3'-End Processing (GO:0071051)	1/6	0.0208195	0.134249	0	0	57.7536	223.614	EXOSC6
Response To Cocaine (GO:0042220)	1/6	0.0208195	0.134249	0	0	57.7536	223.614	CRHBP
Positive Regulation Of Endoplasmic Reticulum Stress-Induced Intrinsic Apoptotic Signaling Pathway (GO:1902237)	1/6	0.0208195	0.134249	0	0	57.7536	223.614	DDIT3
Response To Reactive Oxygen Species (GO:0000302)	2/66	0.0224259	0.134249	0	0	9.1296	34.67	JUN;HMOX1
Skin Development (GO:0043588)	2/68	0.0237104	0.134249	0	0	8.85205	33.123	ITGA6;EPHA2
Stress-Induced Premature Senescence (GO:0090400)	1/7	0.0242477	0.134249	0	0	48.1256	179	CDKN1A
ER Overload Response (GO:0006983)	1/7	0.0242477	0.134249	0	0	48.1256	179	DDIT3
Positive Regulation Of Microtubule Nucleation (GO:0090063)	1/7	0.0242477	0.134249	0	0	48.1256	179	HSPA1B
Regulation Of Heterochromatin Formation (GO:0031445)	1/7	0.0242477	0.134249	0	0	48.1256	179	L3MBTL3
U4 snRNA 3'-End Processing (GO:0034475)	1/7	0.0242477	0.134249	0	0	48.1256	179	EXOSC6
Amino Sugar Catabolic Process (GO:0046348)	1/7	0.0242477	0.134249	0	0	48.1256	179	GNPDA1
Anterograde Axonal Protein Transport (GO:0099641)	1/7	0.0242477	0.134249	0	0	48.1256	179	HSPB1
Axo-Dendritic Protein Transport (GO:0099640)	1/7	0.0242477	0.134249	0	0	48.1256	179	HSPB1
Nonribosomal Peptide Biosynthetic Process (GO:0019184)	1/7	0.0242477	0.134249	0	0	48.1256	179	GCLM
Lens Fiber Cell Development (GO:0070307)	1/7	0.0242477	0.134249	0	0	48.1256	179	EPHA2
Peptidyl-Tyrosine Dephosphorylation Involved In Inactivation Of Protein Kinase Activity (GO:1990264)	1/7	0.0242477	0.134249	0	0	48.1256	179	DUSP3
Protein Localization To Presynapse (GO:1905383)	1/7	0.0242477	0.134249	0	0	48.1256	179	HSPB1
Cellular Response To Angiotensin (GO:1904385)	1/7	0.0242477	0.134249	0	0	48.1256	179	CA2
Cellular Response To Potassium Ion (GO:0035865)	1/7	0.0242477	0.134249	0	0	48.1256	179	CRHBP
Regulation Of DNA-templated Transcription In Response To Stress (GO:0043620)	1/7	0.0242477	0.134249	0	0	48.1256	179	DDIT3
Response To Potassium Ion (GO:0035864)	1/7	0.0242477	0.134249	0	0	48.1256	179	CRHBP
Positive Regulation Of Cell Migration By Vascular Endothelial Growth Factor Signaling Pathway (GO:0038089)	1/7	0.0242477	0.134249	0	0	48.1256	179	HSPB1
Transforming Growth Factor Beta Receptor Signaling Pathway (GO:0007179)	2/72	0.0263676	0.136516	0	0	8.34454	30.3376	JUN;GDF15
Cellular Response To Hypoxia (GO:0071456)	2/72	0.0263676	0.136516	0	0	8.34454	30.3376	CPEB1;HMOX1
Response To Ionizing Radiation (GO:0010212)	2/72	0.0263676	0.136516	0	0	8.34454	30.3376	CDKN1A;GADD45A
RNA Processing (GO:0006396)	3/183	0.0263741	0.136516	0	0	4.91294	17.8603	EXOSC6;RRAGC;TBRG4
Cellular Response To Decreased Oxygen Levels (GO:0036294)	2/73	0.02705	0.136516	0	0	8.22659	29.6986	CPEB1;HMOX1
Monocarboxylic Acid Transport (GO:0015718)	2/73	0.02705	0.136516	0	0	8.22659	29.6986	SLC16A1;SLC16A6
Positive Regulation Of Ligase Activity (GO:0051351)	1/8	0.027664	0.136516	0	0	41.2484	147.984	GCLM
Regulation Of Epidermis Development (GO:0045682)	1/8	0.027664	0.136516	0	0	41.2484	147.984	MAFG
Glucosamine-Containing Compound Catabolic Process (GO:1901072)	1/8	0.027664	0.136516	0	0	41.2484	147.984	GNPDA1
Glutamine Transport (GO:0006868)	1/8	0.027664	0.136516	0	0	41.2484	147.984	SLC1A5
UDP-N-acetylglucosamine Biosynthetic Process (GO:0006048)	1/8	0.027664	0.136516	0	0	41.2484	147.984	GNPDA1
Positive Regulation Of Tumor Necrosis Factor-Mediated Signaling Pathway (GO:1903265)	1/8	0.027664	0.136516	0	0	41.2484	147.984	HSPA1B
Regulation Of DNA-templated Transcription Initiation (GO:2000142)	1/8	0.027664	0.136516	0	0	41.2484	147.984	JUN
Positive Regulation Of Blood Vessel Endothelial Cell Proliferation Involved In Sprouting Angiogenesis (GO:1903589)	1/8	0.027664	0.136516	0	0	41.2484	147.984	HMOX1
Skin Morphogenesis (GO:0043589)	1/8	0.027664	0.136516	0	0	41.2484	147.984	ITGA6
Regulation Of TOR Signaling (GO:0032006)	2/78	0.0305675	0.138865	0	0	7.68344	26.7984	NUAK2;RRAGC
Somatic Recombination Of Immunoglobulin Genes Involved In Immune Response (GO:0002204)	1/9	0.0310685	0.138865	0	0	36.0906	125.291	EXOSC6
Negative Regulation Of Leukocyte Migration (GO:0002686)	1/9	0.0310685	0.138865	0	0	36.0906	125.291	HMOX1
Positive Regulation Of mRNA 3'-End Processing (GO:0031442)	1/9	0.0310685	0.138865	0	0	36.0906	125.291	CPEB1
Tetrapyrrole Metabolic Process (GO:0033013)	1/9	0.0310685	0.138865	0	0	36.0906	125.291	UROD
Amino Sugar Biosynthetic Process (GO:0046349)	1/9	0.0310685	0.138865	0	0	36.0906	125.291	GNPDA1
Nuclear mRNA Surveillance (GO:0071028)	1/9	0.0310685	0.138865	0	0	36.0906	125.291	EXOSC6
Peptidyl-Cysteine Modification (GO:0018198)	1/9	0.0310685	0.138865	0	0	36.0906	125.291	HHAT
Mitochondrial RNA Processing (GO:0000963)	1/9	0.0310685	0.138865	0	0	36.0906	125.291	TBRG4
Regulation Of RNA Polymerase II Regulatory Region Sequence-Specific DNA Binding (GO:1903025)	1/9	0.0310685	0.138865	0	0	36.0906	125.291	DDIT3
Ectoderm Development (GO:0007398)	1/9	0.0310685	0.138865	0	0	36.0906	125.291	ITGA6
Response To Insulin (GO:0032868)	2/79	0.0312917	0.138865	0	0	7.58327	26.2715	CPEB1;TRIB3
Negative Regulation Of Protein Serine/Threonine Kinase Activity (GO:0071901)	2/80	0.0320227	0.138865	0	0	7.48567	25.7605	CDKN1A;GADD45A
Regulation Of Interleukin-8 Production (GO:0032677)	2/81	0.0327605	0.138865	0	0	7.39054	25.2648	DDIT3;HSPA1B
Vascular Transport (GO:0010232)	2/83	0.0342559	0.138865	0	0	7.20733	24.3168	SLC16A1;SLC1A5
Positive Regulation Of Proteasomal Ubiquitin-Dependent Protein Catabolic Process (GO:0032436)	2/83	0.0342559	0.138865	0	0	7.20733	24.3168	TRIB3;HSPA1B
Negative Regulation Of Inclusion Body Assembly (GO:0090084)	1/10	0.0344613	0.138865	0	0	32.0789	108.039	HSPA1B
N-acetylneuraminate Metabolic Process (GO:0006054)	1/10	0.0344613	0.138865	0	0	32.0789	108.039	GNPDA1
Regulation Of Inclusion Body Assembly (GO:0090083)	1/10	0.0344613	0.138865	0	0	32.0789	108.039	HSPA1B
Heme Catabolic Process (GO:0042167)	1/10	0.0344613	0.138865	0	0	32.0789	108.039	HMOX1
UDP-N-acetylglucosamine Metabolic Process (GO:0006047)	1/10	0.0344613	0.138865	0	0	32.0789	108.039	GNPDA1
Regulation Of Microtubule Nucleation (GO:0010968)	1/10	0.0344613	0.138865	0	0	32.0789	108.039	HSPA1B
Positive Regulation Of Transcription From RNA Polymerase II Promoter In Response To Endoplasmic Reticulum Stress (GO:1990440)	1/10	0.0344613	0.138865	0	0	32.0789	108.039	DDIT3
Nuclear RNA Surveillance (GO:0071027)	1/10	0.0344613	0.138865	0	0	32.0789	108.039	EXOSC6
Nuclear-Transcribed mRNA Catabolic Process, Exonucleolytic, 3'-5' (GO:0034427)	1/10	0.0344613	0.138865	0	0	32.0789	108.039	EXOSC6
Protein Prenylation (GO:0018342)	1/10	0.0344613	0.138865	0	0	32.0789	108.039	CHM
Cellular Response To Leucine (GO:0071233)	1/10	0.0344613	0.138865	0	0	32.0789	108.039	SESN2
Positive Regulation Of Actin Nucleation (GO:0051127)	1/10	0.0344613	0.138865	0	0	32.0789	108.039	WHAMM
Response To Leucine (GO:0043201)	1/10	0.0344613	0.138865	0	0	32.0789	108.039	SESN2
Negative Regulation Of Activin Receptor Signaling Pathway (GO:0032926)	1/10	0.0344613	0.138865	0	0	32.0789	108.039	IGSF1
Serine Family Amino Acid Biosynthetic Process (GO:0009070)	1/10	0.0344613	0.138865	0	0	32.0789	108.039	SEPHS2
Purine Ribonucleotide Metabolic Process (GO:0009150)	2/84	0.0350135	0.14026	0	0	7.11908	23.8633	HSPA1B;EPHA2
Transport Across Blood-Brain Barrier (GO:0150104)	2/85	0.0357776	0.141654	0	0	7.03296	23.4228	SLC16A1;SLC1A5
mRNA Metabolic Process (GO:0016071)	2/85	0.0357776	0.141654	0	0	7.03296	23.4228	HSPA1B;TBRG4
Negative Regulation Of Binding (GO:0051100)	2/86	0.0365482	0.143765	0	0	6.94888	22.9947	CDKN1A;JUN
Positive Regulation Of Intracellular Signal Transduction (GO:1902533)	5/525	0.0367329	0.143765	0	0	2.8713	9.48702	TMEM101;GDF15;DDIT3;HMOX1;ADRA1B
Isotype Switching (GO:0045190)	1/11	0.0378424	0.145597	0	0	28.8696	94.5284	EXOSC6
Carbon Dioxide Transport (GO:0015670)	1/11	0.0378424	0.145597	0	0	28.8696	94.5284	CA2
sno(s)RNA 3'-End Processing (GO:0031126)	1/11	0.0378424	0.145597	0	0	28.8696	94.5284	EXOSC6
Cellular Response To Chemical Stress (GO:0062197)	2/89	0.0388981	0.148818	0	0	6.70825	21.7804	SESN2;HSPA1B
Positive Regulation Of Proteasomal Protein Catabolic Process (GO:1901800)	2/90	0.039694	0.150081	0	0	6.63168	21.3975	TRIB3;HSPA1B
DNA Deamination (GO:0045006)	1/12	0.0412118	0.150081	0	0	26.2437	83.6921	EXOSC6
Negative Regulation Of Locomotion (GO:0040013)	1/12	0.0412118	0.150081	0	0	26.2437	83.6921	DUSP3
Vascular Process In Circulatory System (GO:0003018)	1/12	0.0412118	0.150081	0	0	26.2437	83.6921	GCLM
cAMP Metabolic Process (GO:0046058)	1/12	0.0412118	0.150081	0	0	26.2437	83.6921	EPHA2
Cellular Response To Leucine Starvation (GO:1990253)	1/12	0.0412118	0.150081	0	0	26.2437	83.6921	SESN2
Regulation Of Tube Diameter (GO:0035296)	1/12	0.0412118	0.150081	0	0	26.2437	83.6921	GCLM
Multicellular Organismal-Level Iron Ion Homeostasis (GO:0060586)	1/12	0.0412118	0.150081	0	0	26.2437	83.6921	HMOX1
Negative Regulation By Host Of Viral Transcription (GO:0043922)	1/12	0.0412118	0.150081	0	0	26.2437	83.6921	JUN
Cellular Response To Hormone Stimulus (GO:0032870)	2/94	0.0429388	0.155539	0	0	6.34207	19.9647	CRHBP;HSPA1B
Negative Regulation Of Programmed Cell Death (GO:0043069)	4/381	0.0445396	0.155748	0	0	3.14332	9.78004	NUAK2;HSPB1;HSPA1B;HTATIP2
Regulation Of Lamellipodium Organization (GO:1902743)	1/13	0.0445695	0.155748	0	0	24.0556	74.8297	EPHA2
Regulation Of Leukocyte Migration (GO:0002685)	1/13	0.0445695	0.155748	0	0	24.0556	74.8297	HMOX1
Regulation Of Response To Stress (GO:0080134)	1/13	0.0445695	0.155748	0	0	24.0556	74.8297	CRHBP
Plasma Membrane Tubulation (GO:0097320)	1/13	0.0445695	0.155748	0	0	24.0556	74.8297	WHAMM
Chondroitin Sulfate Biosynthetic Process (GO:0030206)	1/13	0.0445695	0.155748	0	0	24.0556	74.8297	CHST3
Cellular Response To Transforming Growth Factor Beta Stimulus (GO:0071560)	2/96	0.0445974	0.155748	0	0	6.20651	19.3027	JUN;GDF15
Positive Regulation Of Transcription By RNA Polymerase II (GO:0045944)	7/938	0.045321	0.156127	0	0	2.26745	7.01547	METTL23;JUN;BCL11B;DDIT3;ITGA6;ATF3;HTATIP2
DNA Damage Response (GO:0006974)	4/384	0.0456133	0.156127	0	0	3.11802	9.62707	CDKN1A;GADD45A;DDIT3;EPHA2
Cellular Response To Insulin Stimulus (GO:0032869)	2/99	0.0471293	0.156127	0	0	6.01364	18.3708	CPEB1;TRIB3
Positive Regulation Of Phosphorylation (GO:0042327)	3/231	0.0473379	0.156127	0	0	3.86921	11.8028	CDKN1A;ITGA6;EPHA2
Regulation Of I-kappaB kinase/NF-kappaB Signaling (GO:0043122)	3/232	0.0478414	0.156127	0	0	3.85211	11.7099	TMEM101;HSPB1;HMOX1
Establishment Of Chromosome Localization (GO:0051303)	1/14	0.0479157	0.156127	0	0	22.204	67.4627	GEM
Negative Regulation Of Fatty Acid Biosynthetic Process (GO:0045717)	1/14	0.0479157	0.156127	0	0	22.204	67.4627	TRIB3
Regulation Of Endothelial Cell Chemotaxis (GO:2001026)	1/14	0.0479157	0.156127	0	0	22.204	67.4627	HSPB1
Glucosamine-Containing Compound Metabolic Process (GO:1901071)	1/14	0.0479157	0.156127	0	0	22.204	67.4627	CHST3
Protein Homotrimerization (GO:0070207)	1/14	0.0479157	0.156127	0	0	22.204	67.4627	SLC1A5
Mammary Gland Epithelium Development (GO:0061180)	1/14	0.0479157	0.156127	0	0	22.204	67.4627	EPHA2
Protein Trimerization (GO:0070206)	1/14	0.0479157	0.156127	0	0	22.204	67.4627	SLC1A5
Serine Family Amino Acid Metabolic Process (GO:0009069)	1/14	0.0479157	0.156127	0	0	22.204	67.4627	SEPHS2
Positive Regulation Of Endothelial Cell Chemotaxis (GO:2001028)	1/14	0.0479157	0.156127	0	0	22.204	67.4627	HSPB1
Gas Transport (GO:0015669)	1/15	0.0512503	0.158581	0	0	20.617	61.2537	CA2
Adenylate Cyclase-Activating Adrenergic Receptor Signaling Pathway (GO:0071880)	1/15	0.0512503	0.158581	0	0	20.617	61.2537	ADRA1B
Regulation Of Multicellular Organism Growth (GO:0040014)	1/15	0.0512503	0.158581	0	0	20.617	61.2537	GDF15
Positive Regulation Of Transmembrane Transport (GO:0034764)	1/15	0.0512503	0.158581	0	0	20.617	61.2537	CA2
Nucleotide-Sugar Biosynthetic Process (GO:0009226)	1/15	0.0512503	0.158581	0	0	20.617	61.2537	GNPDA1
Cellular Response To Estrogen Stimulus (GO:0071391)	1/15	0.0512503	0.158581	0	0	20.617	61.2537	CRHBP
Cellular Response To Zinc Ion (GO:0071294)	1/15	0.0512503	0.158581	0	0	20.617	61.2537	ZNF658
Regulation Of Activin Receptor Signaling Pathway (GO:0032925)	1/15	0.0512503	0.158581	0	0	20.617	61.2537	IGSF1
Regulation Of Bicellular Tight Junction Assembly (GO:2000810)	1/15	0.0512503	0.158581	0	0	20.617	61.2537	EPHA2
Regulation Of Cell Population Proliferation (GO:0042127)	6/766	0.0513302	0.158581	0	0	2.36472	7.02198	CDKN1A;JUN;SERTAD1;OSGIN1;HSPA1B;TBRG4
Positive Regulation Of Kinase Activity (GO:0033674)	2/104	0.0514632	0.158581	0	0	5.71742	16.9629	CDKN1A;EPHA2
Positive Regulation Of Vasculature Development (GO:1904018)	2/104	0.0514632	0.158581	0	0	5.71742	16.9629	HSPB1;HMOX1
B Cell Activation Involved In Immune Response (GO:0002312)	1/16	0.0545734	0.160243	0	0	19.2415	55.9584	EXOSC6
Negative Regulation Of Inflammatory Response To Antigenic Stimulus (GO:0002862)	1/16	0.0545734	0.160243	0	0	19.2415	55.9584	YES1
Nuclear Chromosome Segregation (GO:0098813)	1/16	0.0545734	0.160243	0	0	19.2415	55.9584	GEM
Positive Regulation By Host Of Viral Transcription (GO:0043923)	1/16	0.0545734	0.160243	0	0	19.2415	55.9584	JUN
Chondroitin Sulfate Metabolic Process (GO:0030204)	1/16	0.0545734	0.160243	0	0	19.2415	55.9584	CHST3
Regulation Of NMDA Receptor Activity (GO:2000310)	1/16	0.0545734	0.160243	0	0	19.2415	55.9584	CRHBP
Positive Regulation Of Cell Migration Involved In Sprouting Angiogenesis (GO:0090050)	1/16	0.0545734	0.160243	0	0	19.2415	55.9584	HMOX1
Regulation Of Blood Vessel Endothelial Cell Proliferation Involved In Sprouting Angiogenesis (GO:1903587)	1/16	0.0545734	0.160243	0	0	19.2415	55.9584	HMOX1
Positive Regulation Of DNA-binding Transcription Factor Activity (GO:0051091)	3/246	0.0551677	0.160243	0	0	3.6276	10.5105	ZIC2;DDIT3;HSPA1B
Regulation Of Proteasomal Ubiquitin-Dependent Protein Catabolic Process (GO:0032434)	2/109	0.0559345	0.160243	0	0	5.44887	15.7122	TRIB3;HSPA1B
Cell-Matrix Adhesion (GO:0007160)	2/109	0.0559345	0.160243	0	0	5.44887	15.7122	ITGA6;WHAMM
Regulation Of JNK Cascade (GO:0046328)	2/110	0.0568447	0.160243	0	0	5.39815	15.4788	DUSP3;GADD45A
RNA Metabolic Process (GO:0016070)	2/111	0.0577601	0.160243	0	0	5.34835	15.2506	EXOSC6;TBRG4
Positive Regulation Of Heart Rate (GO:0010460)	1/17	0.0578851	0.160243	0	0	18.038	51.3957	ADRA1B
DNA Damage Response, Signal Transduction By P53 Class Mediator Resulting In Cell Cycle Arrest (GO:0006977)	1/17	0.0578851	0.160243	0	0	18.038	51.3957	CDKN1A
DNA Modification (GO:0006304)	1/17	0.0578851	0.160243	0	0	18.038	51.3957	EXOSC6
Regulation Of Glucose Transmembrane Transport (GO:0010827)	1/17	0.0578851	0.160243	0	0	18.038	51.3957	TRIB3
Negative Regulation Of Oxidative Stress-Induced Intrinsic Apoptotic Signaling Pathway (GO:1902176)	1/17	0.0578851	0.160243	0	0	18.038	51.3957	HSPB1
Regulation Of Inflammatory Response To Antigenic Stimulus (GO:0002861)	1/17	0.0578851	0.160243	0	0	18.038	51.3957	YES1
Negative Regulation Of Vascular Associated Smooth Muscle Cell Proliferation (GO:1904706)	1/17	0.0578851	0.160243	0	0	18.038	51.3957	CDKN1A
Positive Regulation Of Transcription From RNA Polymerase II Promoter In Response To Stress (GO:0036003)	1/17	0.0578851	0.160243	0	0	18.038	51.3957	DDIT3
Nuclear-Transcribed mRNA Catabolic Process, Exonucleolytic (GO:0000291)	1/17	0.0578851	0.160243	0	0	18.038	51.3957	EXOSC6
Carboxylic Acid Catabolic Process (GO:0046395)	1/17	0.0578851	0.160243	0	0	18.038	51.3957	GNPDA1
Cellular Response To Alkaloid (GO:0071312)	1/17	0.0578851	0.160243	0	0	18.038	51.3957	CRHBP
Regulation Of DNA Methylation-Dependent Heterochromatin Formation (GO:0090308)	1/17	0.0578851	0.160243	0	0	18.038	51.3957	L3MBTL3
Regulation Of Defense Response To Virus (GO:0050688)	1/18	0.0611853	0.161501	0	0	16.9761	47.4287	HERC5
Regulation Of Epidermal Cell Differentiation (GO:0045604)	1/18	0.0611853	0.161501	0	0	16.9761	47.4287	MAFG
Regulation Of Epithelial Cell Differentiation (GO:0030856)	1/18	0.0611853	0.161501	0	0	16.9761	47.4287	MAFG
Negative Regulation Of Peptide Hormone Secretion (GO:0090278)	1/18	0.0611853	0.161501	0	0	16.9761	47.4287	CRHBP
Adrenergic Receptor Signaling Pathway (GO:0071875)	1/18	0.0611853	0.161501	0	0	16.9761	47.4287	ADRA1B
Positive Regulation Of Response To Endoplasmic Reticulum Stress (GO:1905898)	1/18	0.0611853	0.161501	0	0	16.9761	47.4287	DDIT3
Regulation Of Oxidative Stress-Induced Intrinsic Apoptotic Signaling Pathway (GO:1902175)	1/18	0.0611853	0.161501	0	0	16.9761	47.4287	HSPB1
Response To Ethanol (GO:0045471)	1/18	0.0611853	0.161501	0	0	16.9761	47.4287	CRHBP
Negative Regulation Of ERBB Signaling Pathway (GO:1901185)	1/18	0.0611853	0.161501	0	0	16.9761	47.4287	DUSP3
Negative Regulation Of T Cell Receptor Signaling Pathway (GO:0050860)	1/18	0.0611853	0.161501	0	0	16.9761	47.4287	DUSP3
Regulation Of Cell Cycle G2/M Phase Transition (GO:1902749)	1/18	0.0611853	0.161501	0	0	16.9761	47.4287	CDKN1A
Endothelial Cell Proliferation (GO:0001935)	1/18	0.0611853	0.161501	0	0	16.9761	47.4287	HMOX1
Regulation Of Protein Binding (GO:0043393)	2/118	0.0643101	0.162618	0	0	5.02383	13.7856	CDKN1A;TRIB3
Arp2/3 Complex-Mediated Actin Nucleation (GO:0034314)	1/19	0.0644741	0.162618	0	0	16.0322	43.9522	WHAMM
Negative Regulation Of Fatty Acid Metabolic Process (GO:0045922)	1/19	0.0644741	0.162618	0	0	16.0322	43.9522	TRIB3
Negative Regulation Of Leukocyte Cell-Cell Adhesion (GO:1903038)	1/19	0.0644741	0.162618	0	0	16.0322	43.9522	DUSP3
Negative Regulation Of Peptidyl-Serine Phosphorylation (GO:0033137)	1/19	0.0644741	0.162618	0	0	16.0322	43.9522	GADD45A
Heme Biosynthetic Process (GO:0006783)	1/19	0.0644741	0.162618	0	0	16.0322	43.9522	UROD
Intrinsic Apoptotic Signaling Pathway In Response To DNA Damage By P53 Class Mediator (GO:0042771)	1/19	0.0644741	0.162618	0	0	16.0322	43.9522	PHLDA3
Mesoderm Development (GO:0007498)	1/19	0.0644741	0.162618	0	0	16.0322	43.9522	MEST
Pore Complex Assembly (GO:0046931)	1/19	0.0644741	0.162618	0	0	16.0322	43.9522	TSPAN33
rRNA Catabolic Process (GO:0016075)	1/19	0.0644741	0.162618	0	0	16.0322	43.9522	EXOSC6
Chondroitin Sulfate Proteoglycan Biosynthetic Process (GO:0050650)	1/19	0.0644741	0.162618	0	0	16.0322	43.9522	CHST3
Negative Regulation Of Cyclin-Dependent Protein Serine/Threonine Kinase Activity (GO:0045736)	1/19	0.0644741	0.162618	0	0	16.0322	43.9522	CDKN1A
Positive Regulation Of Angiogenesis (GO:0045766)	2/119	0.0652656	0.163613	0	0	4.98064	13.5936	HSPB1;HMOX1
Regulation Of Cell Migration (GO:0030334)	4/434	0.0656314	0.163613	0	0	2.74841	7.48586	DUSP3;OSGIN1;ITGA6;EPHA2
Regulation Of Protein Phosphorylation (GO:0001932)	3/265	0.0659162	0.163613	0	0	3.36129	9.14058	CDKN1A;SESN2;HSPB1
Fc-gamma Receptor Signaling Pathway Involved In Phagocytosis (GO:0038096)	1/20	0.0677515	0.163613	0	0	15.1876	40.8837	YES1
Glutamate Metabolic Process (GO:0006536)	1/20	0.0677515	0.163613	0	0	15.1876	40.8837	GCLM
Negative Regulation Of Phosphate Metabolic Process (GO:0045936)	1/20	0.0677515	0.163613	0	0	15.1876	40.8837	CDKN1A
Anterior/Posterior Axis Specification (GO:0009948)	1/20	0.0677515	0.163613	0	0	15.1876	40.8837	DDIT3
Regulation Of Mitotic Spindle Assembly (GO:1901673)	1/20	0.0677515	0.163613	0	0	15.1876	40.8837	HSPA1B
Positive Regulation Of Vascular Associated Smooth Muscle Cell Proliferation (GO:1904707)	1/20	0.0677515	0.163613	0	0	15.1876	40.8837	JUN
Cellular Response To Estradiol Stimulus (GO:0071392)	1/20	0.0677515	0.163613	0	0	15.1876	40.8837	CRHBP
Mitochondrial RNA Metabolic Process (GO:0000959)	1/20	0.0677515	0.163613	0	0	15.1876	40.8837	TBRG4
Negative Regulation Of Cyclin-Dependent Protein Kinase Activity (GO:1904030)	1/20	0.0677515	0.163613	0	0	15.1876	40.8837	CDKN1A
Positive Regulation Of DNA-templated Transcription (GO:0045893)	8/1243	0.0680294	0.163703	0	0	1.95325	5.24996	METTL23;JUN;ZIC2;BCL11B;DDIT3;ITGA6;ATF3;HTATIP2
Enzyme-Linked Receptor Protein Signaling Pathway (GO:0007167)	2/124	0.070114	0.167346	0	0	4.77531	12.691	YES1;EPHA2
Focal Adhesion Assembly (GO:0048041)	1/21	0.0710176	0.167346	0	0	14.4275	38.1583	WHAMM
Porphyrin-Containing Compound Biosynthetic Process (GO:0006779)	1/21	0.0710176	0.167346	0	0	14.4275	38.1583	UROD
Chaperone-Mediated Protein Complex Assembly (GO:0051131)	1/21	0.0710176	0.167346	0	0	14.4275	38.1583	BBS10
Response To Cadmium Ion (GO:0046686)	1/21	0.0710176	0.167346	0	0	14.4275	38.1583	JUN
Regulation Of Cell-Substrate Junction Assembly (GO:0090109)	1/21	0.0710176	0.167346	0	0	14.4275	38.1583	DUSP3
Negative Regulation Of Extrinsic Apoptotic Signaling Pathway In Absence Of Ligand (GO:2001240)	1/22	0.0742725	0.172039	0	0	13.7398	35.7237	HSPA1B
Fc Receptor Mediated Stimulatory Signaling Pathway (GO:0002431)	1/22	0.0742725	0.172039	0	0	13.7398	35.7237	YES1
Negative Regulation Of Signal Transduction In Absence Of Ligand (GO:1901099)	1/22	0.0742725	0.172039	0	0	13.7398	35.7237	HSPA1B
Cellular Response To Cadmium Ion (GO:0071276)	1/22	0.0742725	0.172039	0	0	13.7398	35.7237	JUN
snRNA 3'-End Processing (GO:0034472)	1/22	0.0742725	0.172039	0	0	13.7398	35.7237	EXOSC6
Negative Regulation Of Epidermal Growth Factor Receptor Signaling Pathway (GO:0042059)	1/23	0.0775161	0.173728	0	0	13.1146	33.5376	DUSP3
Negative Regulation Of Extrinsic Apoptotic Signaling Pathway Via Death Domain Receptors (GO:1902042)	1/23	0.0775161	0.173728	0	0	13.1146	33.5376	HMOX1
Negative Regulation Of Lymphocyte Activation (GO:0051250)	1/23	0.0775161	0.173728	0	0	13.1146	33.5376	DUSP3
Negative Regulation Of Oxidative Stress-Induced Cell Death (GO:1903202)	1/23	0.0775161	0.173728	0	0	13.1146	33.5376	HSPB1
Positive Regulation Of Neuron Apoptotic Process (GO:0043525)	1/23	0.0775161	0.173728	0	0	13.1146	33.5376	DDIT3
Regulation Of Interleukin-4 Production (GO:0032673)	1/23	0.0775161	0.173728	0	0	13.1146	33.5376	DDIT3
Actin Nucleation (GO:0045010)	1/23	0.0775161	0.173728	0	0	13.1146	33.5376	WHAMM
Positive Regulation Of Cell-Substrate Junction Organization (GO:0150117)	1/23	0.0775161	0.173728	0	0	13.1146	33.5376	DUSP3
Entrainment Of Circadian Clock By Photoperiod (GO:0043153)	1/23	0.0775161	0.173728	0	0	13.1146	33.5376	BHLHE40
Transmembrane Receptor Protein Tyrosine Kinase Signaling Pathway (GO:0007169)	3/284	0.0775527	0.173728	0	0	3.13098	8.00529	YES1;GDF15;EPHA2
Regulation Of Cytoplasmic Translation (GO:2000765)	1/24	0.0807485	0.175686	0	0	12.5438	31.5654	CPEB1
Regulation Of Endoplasmic Reticulum Stress-Induced Intrinsic Apoptotic Signaling Pathway (GO:1902235)	1/24	0.0807485	0.175686	0	0	12.5438	31.5654	DDIT3
Fc-gamma Receptor Signaling Pathway (GO:0038094)	1/24	0.0807485	0.175686	0	0	12.5438	31.5654	YES1
Positive Regulation Of p38MAPK Cascade (GO:1900745)	1/24	0.0807485	0.175686	0	0	12.5438	31.5654	GADD45A
Protein Kinase B Signaling (GO:0043491)	1/24	0.0807485	0.175686	0	0	12.5438	31.5654	EPHA2
Cell Morphogenesis Involved In Differentiation (GO:0000904)	1/24	0.0807485	0.175686	0	0	12.5438	31.5654	EPHA2
Photoperiodism (GO:0009648)	1/24	0.0807485	0.175686	0	0	12.5438	31.5654	BHLHE40
Regulation Of Actin Nucleation (GO:0051125)	1/24	0.0807485	0.175686	0	0	12.5438	31.5654	WHAMM
Negative Regulation Of Antigen Receptor-Mediated Signaling Pathway (GO:0050858)	1/24	0.0807485	0.175686	0	0	12.5438	31.5654	DUSP3
Protein Localization To Plasma Membrane (GO:0072659)	2/137	0.0832429	0.176492	0	0	4.31264	10.7212	TSPAN33;EPHA2
Negative Regulation Of Cellular Biosynthetic Process (GO:0031327)	2/137	0.0832429	0.176492	0	0	4.31264	10.7212	CDKN1A;TRIB3
Negative Regulation Of Lipid Biosynthetic Process (GO:0051055)	1/25	0.0839697	0.176492	0	0	12.0205	29.7784	TRIB3
Regulation Of Hippo Signaling (GO:0035330)	1/25	0.0839697	0.176492	0	0	12.0205	29.7784	NUAK2
Negative Regulation Of Signaling Receptor Activity (GO:2000272)	1/25	0.0839697	0.176492	0	0	12.0205	29.7784	CRHBP
Lamellipodium Assembly (GO:0030032)	1/25	0.0839697	0.176492	0	0	12.0205	29.7784	WHAMM
Osteoclast Differentiation (GO:0030316)	1/25	0.0839697	0.176492	0	0	12.0205	29.7784	EPHA2
Cellular Response To Steroid Hormone Stimulus (GO:0071383)	1/25	0.0839697	0.176492	0	0	12.0205	29.7784	HSPA1B
Negative Regulation Of TORC1 Signaling (GO:1904262)	1/25	0.0839697	0.176492	0	0	12.0205	29.7784	SESN2
Response To Zinc Ion (GO:0010043)	1/25	0.0839697	0.176492	0	0	12.0205	29.7784	ZNF658
Regulation Of Cell Cycle Phase Transition (GO:1901987)	1/25	0.0839697	0.176492	0	0	12.0205	29.7784	CDKN1A
Regulation Of Intracellular Signal Transduction (GO:1902531)	3/297	0.0860013	0.180206	0	0	2.99056	7.33701	NUAK2;RRAGC;HSPB1
Regulation Of Fatty Acid Biosynthetic Process (GO:0042304)	1/26	0.0871799	0.180454	0	0	11.5391	28.153	TRIB3
Mitotic G1 DNA Damage Checkpoint Signaling (GO:0031571)	1/26	0.0871799	0.180454	0	0	11.5391	28.153	CDKN1A
Cellular Response To Xenobiotic Stimulus (GO:0071466)	1/26	0.0871799	0.180454	0	0	11.5391	28.153	CRHBP
Positive Regulation Of Erythrocyte Differentiation (GO:0045648)	1/26	0.0871799	0.180454	0	0	11.5391	28.153	HSPA1B
Protein Localization To Cell Periphery (GO:1990778)	2/142	0.0884793	0.181469	0	0	4.15756	10.082	TSPAN33;EPHA2
Negative Regulation Of Apoptotic Process (GO:0043066)	4/482	0.0885219	0.181469	0	0	2.46634	5.97965	NUAK2;HSPB1;HSPA1B;HTATIP2
Positive Regulation Of Cell Population Proliferation (GO:0008284)	4/483	0.0890356	0.181469	0	0	2.46106	5.95262	CDKN1A;SERTAD1;HMOX1;TBRG4
Positive Regulation Of Transferase Activity (GO:0051347)	2/143	0.0895383	0.181469	0	0	4.12787	9.96091	TRIB3;EPHA2
Regulation Of Extrinsic Apoptotic Signaling Pathway In Absence Of Ligand (GO:2001239)	1/27	0.0903789	0.181469	0	0	11.0948	26.669	HSPA1B
Positive Regulation Of Mitotic Cell Cycle (GO:0045931)	1/27	0.0903789	0.181469	0	0	11.0948	26.669	DUSP3
Amino Acid Import Across Plasma Membrane (GO:0089718)	1/27	0.0903789	0.181469	0	0	11.0948	26.669	SLC1A5
Positive Regulation Of Ubiquitin-Protein Transferase Activity (GO:0051443)	1/27	0.0903789	0.181469	0	0	11.0948	26.669	TRIB3
Cellular Response To Epidermal Growth Factor Stimulus (GO:0071364)	1/27	0.0903789	0.181469	0	0	11.0948	26.669	DUSP3
Positive Regulation Of TORC1 Signaling (GO:1904263)	1/27	0.0903789	0.181469	0	0	11.0948	26.669	SESN2
Ras Protein Signal Transduction (GO:0007265)	2/144	0.0906011	0.181469	0	0	4.09859	9.8419	CDKN1A;RIT1
Regulation Of Chemotaxis (GO:0050920)	1/28	0.0935669	0.18523	0	0	10.6833	25.3096	DUSP3
Vascular Endothelial Growth Factor Receptor Signaling Pathway (GO:0048010)	1/28	0.0935669	0.18523	0	0	10.6833	25.3096	HSPB1
Negative Regulation Of Type II Interferon Production (GO:0032689)	1/28	0.0935669	0.18523	0	0	10.6833	25.3096	DDIT3
Positive Regulation Of Fibroblast Proliferation (GO:0048146)	1/28	0.0935669	0.18523	0	0	10.6833	25.3096	CDKN1A
Negative Regulation Of DNA-binding Transcription Factor Activity (GO:0043433)	2/149	0.0959707	0.1877	0	0	3.95818	9.27684	DDIT3;BHLHE40
Positive Regulation Of Microtubule Polymerization (GO:0031116)	1/29	0.0967438	0.1877	0	0	10.3012	24.0605	HSPA1B
Regulation Of Protein Modification By Small Protein Conjugation Or Removal (GO:1903320)	1/29	0.0967438	0.1877	0	0	10.3012	24.0605	HSPA1B
Peptidyl-Tyrosine Dephosphorylation (GO:0035335)	1/29	0.0967438	0.1877	0	0	10.3012	24.0605	DUSP3
Regulation Of Spindle Assembly (GO:0090169)	1/29	0.0967438	0.1877	0	0	10.3012	24.0605	HSPA1B
Negative Regulation Of DNA Binding (GO:0043392)	1/29	0.0967438	0.1877	0	0	10.3012	24.0605	JUN
Response To Steroid Hormone (GO:0048545)	1/29	0.0967438	0.1877	0	0	10.3012	24.0605	HSPA1B
Cellular Response To Organic Cyclic Compound (GO:0071407)	2/152	0.0992357	0.189695	0	0	3.87843	8.96017	CRHBP;HSPA1B
Positive Regulation Of Phosphate Metabolic Process (GO:0045937)	1/30	0.0999098	0.189695	0	0	9.94553	22.9094	ITGA6
Lamellipodium Organization (GO:0097581)	1/30	0.0999098	0.189695	0	0	9.94553	22.9094	WHAMM
Protein Palmitoylation (GO:0018345)	1/30	0.0999098	0.189695	0	0	9.94553	22.9094	HHAT
Mitotic G2 DNA Damage Checkpoint Signaling (GO:0007095)	1/30	0.0999098	0.189695	0	0	9.94553	22.9094	CDKN1A
Response To Epidermal Growth Factor (GO:0070849)	1/30	0.0999098	0.189695	0	0	9.94553	22.9094	DUSP3
Regulation Of Cell Migration Involved In Sprouting Angiogenesis (GO:0090049)	1/30	0.0999098	0.189695	0	0	9.94553	22.9094	HMOX1
Positive Regulation Of Cytokine Production (GO:0001819)	3/320	0.101859	0.189695	0	0	2.77033	6.32788	DDIT3;HMOX1;HSPA1B
Cellular Response To Growth Factor Stimulus (GO:0071363)	2/155	0.102532	0.189695	0	0	3.80181	8.65892	DUSP3;HSPB1
Regulation Of Extrinsic Apoptotic Signaling Pathway Via Death Domain Receptors (GO:1902041)	1/31	0.103065	0.189695	0	0	9.61353	21.8457	HMOX1
Glutamine Family Amino Acid Metabolic Process (GO:0009064)	1/31	0.103065	0.189695	0	0	9.61353	21.8457	GCLM
Actin Filament Polymerization (GO:0030041)	1/31	0.103065	0.189695	0	0	9.61353	21.8457	DIAPH2
Positive Regulation Of Proteolysis Involved In Protein Catabolic Process (GO:1903052)	1/31	0.103065	0.189695	0	0	9.61353	21.8457	L3MBTL3
Non-Motile Cilium Assembly (GO:1905515)	1/31	0.103065	0.189695	0	0	9.61353	21.8457	BBS10
Regulation Of Response To Biotic Stimulus (GO:0002831)	1/31	0.103065	0.189695	0	0	9.61353	21.8457	HERC5
Cellular Response To cAMP (GO:0071320)	1/31	0.103065	0.189695	0	0	9.61353	21.8457	CRHBP
Response To Estradiol (GO:0032355)	1/31	0.103065	0.189695	0	0	9.61353	21.8457	CRHBP
Negative Regulation Of DNA Biosynthetic Process (GO:2000279)	1/31	0.103065	0.189695	0	0	9.61353	21.8457	CDKN1A
Negative Regulation Of Chemotaxis (GO:0050922)	1/31	0.103065	0.189695	0	0	9.61353	21.8457	DUSP3
Negative Regulation Of Fat Cell Differentiation (GO:0045599)	1/32	0.106209	0.192363	0	0	9.30295	20.8604	TRIB3
Female Gamete Generation (GO:0007292)	1/32	0.106209	0.192363	0	0	9.30295	20.8604	DIAPH2
Purine Ribonucleoside Triphosphate Metabolic Process (GO:0009205)	1/32	0.106209	0.192363	0	0	9.30295	20.8604	HSPA1B
Regulation Of Transmembrane Transport (GO:0034762)	1/32	0.106209	0.192363	0	0	9.30295	20.8604	TRIB3
Regulation Of Ubiquitin-Protein Transferase Activity (GO:0051438)	1/32	0.106209	0.192363	0	0	9.30295	20.8604	TRIB3
Negative Regulation Of G1/S Transition Of Mitotic Cell Cycle (GO:2000134)	1/32	0.106209	0.192363	0	0	9.30295	20.8604	CDKN1A
Regulation Of Lamellipodium Assembly (GO:0010591)	1/33	0.109342	0.194927	0	0	9.01178	19.9455	EPHA2
ncRNA Catabolic Process (GO:0034661)	1/33	0.109342	0.194927	0	0	9.01178	19.9455	EXOSC6
Regulation Of Activated T Cell Proliferation (GO:0046006)	1/33	0.109342	0.194927	0	0	9.01178	19.9455	BTN2A2
Negative Regulation Of Blood Vessel Endothelial Cell Migration (GO:0043537)	1/33	0.109342	0.194927	0	0	9.01178	19.9455	GADD45A
Signal Transduction By P53 Class Mediator (GO:0072331)	1/33	0.109342	0.194927	0	0	9.01178	19.9455	SESN2
Regulation Of Cell Adhesion Mediated By Integrin (GO:0033628)	1/33	0.109342	0.194927	0	0	9.01178	19.9455	EPHA2
Negative Regulation Of Cell Migration (GO:0030336)	2/163	0.111467	0.195878	0	0	3.61144	7.92359	DUSP3;HMOX1
ATP Metabolic Process (GO:0046034)	1/34	0.112465	0.195878	0	0	8.73825	19.0941	HSPA1B
Positive Regulation Of Neuron Death (GO:1901216)	1/34	0.112465	0.195878	0	0	8.73825	19.0941	DDIT3
Regulation Of Interleukin-17 Production (GO:0032660)	1/34	0.112465	0.195878	0	0	8.73825	19.0941	DDIT3
Cellular Response To Vascular Endothelial Growth Factor Stimulus (GO:0035924)	1/34	0.112465	0.195878	0	0	8.73825	19.0941	HSPB1
Regulation Of DNA Biosynthetic Process (GO:2000278)	1/34	0.112465	0.195878	0	0	8.73825	19.0941	CDKN1A
Response To Estrogen (GO:0043627)	1/34	0.112465	0.195878	0	0	8.73825	19.0941	CRHBP
Regulation Of T Cell Receptor Signaling Pathway (GO:0050856)	1/34	0.112465	0.195878	0	0	8.73825	19.0941	DUSP3
Negative Regulation Of JNK Cascade (GO:0046329)	1/34	0.112465	0.195878	0	0	8.73825	19.0941	DUSP3
Intrinsic Apoptotic Signaling Pathway By P53 Class Mediator (GO:0072332)	1/35	0.115576	0.198256	0	0	8.48082	18.3001	PHLDA3
Neutral Amino Acid Transport (GO:0015804)	1/35	0.115576	0.198256	0	0	8.48082	18.3001	SLC1A5
One-Carbon Compound Transport (GO:0019755)	1/35	0.115576	0.198256	0	0	8.48082	18.3001	CA2
Platelet Aggregation (GO:0070527)	1/35	0.115576	0.198256	0	0	8.48082	18.3001	HSPB1
Regulation Of G2/M Transition Of Mitotic Cell Cycle (GO:0010389)	1/35	0.115576	0.198256	0	0	8.48082	18.3001	CDKN1A
Negative Regulation Of Cell Cycle G1/S Phase Transition (GO:1902807)	1/35	0.115576	0.198256	0	0	8.48082	18.3001	CDKN1A
Regulation Of Erythrocyte Differentiation (GO:0045646)	1/36	0.118677	0.201373	0	0	8.2381	17.5582	HSPA1B
Positive Regulation Of Myeloid Cell Differentiation (GO:0045639)	1/36	0.118677	0.201373	0	0	8.2381	17.5582	HSPA1B
Blood Vessel Diameter Maintenance (GO:0097746)	1/36	0.118677	0.201373	0	0	8.2381	17.5582	GCLM
Negative Regulation Of T Cell Proliferation (GO:0042130)	1/36	0.118677	0.201373	0	0	8.2381	17.5582	BTN2A2
Negative Regulation Of Cellular Process (GO:0048523)	4/537	0.118872	0.201373	0	0	2.20558	4.69724	CDKN1A;SESN2;OSGIN1;HSPA1B
Negative Regulation Of Endothelial Cell Migration (GO:0010596)	1/37	0.121767	0.203744	0	0	8.00886	16.8638	GADD45A
Negative Regulation Of Stress-Activated MAPK Cascade (GO:0032873)	1/37	0.121767	0.203744	0	0	8.00886	16.8638	DUSP3
Regulation Of p38MAPK Cascade (GO:1900744)	1/37	0.121767	0.203744	0	0	8.00886	16.8638	GADD45A
Protein Acylation (GO:0043543)	1/37	0.121767	0.203744	0	0	8.00886	16.8638	HHAT
Regulation Of Cellular Component Biogenesis (GO:0044087)	1/37	0.121767	0.203744	0	0	8.00886	16.8638	BBS10
Response To cAMP (GO:0051591)	1/38	0.124847	0.208384	0	0	7.79201	16.2126	CRHBP
Positive Regulation Of I-kappaB kinase/NF-kappaB Signaling (GO:0043123)	2/175	0.125232	0.208517	0	0	3.35889	6.97838	TMEM101;HMOX1
Positive Regulation Of Intrinsic Apoptotic Signaling Pathway (GO:2001244)	1/39	0.127916	0.210412	0	0	7.58658	15.6009	DDIT3
Anterograde Axonal Transport (GO:0008089)	1/39	0.127916	0.210412	0	0	7.58658	15.6009	HSPB1
Regulation Of Mitotic Spindle Organization (GO:0060236)	1/39	0.127916	0.210412	0	0	7.58658	15.6009	HSPA1B
Carboxylic Acid Transmembrane Transport (GO:1905039)	1/39	0.127916	0.210412	0	0	7.58658	15.6009	SLC16A1
Retina Homeostasis (GO:0001895)	1/39	0.127916	0.210412	0	0	7.58658	15.6009	HSPB1
Negative Regulation Of Cytokine Production (GO:0001818)	2/178	0.128736	0.211251	0	0	3.30114	6.7673	BTN2A2;DDIT3
Negative Regulation Of Mitotic Cell Cycle Phase Transition (GO:1901991)	1/40	0.130974	0.213893	0	0	7.39168	15.0255	CDKN1A
Nucleic Acid-Templated Transcription (GO:0097659)	1/40	0.130974	0.213893	0	0	7.39168	15.0255	RRAGC
Regulation Of Chemokine Production (GO:0032642)	1/41	0.134022	0.217825	0	0	7.20652	14.4833	HMOX1
O-glycan Processing (GO:0016266)	1/41	0.134022	0.217825	0	0	7.20652	14.4833	GCNT3
Regulation Of Neurotransmitter Receptor Activity (GO:0099601)	1/42	0.137059	0.220135	0	0	7.0304	13.9718	CRHBP
Keratinocyte Differentiation (GO:0030216)	1/42	0.137059	0.220135	0	0	7.0304	13.9718	EPHA2
Branching Morphogenesis Of An Epithelial Tube (GO:0048754)	1/42	0.137059	0.220135	0	0	7.0304	13.9718	EPHA2
Modulation By Host Of Symbiont Process (GO:0051851)	1/42	0.137059	0.220135	0	0	7.0304	13.9718	JUN
Regulation Of Ubiquitin-Dependent Protein Catabolic Process (GO:2000058)	1/42	0.137059	0.220135	0	0	7.0304	13.9718	L3MBTL3
Positive Regulation Of miRNA Transcription (GO:1902895)	1/43	0.140086	0.22394	0	0	6.86266	13.4886	JUN
mRNA Catabolic Process (GO:0006402)	1/43	0.140086	0.22394	0	0	6.86266	13.4886	HSPA1B
Negative Regulation Of Immune System Process (GO:0002683)	1/44	0.143102	0.226633	0	0	6.70273	13.0314	HMOX1
Nucleobase-Containing Compound Catabolic Process (GO:0034655)	1/44	0.143102	0.226633	0	0	6.70273	13.0314	EXOSC6
Positive Regulation Of Chemotaxis (GO:0050921)	1/44	0.143102	0.226633	0	0	6.70273	13.0314	HSPB1
Positive Regulation Of Cytokine-Mediated Signaling Pathway (GO:0001961)	1/44	0.143102	0.226633	0	0	6.70273	13.0314	HSPA1B
Protein Localization To Membrane (GO:0072657)	2/192	0.14538	0.229208	0	0	3.05573	5.89268	TSPAN33;EPHA2
Organic Hydroxy Compound Transport (GO:0015850)	1/45	0.146107	0.229208	0	0	6.55007	12.5985	SLC16A1
Chromosome Organization (GO:0051276)	1/45	0.146107	0.229208	0	0	6.55007	12.5985	GEM
Negative Regulation Of Cell Population Proliferation (GO:0008285)	3/379	0.147227	0.229208	0	0	2.3286	4.46108	CDKN1A;HMOX1;HSPA1B
Regulation Of Programmed Cell Death (GO:0043067)	2/195	0.149004	0.229208	0	0	3.00777	5.72614	OSGIN1;HTATIP2
Regulation Of Epidermal Growth Factor Receptor Signaling Pathway (GO:0042058)	1/46	0.149103	0.229208	0	0	6.40419	12.1879	DUSP3
Regulation Of Fibroblast Proliferation (GO:0048145)	1/46	0.149103	0.229208	0	0	6.40419	12.1879	CDKN1A
Homotypic Cell-Cell Adhesion (GO:0034109)	1/46	0.149103	0.229208	0	0	6.40419	12.1879	HSPB1
Amino Acid Transport (GO:0006865)	1/46	0.149103	0.229208	0	0	6.40419	12.1879	SLC1A5
Regulation Of Nervous System Development (GO:0051960)	1/46	0.149103	0.229208	0	0	6.40419	12.1879	BHLHE40
Mitotic G2/M Transition Checkpoint (GO:0044818)	1/46	0.149103	0.229208	0	0	6.40419	12.1879	CDKN1A
Response To Hydrogen Peroxide (GO:0042542)	1/46	0.149103	0.229208	0	0	6.40419	12.1879	HMOX1
Negative Regulation Of Cold-Induced Thermogenesis (GO:0120163)	1/46	0.149103	0.229208	0	0	6.40419	12.1879	DDIT3
Positive Regulation Of TOR Signaling (GO:0032008)	1/47	0.152088	0.232224	0	0	6.26465	11.7982	SESN2
Cognition (GO:0050890)	1/47	0.152088	0.232224	0	0	6.26465	11.7982	METTL23
Response To Organonitrogen Compound (GO:0010243)	1/47	0.152088	0.232224	0	0	6.26465	11.7982	RRAGC
Regulation Of Intrinsic Apoptotic Signaling Pathway (GO:2001242)	1/48	0.155063	0.234141	0	0	6.13105	11.4278	DDIT3
Cellular Response To Mechanical Stimulus (GO:0071260)	1/48	0.155063	0.234141	0	0	6.13105	11.4278	GADD45A
Regulation Of Tumor Necrosis Factor-Mediated Signaling Pathway (GO:0010803)	1/48	0.155063	0.234141	0	0	6.13105	11.4278	HSPA1B
Regulation Of DNA Binding (GO:0051101)	1/48	0.155063	0.234141	0	0	6.13105	11.4278	JUN
Negative Regulation Of ERK1 And ERK2 Cascade (GO:0070373)	1/48	0.155063	0.234141	0	0	6.13105	11.4278	DUSP3
Erythrocyte Differentiation (GO:0030218)	1/49	0.158027	0.236001	0	0	6.00302	11.0755	SLC1A5
Positive Regulation Of miRNA Metabolic Process (GO:2000630)	1/49	0.158027	0.236001	0	0	6.00302	11.0755	JUN
Positive Regulation Of Pathway-Restricted SMAD Protein Phosphorylation (GO:0010862)	1/49	0.158027	0.236001	0	0	6.00302	11.0755	GDF15
Negative Regulation Of DNA Metabolic Process (GO:0051053)	1/49	0.158027	0.236001	0	0	6.00302	11.0755	CDKN1A
Negative Regulation Of T Cell Activation (GO:0050868)	1/49	0.158027	0.236001	0	0	6.00302	11.0755	DUSP3
Intracellular Iron Ion Homeostasis (GO:0006879)	1/50	0.160981	0.23729	0	0	5.88021	10.74	HMOX1
Blood Circulation (GO:0008015)	1/50	0.160981	0.23729	0	0	5.88021	10.74	GCLM
Nucleocytoplasmic Transport (GO:0006913)	1/50	0.160981	0.23729	0	0	5.88021	10.74	HTATIP2
Cell Chemotaxis (GO:0060326)	1/50	0.160981	0.23729	0	0	5.88021	10.74	EPHA2
Positive Regulation Of Cell Death (GO:0010942)	1/50	0.160981	0.23729	0	0	5.88021	10.74	HTATIP2
Dicarboxylic Acid Metabolic Process (GO:0043648)	1/50	0.160981	0.23729	0	0	5.88021	10.74	GCLM
Positive Regulation Of Protein Localization To Cell Periphery (GO:1904377)	1/51	0.163925	0.239556	0	0	5.76232	10.4203	EPHA2
Positive Regulation Of Protein Localization To Plasma Membrane (GO:1903078)	1/51	0.163925	0.239556	0	0	5.76232	10.4203	EPHA2
Metaphase Plate Congression (GO:0051310)	1/51	0.163925	0.239556	0	0	5.76232	10.4203	GEM
Regulated Exocytosis (GO:0045055)	1/51	0.163925	0.239556	0	0	5.76232	10.4203	CRHBP
Regulation Of Peptide Hormone Secretion (GO:0090276)	1/52	0.166859	0.241768	0	0	5.64905	10.1152	CRHBP
Regulation Of Protein Localization To Nucleus (GO:1900180)	1/52	0.166859	0.241768	0	0	5.64905	10.1152	SESN2
Cell Cycle G1/S Phase Transition (GO:0044843)	1/52	0.166859	0.241768	0	0	5.64905	10.1152	CDKN1A
Regulation Of Cell Development (GO:0060284)	1/52	0.166859	0.241768	0	0	5.64905	10.1152	BHLHE40
Negative Regulation Of Metabolic Process (GO:0009892)	1/53	0.169782	0.243928	0	0	5.54013	9.82398	DDIT3
Actin Cytoskeleton Reorganization (GO:0031532)	1/53	0.169782	0.243928	0	0	5.54013	9.82398	WHAMM
Actin Polymerization Or Depolymerization (GO:0008154)	1/53	0.169782	0.243928	0	0	5.54013	9.82398	DIAPH2
Positive Regulation Of Chemokine Production (GO:0032722)	1/53	0.169782	0.243928	0	0	5.54013	9.82398	HMOX1
Epidermal Cell Differentiation (GO:0009913)	1/54	0.172696	0.245524	0	0	5.43533	9.54565	EPHA2
Regulation Of Focal Adhesion Assembly (GO:0051893)	1/54	0.172696	0.245524	0	0	5.43533	9.54565	DUSP3
Negative Regulation Of Protein Modification By Small Protein Conjugation Or Removal (GO:1903321)	1/54	0.172696	0.245524	0	0	5.43533	9.54565	HSPA1B
Negative Regulation Of Protein Ubiquitination (GO:0031397)	1/54	0.172696	0.245524	0	0	5.43533	9.54565	HSPA1B
Regulation Of Smooth Muscle Cell Proliferation (GO:0048660)	1/54	0.172696	0.245524	0	0	5.43533	9.54565	HMOX1
Mitotic DNA Damage Checkpoint Signaling (GO:0044773)	1/56	0.178493	0.25271	0	0	5.23715	9.02471	CDKN1A
Positive Regulation Of DNA-templated Transcription Initiation (GO:2000144)	1/56	0.178493	0.25271	0	0	5.23715	9.02471	JUN
Positive Regulation Of Cell Motility (GO:2000147)	2/221	0.18111	0.2552	0	0	2.64719	4.52313	ITGA6;EPHA2
Positive Regulation Of Interleukin-1 Beta Production (GO:0032731)	1/57	0.181376	0.2552	0	0	5.14337	8.78069	HSPB1
Myeloid Cell Differentiation (GO:0030099)	1/57	0.181376	0.2552	0	0	5.14337	8.78069	SLC1A5
Glycosaminoglycan Biosynthetic Process (GO:0006024)	1/58	0.184249	0.258709	0	0	5.05289	8.54678	CHST3
Positive Regulation Of Protein Binding (GO:0032092)	1/59	0.187113	0.261114	0	0	4.96552	8.32243	TRIB3
Regulation Of miRNA Transcription (GO:1902893)	1/59	0.187113	0.261114	0	0	4.96552	8.32243	JUN
Regulation Of Cell Death (GO:0010941)	1/59	0.187113	0.261114	0	0	4.96552	8.32243	HSPA1B
Apoptotic Process (GO:0006915)	2/228	0.189931	0.263477	0	0	2.56429	4.25953	RRAGC;GADD45A
Cellular Response To Lipid (GO:0071396)	2/228	0.189931	0.263477	0	0	2.56429	4.25953	CRHBP;HSPA1B
Regulation Of Extrinsic Apoptotic Signaling Pathway (GO:2001236)	1/60	0.189966	0.263477	0	0	4.88111	8.10708	ITGA6
BMP Signaling Pathway (GO:0030509)	1/61	0.19281	0.264725	0	0	4.79952	7.90025	FAM83G
Negative Regulation Of Intrinsic Apoptotic Signaling Pathway (GO:2001243)	1/61	0.19281	0.264725	0	0	4.79952	7.90025	HSPB1
Regulation Of Pathway-Restricted SMAD Protein Phosphorylation (GO:0060393)	1/61	0.19281	0.264725	0	0	4.79952	7.90025	GDF15
Positive Regulation Of Cell Junction Assembly (GO:1901890)	1/61	0.19281	0.264725	0	0	4.79952	7.90025	EPHA2
Negative Regulation Of Autophagy (GO:0010507)	1/61	0.19281	0.264725	0	0	4.79952	7.90025	RRAGC
Protein Lipidation (GO:0006497)	1/62	0.195644	0.267001	0	0	4.7206	7.70147	HHAT
Positive Regulation Of Apoptotic Signaling Pathway (GO:2001235)	1/62	0.195644	0.267001	0	0	4.7206	7.70147	DDIT3
Regulation Of T Cell Activation (GO:0050863)	1/62	0.195644	0.267001	0	0	4.7206	7.70147	DUSP3
Positive Regulation Of GTPase Activity (GO:0043547)	2/234	0.197539	0.269048	0	0	2.49721	4.05003	ITGA6;EPHA2
G1/S Transition Of Mitotic Cell Cycle (GO:0000082)	1/63	0.198468	0.269236	0	0	4.64423	7.51031	CDKN1A
Protein Polymerization (GO:0051258)	1/63	0.198468	0.269236	0	0	4.64423	7.51031	DIAPH2
Positive Regulation Of Interleukin-1 Production (GO:0032732)	1/64	0.201282	0.271432	0	0	4.57028	7.32638	HSPB1
Positive Regulation Of Macroautophagy (GO:0016239)	1/64	0.201282	0.271432	0	0	4.57028	7.32638	SESN2
Negative Regulation Of Cell Death (GO:0060548)	1/64	0.201282	0.271432	0	0	4.57028	7.32638	HSPA1B
Regulation Of Translational Initiation (GO:0006446)	1/65	0.204086	0.273588	0	0	4.49864	7.1493	HSPB1
Positive Regulation Of Cell Cycle (GO:0045787)	1/65	0.204086	0.273588	0	0	4.49864	7.1493	DUSP3
Regulation Of Cell-Matrix Adhesion (GO:0001952)	1/65	0.204086	0.273588	0	0	4.49864	7.1493	DUSP3
Negative Regulation Of Immune Response (GO:0050777)	1/66	0.206881	0.276247	0	0	4.42921	6.97871	YES1
Cellular Response To BMP Stimulus (GO:0071773)	1/66	0.206881	0.276247	0	0	4.42921	6.97871	FAM83G
Regulation Of Neurogenesis (GO:0050767)	1/67	0.209666	0.278872	0	0	4.36188	6.8143	BHLHE40
Negative Regulation Of Cellular Catabolic Process (GO:0031330)	1/67	0.209666	0.278872	0	0	4.36188	6.8143	RRAGC
Regulation Of ERK1 And ERK2 Cascade (GO:0070372)	2/244	0.210302	0.278957	0	0	2.39281	3.73089	DUSP3;EPHA2
Regulation Of Nucleic Acid-Templated Transcription (GO:1903506)	3/452	0.210549	0.278957	0	0	1.94273	3.02684	DDIT3;IGSF1;BHLHE40
B Cell Differentiation (GO:0030183)	1/68	0.212442	0.280918	0	0	4.29656	6.65575	IRF2BP2
Establishment Of Protein Localization To Membrane (GO:0090150)	1/69	0.215208	0.282927	0	0	4.23316	6.50278	CHM
Regulation Of Monoatomic Ion Transmembrane Transporter Activity (GO:0032412)	1/69	0.215208	0.282927	0	0	4.23316	6.50278	CRHBP
Cellular Response To Calcium Ion (GO:0071277)	1/69	0.215208	0.282927	0	0	4.23316	6.50278	CRHBP
Sulfur Compound Biosynthetic Process (GO:0044272)	1/70	0.217964	0.285999	0	0	4.1716	6.35513	CHST3
Negative Regulation Of Protein Binding (GO:0032091)	1/71	0.220711	0.288491	0	0	4.1118	6.21253	CDKN1A
Myeloid Leukocyte Differentiation (GO:0002573)	1/71	0.220711	0.288491	0	0	4.1118	6.21253	EPHA2
Positive Regulation Of Protein Localization To Nucleus (GO:1900182)	1/72	0.223448	0.290397	0	0	4.05368	6.07476	SESN2
Protein Targeting To Membrane (GO:0006612)	1/72	0.223448	0.290397	0	0	4.05368	6.07476	CHM
Plasma Membrane Organization (GO:0007009)	1/72	0.223448	0.290397	0	0	4.05368	6.07476	WHAMM
Ubiquitin-Dependent ERAD Pathway (GO:0030433)	1/73	0.226176	0.292824	0	0	3.99718	5.94159	CLGN
Cellular Response To Reactive Oxygen Species (GO:0034614)	1/73	0.226176	0.292824	0	0	3.99718	5.94159	JUN
Regulation Of mRNA Stability (GO:0043488)	1/74	0.228894	0.294663	0	0	3.94223	5.8128	TBRG4
Import Into Nucleus (GO:0051170)	1/74	0.228894	0.294663	0	0	3.94223	5.8128	HTATIP2
Regulation Of Cell Cycle G1/S Phase Transition (GO:1902806)	1/74	0.228894	0.294663	0	0	3.94223	5.8128	CDKN1A
Regulation Of Fat Cell Differentiation (GO:0045598)	1/75	0.231603	0.296469	0	0	3.88876	5.68821	TRIB3
Negative Regulation Of Phosphorylation (GO:0042326)	1/75	0.231603	0.296469	0	0	3.88876	5.68821	CDKN1A
Regulation Of Plasma Membrane Bounded Cell Projection Assembly (GO:0120032)	1/75	0.231603	0.296469	0	0	3.88876	5.68821	EPHA2
Monoatomic Cation Homeostasis (GO:0055080)	1/77	0.236992	0.301667	0	0	3.78604	5.45087	HMOX1
Positive Regulation Of JNK Cascade (GO:0046330)	1/77	0.236992	0.301667	0	0	3.78604	5.45087	GADD45A
Positive Regulation Of Endothelial Cell Proliferation (GO:0001938)	1/77	0.236992	0.301667	0	0	3.78604	5.45087	HMOX1
Negative Regulation Of Protein Modification Process (GO:0031400)	1/78	0.239673	0.302594	0	0	3.73668	5.33777	CDKN1A
Positive Regulation Of Tumor Necrosis Factor Production (GO:0032760)	1/78	0.239673	0.302594	0	0	3.73668	5.33777	HSPB1
Organonitrogen Compound Catabolic Process (GO:1901565)	1/78	0.239673	0.302594	0	0	3.73668	5.33777	GNPDA1
Cellular Response To Nutrient Levels (GO:0031669)	1/78	0.239673	0.302594	0	0	3.73668	5.33777	RRAGC
Negative Regulation Of Signal Transduction (GO:0009968)	2/267	0.239943	0.302594	0	0	2.18257	3.11531	CRHBP;GDF15
Positive Regulation Of Protein Localization To Membrane (GO:1905477)	1/79	0.242345	0.30282	0	0	3.68859	5.22819	EPHA2
Cellular Response To UV (GO:0034644)	1/79	0.242345	0.30282	0	0	3.68859	5.22819	CDKN1A
Positive Regulation Of Catabolic Process (GO:0009896)	1/79	0.242345	0.30282	0	0	3.68859	5.22819	L3MBTL3
Positive Regulation Of Cytoskeleton Organization (GO:0051495)	1/79	0.242345	0.30282	0	0	3.68859	5.22819	WHAMM
Negative Regulation Of Cellular Component Organization (GO:0051129)	1/79	0.242345	0.30282	0	0	3.68859	5.22819	HSPA1B
Wound Healing (GO:0042060)	1/80	0.245007	0.305027	0	0	3.64172	5.12196	HMOX1
Regulation Of Protein Localization To Plasma Membrane (GO:1903076)	1/80	0.245007	0.305027	0	0	3.64172	5.12196	EPHA2
Positive Regulation Of Cell Migration (GO:0030335)	2/272	0.246422	0.306228	0	0	2.14161	2.99978	ITGA6;EPHA2
Macromolecule Modification (GO:0043412)	1/81	0.24766	0.306648	0	0	3.59601	5.01895	YES1
Negative Regulation Of NF-kappaB Transcription Factor Activity (GO:0032088)	1/81	0.24766	0.306648	0	0	3.59601	5.01895	DDIT3
Positive Regulation Of Tumor Necrosis Factor Superfamily Cytokine Production (GO:1903557)	1/82	0.250304	0.308799	0	0	3.55144	4.91902	HSPB1
Negative Regulation Of Apoptotic Signaling Pathway (GO:2001234)	1/82	0.250304	0.308799	0	0	3.55144	4.91902	ITGA6
Phospholipase C-activating G Protein-Coupled Receptor Signaling Pathway (GO:0007200)	1/83	0.252939	0.311485	0	0	3.50795	4.82206	ADRA1B
Regulation Of Interleukin-1 Beta Production (GO:0032651)	1/84	0.255564	0.312849	0	0	3.46551	4.72793	HSPB1
Positive Regulation Of Protein Ubiquitination (GO:0031398)	1/84	0.255564	0.312849	0	0	3.46551	4.72793	TRIB3
Regulation Of Kinase Activity (GO:0043549)	1/85	0.258181	0.312849	0	0	3.42409	4.63654	EPHA2
Positive Regulation Of Protein Localization (GO:1903829)	1/85	0.258181	0.312849	0	0	3.42409	4.63654	SESN2
Integrin-Mediated Signaling Pathway (GO:0007229)	1/85	0.258181	0.312849	0	0	3.42409	4.63654	ITGA6
Nuclear-Transcribed mRNA Catabolic Process (GO:0000956)	1/85	0.258181	0.312849	0	0	3.42409	4.63654	EXOSC6
Macromolecule Catabolic Process (GO:0009057)	1/85	0.258181	0.312849	0	0	3.42409	4.63654	EXOSC6
Negative Regulation Of Cell Cycle (GO:0045786)	1/85	0.258181	0.312849	0	0	3.42409	4.63654	CDKN1A
Positive Regulation Of Endothelial Cell Migration (GO:0010595)	1/85	0.258181	0.312849	0	0	3.42409	4.63654	HSPB1
Exocytosis (GO:0006887)	1/86	0.260788	0.314888	0	0	3.38363	4.54776	CRHBP
Regulation Of Mitotic Cell Cycle Phase Transition (GO:1901990)	1/86	0.260788	0.314888	0	0	3.38363	4.54776	CDKN1A
Regulation Of Type II Interferon Production (GO:0032649)	1/87	0.263387	0.317463	0	0	3.34412	4.46149	DDIT3
Regulation Of Endothelial Cell Migration (GO:0010594)	1/88	0.265976	0.320017	0	0	3.30551	4.37765	EPHA2
ERAD Pathway (GO:0036503)	1/89	0.268557	0.322552	0	0	3.26779	4.29614	CLGN
rRNA Metabolic Process (GO:0016072)	1/91	0.273691	0.327563	0	0	3.19485	4.13974	EXOSC6
Positive Regulation Of Binding (GO:0051099)	1/91	0.273691	0.327563	0	0	3.19485	4.13974	TRIB3
Positive Regulation Of Neuron Projection Development (GO:0010976)	1/92	0.276244	0.330039	0	0	3.15958	4.0647	ITGA6
Gene Expression (GO:0010467)	2/296	0.277587	0.331063	0	0	1.96439	2.5176	EXOSC6;TSPAN33
Positive Regulation Of Protein Kinase B Signaling (GO:0051897)	1/93	0.278789	0.331336	0	0	3.12508	3.99166	GDF15
Protein O-linked Glycosylation (GO:0006493)	1/93	0.278789	0.331336	0	0	3.12508	3.99166	GCNT3
T Cell Receptor Signaling Pathway (GO:0050852)	1/95	0.283853	0.335596	0	0	3.05828	3.85129	BTN2A2
Positive Regulation Of Transmembrane Receptor Protein Serine/Threonine Kinase Signaling Pathway (GO:0090100)	1/95	0.283853	0.335596	0	0	3.05828	3.85129	GDF15
Cell Junction Assembly (GO:0034329)	1/95	0.283853	0.335596	0	0	3.05828	3.85129	ITGA6
Regulation Of Macroautophagy (GO:0016241)	1/96	0.286371	0.337402	0	0	3.02593	3.78383	SESN2
Positive Regulation Of Supramolecular Fiber Organization (GO:1902905)	1/96	0.286371	0.337402	0	0	3.02593	3.78383	WHAMM
Regulation Of Defense Response (GO:0031347)	1/97	0.288881	0.339772	0	0	2.99426	3.7181	HERC5
Negative Regulation Of Macromolecule Biosynthetic Process (GO:0010558)	1/98	0.291382	0.341534	0	0	2.96325	3.65404	CDKN1A
RNA Splicing (GO:0008380)	1/98	0.291382	0.341534	0	0	2.96325	3.65404	RRAGC
Positive Regulation Of MAPK Cascade (GO:0043410)	2/310	0.295756	0.346065	0	0	1.87376	2.28265	GDF15;ADRA1B
Visual Perception (GO:0007601)	1/101	0.298833	0.349066	0	0	2.87391	3.47131	ZIC2
Activation Of GTPase Activity (GO:0090630)	1/102	0.3013	0.350744	0	0	2.84531	3.41338	EPHA2
Sensory Perception Of Light Stimulus (GO:0050953)	1/102	0.3013	0.350744	0	0	2.84531	3.41338	ZIC2
Mitochondrial Gene Expression (GO:0140053)	1/103	0.303758	0.353001	0	0	2.81728	3.35686	TBRG4
Proteasome-Mediated Ubiquitin-Dependent Protein Catabolic Process (GO:0043161)	2/319	0.307408	0.356253	0	0	1.81973	2.14651	DDIT3;CLGN
Positive Regulation Of Stress-Activated MAPK Cascade (GO:0032874)	1/105	0.308648	0.356253	0	0	2.76282	3.24784	GADD45A
Regulation Of Neuron Apoptotic Process (GO:0043523)	1/105	0.308648	0.356253	0	0	2.76282	3.24784	DDIT3
Negative Regulation Of MAPK Cascade (GO:0043409)	1/105	0.308648	0.356253	0	0	2.76282	3.24784	DUSP3
Positive Regulation Of Nucleic Acid-Templated Transcription (GO:1903508)	3/557	0.309406	0.356524	0	0	1.56603	1.83711	JUN;ZIC2;DDIT3
Regulation Of G1/S Transition Of Mitotic Cell Cycle (GO:2000045)	1/106	0.31108	0.357244	0	0	2.73637	3.19527	CDKN1A
Response To Calcium Ion (GO:0051592)	1/106	0.31108	0.357244	0	0	2.73637	3.19527	CRHBP
Regulation Of Cellular Response To Stress (GO:0080135)	1/107	0.313505	0.358216	0	0	2.71042	3.14393	CRHBP
Negative Regulation Of Translation (GO:0017148)	1/107	0.313505	0.358216	0	0	2.71042	3.14393	CPEB1
Positive Regulation Of Autophagy (GO:0010508)	1/107	0.313505	0.358216	0	0	2.71042	3.14393	SESN2
Response To Tumor Necrosis Factor (GO:0034612)	1/108	0.31592	0.360371	0	0	2.68495	3.09378	CRHBP
Cellular Response To Salt (GO:1902075)	1/109	0.318327	0.36251	0	0	2.65996	3.04479	CRHBP
Protein-Containing Complex Assembly (GO:0065003)	2/328	0.319027	0.3627	0	0	1.76868	2.02068	BBS10;TSPAN33
Adenylate Cyclase-Activating G Protein-Coupled Receptor Signaling Pathway (GO:0007189)	1/110	0.320726	0.364024	0	0	2.63542	2.99691	ADRA1B
Negative Regulation Of Inflammatory Response (GO:0050728)	1/111	0.323117	0.364913	0	0	2.61133	2.95013	YES1
Negative Regulation Of Transmembrane Receptor Protein Serine/Threonine Kinase Signaling Pathway (GO:0090101)	1/111	0.323117	0.364913	0	0	2.61133	2.95013	IGSF1
Mitotic Cell Cycle Phase Transition (GO:0044772)	1/111	0.323117	0.364913	0	0	2.61133	2.95013	CDKN1A
Regulation Of Protein Ubiquitination (GO:0031396)	1/113	0.327873	0.369672	0	0	2.56444	2.85968	HSPA1B
Negative Regulation Of Gene Expression (GO:0010629)	2/336	0.329318	0.370499	0	0	1.72561	1.91668	BTN2A2;HSPA1B
Regulation Of MAP Kinase Activity (GO:0043405)	1/114	0.330239	0.370499	0	0	2.54162	2.81596	TRIB3
Negative Regulation Of Canonical Wnt Signaling Pathway (GO:0090090)	1/114	0.330239	0.370499	0	0	2.54162	2.81596	DDIT3
Endoplasmic Reticulum To Golgi Vesicle-Mediated Transport (GO:0006888)	1/115	0.332597	0.37253	0	0	2.5192	2.77319	WHAMM
Protein Maturation (GO:0051604)	1/117	0.337287	0.377164	0	0	2.47551	2.69044	TSPAN33
Positive Regulation Of Cell Projection Organization (GO:0031346)	1/118	0.339621	0.37853	0	0	2.45423	2.65039	ITGA6
Ribonucleoprotein Complex Biogenesis (GO:0022613)	1/118	0.339621	0.37853	0	0	2.45423	2.65039	ZNF658
Regulation Of Protein-Containing Complex Assembly (GO:0043254)	1/119	0.341946	0.379878	0	0	2.43331	2.61119	BBS10
Cellular Response To Tumor Necrosis Factor (GO:0071356)	1/119	0.341946	0.379878	0	0	2.43331	2.61119	CRHBP
Protein Localization To Nucleus (GO:0034504)	1/122	0.348872	0.386942	0	0	2.37262	2.49848	NUAK2
Regulation Of Cell Motility (GO:2000145)	1/123	0.351165	0.388851	0	0	2.35305	2.46247	OSGIN1
Protein Dephosphorylation (GO:0006470)	1/124	0.35345	0.390746	0	0	2.3338	2.42719	DUSP3
Regulation Of Mitotic Cell Cycle (GO:0007346)	1/125	0.355727	0.392626	0	0	2.31487	2.39262	DUSP3
Regulation Of Gene Expression (GO:0010468)	5/1127	0.359906	0.395702	0	0	1.28946	1.31771	BTN2A2;DDIT3;IGSF1;BHLHE40;HSPA1B
Regulation Of Response To External Stimulus (GO:0032101)	1/127	0.360258	0.395702	0	0	2.27789	2.32558	HERC5
Regulation Of Tumor Necrosis Factor Production (GO:0032680)	1/127	0.360258	0.395702	0	0	2.27789	2.32558	HSPB1
Protein Homooligomerization (GO:0051260)	1/129	0.364757	0.399356	0	0	2.24207	2.26119	SLC1A5
Protein Targeting (GO:0006605)	1/129	0.364757	0.399356	0	0	2.24207	2.26119	CHM
Ubiquitin-Dependent Protein Catabolic Process (GO:0006511)	2/367	0.368775	0.403107	0	0	1.57655	1.57272	HERC5;DDIT3
Circulatory System Development (GO:0072359)	1/132	0.371447	0.405377	0	0	2.1904	2.16926	CDKN1A
Negative Regulation Of Cell Motility (GO:2000146)	1/133	0.373661	0.407141	0	0	2.17369	2.1398	DUSP3
Antigen Receptor-Mediated Signaling Pathway (GO:0050851)	1/134	0.375868	0.408892	0	0	2.15724	2.1109	BTN2A2
Positive Regulation Of Protein Phosphorylation (GO:0001934)	2/377	0.381325	0.414167	0	0	1.53373	1.47867	CDKN1A;GDF15
Protein Localization To Organelle (GO:0033365)	1/137	0.382443	0.414719	0	0	2.10934	2.02744	NUAK2
Negative Regulation Of Wnt Signaling Pathway (GO:0030178)	1/140	0.388949	0.421104	0	0	2.0635	1.94857	DDIT3
Actin Filament Organization (GO:0007015)	1/144	0.397519	0.429019	0	0	2.00537	1.84998	WHAMM
Regulation Of Cell Adhesion (GO:0030155)	1/144	0.397519	0.429019	0	0	2.00537	1.84998	EPHA2
Positive Regulation Of Protein Kinase Activity (GO:0045860)	1/145	0.399643	0.430628	0	0	1.99134	1.82643	CDKN1A
Regulation Of Cold-Induced Thermogenesis (GO:0120161)	1/146	0.40176	0.431543	0	0	1.97751	1.80329	DDIT3
Negative Regulation Of Response To External Stimulus (GO:0032102)	1/146	0.40176	0.431543	0	0	1.97751	1.80329	DUSP3
Protein Glycosylation (GO:0006486)	1/147	0.403869	0.432445	0	0	1.96387	1.78057	GCNT3
Dephosphorylation (GO:0016311)	1/147	0.403869	0.432445	0	0	1.96387	1.78057	DUSP3
Positive Regulation Of NF-kappaB Transcription Factor Activity (GO:0051092)	1/152	0.414306	0.442924	0	0	1.89836	1.67274	HSPA1B
Regulation Of Cellular Component Organization (GO:0051128)	1/153	0.416372	0.444434	0	0	1.88577	1.65227	BBS10
Ribosome Biogenesis (GO:0042254)	1/155	0.420481	0.448119	0	0	1.8611	1.61237	ZNF658
Protein Autophosphorylation (GO:0046777)	1/162	0.434642	0.462486	0	0	1.77955	1.48278	HTATIP2
Adenylate Cyclase-Modulating G Protein-Coupled Receptor Signaling Pathway (GO:0007188)	1/163	0.436637	0.463162	0	0	1.76847	1.46545	ADRA1B
Nitrogen Compound Transport (GO:0071705)	1/163	0.436637	0.463162	0	0	1.76847	1.46545	SLC1A5
Regulation Of Cytokine Production (GO:0001817)	1/167	0.444547	0.470819	0	0	1.72551	1.39887	BTN2A2
Brain Development (GO:0007420)	1/169	0.448461	0.474227	0	0	1.7048	1.36713	ZIC2
Heart Development (GO:0007507)	1/171	0.452348	0.477596	0	0	1.68457	1.33637	CDKN1A
Regulation Of Neuron Projection Development (GO:0010975)	1/174	0.458128	0.482949	0	0	1.65511	1.29199	ITGA6
Positive Regulation Of Hydrolase Activity (GO:0051345)	1/176	0.461948	0.486223	0	0	1.63602	1.26351	ITGA6
Phosphate-Containing Compound Metabolic Process (GO:0006796)	1/184	0.476963	0.501253	0	0	1.56387	1.15776	DUSP3
Intracellular Monoatomic Cation Homeostasis (GO:0030003)	1/190	0.487953	0.512012	0	0	1.51376	1.08618	HMOX1
Modification-Dependent Protein Catabolic Process (GO:0019941)	1/192	0.491565	0.515009	0	0	1.49776	1.06365	HERC5
Golgi Vesicle Transport (GO:0048193)	1/197	0.500487	0.523551	0	0	1.45918	1.01001	WHAMM
DNA-templated Transcription (GO:0006351)	1/199	0.504012	0.52643	0	0	1.4443	0.989569	RRAGC
Regulation Of Translation (GO:0006417)	1/202	0.509254	0.53109	0	0	1.42253	0.959933	HSPB1
Regulation Of Canonical Wnt Signaling Pathway (GO:0060828)	1/207	0.517869	0.538426	0	0	1.38765	0.913116	DDIT3
Negative Regulation Of Cell Differentiation (GO:0045596)	1/207	0.517869	0.538426	0	0	1.38765	0.913116	TRIB3
Protein Stabilization (GO:0050821)	1/208	0.519574	0.539375	0	0	1.38087	0.90412	HSPA1B
Protein Phosphorylation (GO:0006468)	2/500	0.5254	0.544593	0	0	1.14765	0.738621	NUAK2;HTATIP2
mRNA Processing (GO:0006397)	1/214	0.529681	0.547364	0	0	1.34157	0.85254	TBRG4
Regulation Of GTPase Activity (GO:0043087)	1/214	0.529681	0.547364	0	0	1.34157	0.85254	ITGA6
Proteasomal Protein Catabolic Process (GO:0010498)	1/220	0.539578	0.556746	0	0	1.30441	0.804783	DDIT3
Positive Regulation Of Protein Modification Process (GO:0031401)	1/225	0.547668	0.564239	0	0	1.27497	0.767644	CDKN1A
Inflammatory Response (GO:0006954)	1/236	0.564977	0.581192	0	0	1.21462	0.69351	CRHBP
Cilium Assembly (GO:0060271)	1/243	0.57565	0.591278	0	0	1.17906	0.651145	BBS10
Chemical Synaptic Transmission (GO:0007268)	1/273	0.618542	0.634378	0	0	1.04742	0.503171	CRHBP
Positive Regulation Of Cellular Process (GO:0048522)	2/594	0.619667	0.634576	0	0	0.960751	0.45979	SERTAD1;TBRG4
Plasma Membrane Bounded Cell Projection Assembly (GO:0120031)	1/275	0.621244	0.635236	0	0	1.03967	0.494915	WHAMM
Central Nervous System Development (GO:0007417)	1/283	0.631866	0.645129	0	0	1.00976	0.46356	ZIC2
DNA Metabolic Process (GO:0006259)	1/288	0.638356	0.650779	0	0	0.99192	0.445233	GADD45A
DNA Repair (GO:0006281)	1/291	0.642195	0.653714	0	0	0.981509	0.434675	GADD45A
Cellular Response To Cytokine Stimulus (GO:0071345)	1/308	0.663204	0.674092	0	0	0.926356	0.380429	CRHBP
Supramolecular Fiber Organization (GO:0097435)	1/316	0.672665	0.68269	0	0	0.902461	0.357833	WHAMM
Protein Localization (GO:0008104)	1/351	0.711069	0.720592	0	0	0.810766	0.27646	RRAGC
Protein Modification Process (GO:0036211)	2/711	0.716419	0.724935	0	0	0.797353	0.26591	NUAK2;YES1
Positive Regulation Of Macromolecule Metabolic Process (GO:0010604)	1/364	0.724172	0.730609	0	0	0.781211	0.252118	HSPA1B
Protein Modification By Small Protein Conjugation (GO:0032446)	1/364	0.724172	0.730609	0	0	0.781211	0.252118	HERC5
Vesicle-Mediated Transport (GO:0016192)	1/411	0.766838	0.77251	0	0	0.689996	0.18318	CHM
Organelle Organization (GO:0006996)	1/418	0.772609	0.777174	0	0	0.678171	0.174956	GEM
Phosphorylation (GO:0016310)	1/429	0.781394	0.784852	0	0	0.660368	0.162897	NUAK2
Nervous System Development (GO:0007399)	1/433	0.784505	0.786431	0	0	0.65412	0.158756	ZIC2
Protein Ubiquitination (GO:0016567)	1/434	0.785276	0.786431	0	0	0.652576	0.15774	HERC5
Positive Regulation Of Gene Expression (GO:0010628)	1/480	0.817947	0.817947	0	0	0.588515	0.118266	HSPA1B

## Sheet: GO_Molecular_Function_TARDBP
Term	Overlap	P-value	Adjusted P-value	Old P-value	Old Adjusted P-value	Odds Ratio	Combined Score	Genes
Protein Heterodimerization Activity (GO:0046982)	6/190	5.37591e-05	0.00747252	0	0	10.0608	98.9077	RRAGC;GADD45A;DDIT3;BHLHE40;ADRA1B;ATF3
DNA-binding Transcription Factor Binding (GO:0140297)	6/282	0.000458659	0.0318768	0	0	6.67595	51.3194	METTL23;JUN;BBS10;DDIT3;BHLHE40;HSPB1
C4-dicarboxylate Transmembrane Transporter Activity (GO:0015556)	2/14	0.00106937	0.0339561	0	0	48.8186	333.953	SLC16A1;SLC1A5
Carboxylic Acid Transmembrane Transporter Activity (GO:0046943)	3/59	0.00115999	0.0339561	0	0	15.8907	107.411	SLC16A1;SLC16A6;SLC1A5
RNA Polymerase II-specific DNA-binding Transcription Factor Binding (GO:0061629)	5/228	0.00122144	0.0339561	0	0	6.79786	45.5982	JUN;BBS10;DDIT3;BHLHE40;HSPB1
GDP Binding (GO:0019003)	3/67	0.00167555	0.038817	0	0	13.8988	88.8357	RIT1;RRAGC;GEM
Ubiquitin Protein Ligase Binding (GO:0031625)	5/271	0.00259996	0.0457603	0	0	5.68652	33.8477	CDKN1A;JUN;HSPA6;TRIB3;HSPA1B
RNA Polymerase II Transcription Regulatory Region Sequence-Specific DNA Binding (GO:0000977)	11/1225	0.00336045	0.0457603	0	0	2.87432	16.3712	ZNF28;ZNF880;JUN;ZIC2;BCL11B;DDIT3;MAFG;BHLHE40;ZNF878;ZNF658;ATF3
Ubiquitin-Like Protein Ligase Binding (GO:0044389)	5/289	0.00342502	0.0457603	0	0	5.32124	30.2068	CDKN1A;JUN;HSPA6;TRIB3;HSPA1B
Carboxy-Lyase Activity (GO:0016831)	2/27	0.00400537	0.0457603	0	0	23.4176	129.268	FAHD1;UROD
Dicarboxylic Acid Transmembrane Transporter Activity (GO:0005310)	2/28	0.00430376	0.0457603	0	0	22.5158	122.672	SLC16A1;SLC1A5
Cis-Regulatory Region Sequence-Specific DNA Binding (GO:0000987)	10/1098	0.00471362	0.0457603	0	0	2.88634	15.463	ZNF28;ZNF880;JUN;ZIC2;BCL11B;DDIT3;MAFG;BHLHE40;ZNF658;ATF3
GTP Binding (GO:0005525)	4/201	0.0054138	0.0457603	0	0	6.07076	31.6821	RIT1;RRAGC;GEM;RAB33A
Kinase Binding (GO:0019900)	6/460	0.0054307	0.0457603	0	0	4.02175	20.9762	FAM83G;CDKN1A;DUSP3;GADD45A;HSPB1;TRIB3
RNA Polymerase II Cis-Regulatory Region Sequence-Specific DNA Binding (GO:0000978)	10/1122	0.00547879	0.0457603	0	0	2.82044	14.6857	ZNF28;ZNF880;JUN;ZIC2;BCL11B;DDIT3;MAFG;BHLHE40;ZNF658;ATF3
Protein Serine/Threonine Kinase Inhibitor Activity (GO:0030291)	2/32	0.00559658	0.0457603	0	0	19.5098	101.17	CDKN1A;HSPB1
Monocarboxylic Acid Transmembrane Transporter Activity (GO:0008028)	2/32	0.00559658	0.0457603	0	0	19.5098	101.17	SLC16A1;SLC16A6
Purine Ribonucleoside Triphosphate Binding (GO:0035639)	6/476	0.00639069	0.0493503	0	0	3.88165	19.6136	RIT1;NUAK2;RRAGC;GEM;RAB33A;HSPA1B
Transcription Regulatory Region Nucleic Acid Binding (GO:0001067)	4/224	0.00788993	0.0550994	0	0	5.42975	26.2918	JUN;DDIT3;ZNF658;ATF3
Guanyl Ribonucleotide Binding (GO:0032561)	4/226	0.00813508	0.0550994	0	0	5.38029	25.8876	RIT1;RRAGC;GEM;RAB33A
Protein Homodimerization Activity (GO:0042803)	7/662	0.00832437	0.0550994	0	0	3.26972	15.6573	GDF15;GADD45A;DDIT3;BHLHE40;HSPB1;HMOX1;ATF3
Sequence-Specific Double-Stranded DNA Binding (GO:1990837)	7/715	0.0123715	0.0781654	0	0	3.01664	13.2501	JUN;BCL11B;DDIT3;MAFG;BHLHE40;ZNF658;ATF3
GTPase Activity (GO:0003924)	4/265	0.013954	0.0833018	0	0	4.56728	19.5114	RIT1;RRAGC;GEM;RAB33A
Ribonucleoside Triphosphate Phosphatase Activity (GO:0017111)	4/270	0.0148502	0.0833018	0	0	4.48029	18.8609	RIT1;RRAGC;GEM;RAB33A
Magnesium Ion Binding (GO:0000287)	3/155	0.0171165	0.0833018	0	0	5.8262	23.6993	NUAK2;RRAGC;GEM
Succinate Transmembrane Transporter Activity (GO:0015141)	1/5	0.0173795	0.0833018	0	0	72.1957	292.57	SLC16A1
C3HC4-type RING Finger Domain Binding (GO:0055131)	1/5	0.0173795	0.0833018	0	0	72.1957	292.57	HSPA1B
Arylesterase Activity (GO:0004064)	1/5	0.0173795	0.0833018	0	0	72.1957	292.57	CA2
Chondroitin Sulfotransferase Activity (GO:0034481)	1/5	0.0173795	0.0833018	0	0	72.1957	292.57	CHST3
Acid-Amino Acid Ligase Activity (GO:0016881)	1/6	0.0208195	0.0876944	0	0	57.7536	223.614	GCLM
Leucine Binding (GO:0070728)	1/6	0.0208195	0.0876944	0	0	57.7536	223.614	SESN2
N-acetylglucosamine 6-O-sulfotransferase Activity (GO:0001517)	1/6	0.0208195	0.0876944	0	0	57.7536	223.614	CHST3
Mitogen-Activated Protein Kinase Kinase Binding (GO:0031434)	1/6	0.0208195	0.0876944	0	0	57.7536	223.614	TRIB3
Transcription Cis-Regulatory Region Binding (GO:0000976)	5/474	0.0251679	0.101192	0	0	3.1919	11.7532	JUN;DDIT3;ZNF878;ZNF658;ATF3
cAMP Response Element Binding Protein Binding (GO:0008140)	1/8	0.027664	0.101192	0	0	41.2484	147.984	DDIT3
L-aspartate Transmembrane Transporter Activity (GO:0015183)	1/8	0.027664	0.101192	0	0	41.2484	147.984	SLC1A5
Leucine Zipper Domain Binding (GO:0043522)	1/8	0.027664	0.101192	0	0	41.2484	147.984	DDIT3
L-glutamine Transmembrane Transporter Activity (GO:0015186)	1/8	0.027664	0.101192	0	0	41.2484	147.984	SLC1A5
cAMP Response Element Binding (GO:0035497)	1/9	0.0310685	0.110731	0	0	36.0906	125.291	JUN
Protein Kinase Binding (GO:0019901)	5/511	0.0332812	0.11405	0	0	2.95287	10.0479	FAM83G;CDKN1A;DUSP3;HSPB1;TRIB3
DNA-binding Transcription Activator Activity, RNA Polymerase II-specific (GO:0001228)	4/348	0.0336859	0.11405	0	0	3.45067	11.7001	JUN;DDIT3;ZNF658;ATF3
Protein-Arginine N-methyltransferase Activity (GO:0016274)	1/10	0.0344613	0.11405	0	0	32.0789	108.039	METTL23
Insulin-Like Growth Factor I Binding (GO:0031994)	1/12	0.0412118	0.130192	0	0	26.2437	83.6921	ITGA6
LRR Domain Binding (GO:0030275)	1/12	0.0412118	0.130192	0	0	26.2437	83.6921	DDIT3
GTPase Binding (GO:0051020)	3/225	0.0443727	0.134677	0	0	3.97499	12.3826	RRAGC;CHM;WHAMM
Carbonate Dehydratase Activity (GO:0004089)	1/13	0.0445695	0.134677	0	0	24.0556	74.8297	CA2
Protein Tyrosine Kinase Activity (GO:0004713)	2/99	0.0471293	0.135924	0	0	6.01364	18.3708	YES1;EPHA2
MAP Kinase Phosphatase Activity (GO:0033549)	1/14	0.0479157	0.135924	0	0	22.204	67.4627	DUSP3
RNA Exonuclease Activity (GO:0004532)	1/14	0.0479157	0.135924	0	0	22.204	67.4627	EXOSC6
Acidic Amino Acid Transmembrane Transporter Activity (GO:0015172)	1/15	0.0512503	0.139682	0	0	20.617	61.2537	SLC1A5
Insulin-Like Growth Factor Binding (GO:0005520)	1/15	0.0512503	0.139682	0	0	20.617	61.2537	ITGA6
Kinase Activity (GO:0016301)	2/106	0.0532356	0.140455	0	0	5.6069	16.4452	TRIB3;SEPHS2
DNA-binding Transcription Repressor Activity, RNA Polymerase II-specific (GO:0001227)	3/243	0.0535547	0.140455	0	0	3.67351	10.7525	JUN;BHLHE40;ATF3
Phosphatidylinositol-5-Phosphate Binding (GO:0010314)	1/16	0.0545734	0.140476	0	0	19.2415	55.9584	PHLDA3
R-SMAD Binding (GO:0070412)	1/19	0.0644741	0.162944	0	0	16.0322	43.9522	JUN
Deaminase Activity (GO:0019239)	1/20	0.0677515	0.165219	0	0	15.1876	40.8837	GNPDA1
Solute:Proton Symporter Activity (GO:0015295)	1/20	0.0677515	0.165219	0	0	15.1876	40.8837	SLC16A1
bHLH Transcription Factor Binding (GO:0043425)	1/22	0.0742725	0.176635	0	0	13.7398	35.7237	BHLHE40
Double-Stranded DNA Binding (GO:0003690)	5/650	0.0772217	0.176635	0	0	2.29994	5.89032	JUN;BCL11B;MAFG;BHLHE40;ATF3
mRNA 3'-UTR AU-rich Region Binding (GO:0035925)	1/23	0.0775161	0.176635	0	0	13.1146	33.5376	CPEB1
Protein Tyrosine/Serine/Threonine Phosphatase Activity (GO:0008138)	1/23	0.0775161	0.176635	0	0	13.1146	33.5376	DUSP3
Phosphatidylinositol-3,5-Bisphosphate Binding (GO:0080025)	1/24	0.0807485	0.181033	0	0	12.5438	31.5654	PHLDA3
Oxidoreductase Activity, Acting On Paired Donors, With Incorporation Or Reduction Of Molecular Oxygen, Reduced Flavin Or Flavoprotein As One Donor, And Incorporation Of One Atom Of Oxygen (GO:0016712)	1/25	0.0839697	0.182372	0	0	12.0205	29.7784	HMOX1
Phosphatidylinositol-3,4-Bisphosphate Binding (GO:0043325)	1/25	0.0839697	0.182372	0	0	12.0205	29.7784	PHLDA3
Palmitoyltransferase Activity (GO:0016409)	1/27	0.0903789	0.193272	0	0	11.0948	26.669	HHAT
General Transcription Initiation Factor Binding (GO:0140296)	1/30	0.0999098	0.207276	0	0	9.94553	22.9094	JUN
Receptor Antagonist Activity (GO:0048019)	1/30	0.0999098	0.207276	0	0	9.94553	22.9094	IGSF1
O-acyltransferase Activity (GO:0008374)	1/31	0.103065	0.210677	0	0	9.61353	21.8457	HHAT
Sequence-Specific DNA Binding (GO:0043565)	5/717	0.106048	0.213634	0	0	2.07627	4.65887	JUN;BCL11B;MAFG;BHLHE40;ATF3
Metal Ion Binding (GO:0046872)	4/521	0.109614	0.216996	0	0	2.27572	5.03113	NUAK2;RRAGC;GEM;CLGN
Kinase Inhibitor Activity (GO:0019210)	1/34	0.112465	0.216996	0	0	8.73825	19.0941	CDKN1A
Amino Acid Binding (GO:0016597)	1/36	0.118677	0.216996	0	0	8.2381	17.5582	SESN2
Histone H3 Methyltransferase Activity (GO:0140938)	1/36	0.118677	0.216996	0	0	8.2381	17.5582	METTL23
Phosphatidylinositol-3,4,5-Trisphosphate Binding (GO:0005547)	1/36	0.118677	0.216996	0	0	8.2381	17.5582	PHLDA3
Protein Kinase C Binding (GO:0005080)	1/36	0.118677	0.216996	0	0	8.2381	17.5582	HSPB1
Non-Membrane Spanning Protein Tyrosine Kinase Activity (GO:0004715)	1/36	0.118677	0.216996	0	0	8.2381	17.5582	YES1
Transmembrane Receptor Protein Kinase Activity (GO:0019199)	1/37	0.121767	0.216996	0	0	8.00886	16.8638	EPHA2
Calcium Channel Regulator Activity (GO:0005246)	1/37	0.121767	0.216996	0	0	8.00886	16.8638	GEM
Sulfotransferase Activity (GO:0008146)	1/38	0.124847	0.219667	0	0	7.79201	16.2126	CHST3
Phosphotyrosine Residue Binding (GO:0001784)	1/39	0.127916	0.222017	0	0	7.58658	15.6009	YES1
Phosphatidylinositol-3-Phosphate Binding (GO:0032266)	1/40	0.130974	0.222017	0	0	7.39168	15.0255	PHLDA3
Acetylglucosaminyltransferase Activity (GO:0008375)	1/40	0.130974	0.222017	0	0	7.39168	15.0255	GCNT3
Neutral L-amino Acid Transmembrane Transporter Activity (GO:0015175)	1/41	0.134022	0.224446	0	0	7.20652	14.4833	SLC1A5
Protein Kinase Inhibitor Activity (GO:0004860)	1/45	0.146107	0.235515	0	0	6.55007	12.5985	CDKN1A
Protein Phosphorylated Amino Acid Binding (GO:0045309)	1/45	0.146107	0.235515	0	0	6.55007	12.5985	YES1
Hydro-Lyase Activity (GO:0016836)	1/46	0.149103	0.235515	0	0	6.40419	12.1879	CA2
Cyclin-Dependent Protein Serine/Threonine Kinase Regulator Activity (GO:0016538)	1/46	0.149103	0.235515	0	0	6.40419	12.1879	CDKN1A
Exonuclease Activity (GO:0004527)	1/46	0.149103	0.235515	0	0	6.40419	12.1879	EXOSC6
Small GTPase Binding (GO:0031267)	2/199	0.153865	0.240306	0	0	2.9461	5.51417	CHM;WHAMM
Transmembrane Receptor Protein Tyrosine Kinase Activity (GO:0004714)	1/50	0.160981	0.248626	0	0	5.88021	10.74	EPHA2
E-box Binding (GO:0070888)	1/51	0.163925	0.250391	0	0	5.76232	10.4203	BHLHE40
Phosphoric Ester Hydrolase Activity (GO:0042578)	1/52	0.166859	0.252102	0	0	5.64905	10.1152	DUSP3
Antiporter Activity (GO:0015297)	1/53	0.169782	0.253761	0	0	5.54013	9.82398	SLC1A5
Amino Acid Transmembrane Transporter Activity (GO:0015171)	1/56	0.178493	0.263941	0	0	5.23715	9.02471	SLC1A5
Receptor Tyrosine Kinase Binding (GO:0030971)	1/59	0.187113	0.273775	0	0	4.96552	8.32243	DUSP3
Secondary Active Transmembrane Transporter Activity (GO:0015291)	1/60	0.189966	0.275055	0	0	4.88111	8.10708	SLC1A5
UDP-glycosyltransferase Activity (GO:0008194)	1/61	0.19281	0.276295	0	0	4.79952	7.90025	GCNT3
L-amino Acid Transmembrane Transporter Activity (GO:0015179)	1/63	0.198468	0.2815	0	0	4.64423	7.51031	SLC1A5
Acyltransferase Activity, Transferring Groups Other Than Amino-Acyl Groups (GO:0016747)	1/64	0.201282	0.282608	0	0	4.57028	7.32638	HHAT
Methylation-Dependent Protein Binding (GO:0140034)	1/68	0.212442	0.295294	0	0	4.29656	6.65575	L3MBTL3
RNA Nuclease Activity (GO:0004540)	1/70	0.217964	0.29997	0	0	4.1716	6.35513	EXOSC6
RNA Binding (GO:0003723)	7/1411	0.222815	0.303641	0	0	1.46613	2.20126	HERC5;EXOSC6;JUN;DDIT3;HSPB1;HSPA1B;TBRG4
Phosphatidylinositol-4,5-Bisphosphate Binding (GO:0005546)	1/73	0.226176	0.305227	0	0	3.99718	5.94159	PHLDA3
Protein Tyrosine Phosphatase Activity (GO:0004725)	1/76	0.234302	0.313154	0	0	3.83671	5.56762	DUSP3
Ubiquitin Binding (GO:0043130)	1/80	0.245007	0.323308	0	0	3.64172	5.12196	HSPB1
Phosphatase Activity (GO:0016791)	1/83	0.252939	0.323308	0	0	3.50795	4.82206	DUSP3
Chromatin DNA Binding (GO:0031490)	1/83	0.252939	0.323308	0	0	3.50795	4.82206	ZIC2
ATP Binding (GO:0005524)	2/279	0.255504	0.323308	0	0	2.08675	2.8474	NUAK2;HSPA1B
Growth Factor Activity (GO:0008083)	1/85	0.258181	0.323308	0	0	3.42409	4.63654	OSGIN1
Protein Tyrosine Kinase Binding (GO:1990782)	1/85	0.258181	0.323308	0	0	3.42409	4.63654	DUSP3
Ribosome Binding (GO:0043022)	1/85	0.258181	0.323308	0	0	3.42409	4.63654	CPEB1
Heme Binding (GO:0020037)	1/87	0.263387	0.326882	0	0	3.34412	4.46149	HMOX1
Protein Kinase Activator Activity (GO:0030295)	1/88	0.265976	0.327174	0	0	3.30551	4.37765	CDKN1A
Phosphatidylinositol Bisphosphate Binding (GO:1902936)	1/93	0.278789	0.336971	0	0	3.12508	3.99166	PHLDA3
mRNA 3'-UTR Binding (GO:0003730)	1/93	0.278789	0.336971	0	0	3.12508	3.99166	CPEB1
Hexosyltransferase Activity (GO:0016758)	1/96	0.286371	0.343151	0	0	3.02593	3.78383	GCNT3
Histone Deacetylase Binding (GO:0042826)	1/99	0.293874	0.346864	0	0	2.93286	3.59159	HSPA1B
Adenyl Ribonucleotide Binding (GO:0032559)	2/309	0.29446	0.346864	0	0	1.87996	2.29846	NUAK2;HSPA1B
Protein Kinase Regulator Activity (GO:0019887)	1/103	0.303758	0.350244	0	0	2.81728	3.35686	CDKN1A
Carboxylic Ester Hydrolase Activity (GO:0052689)	1/104	0.306207	0.350244	0	0	2.78978	3.30169	CA2
Cadherin Binding (GO:0045296)	2/319	0.307408	0.350244	0	0	1.81973	2.14651	ITGA6;EPHA2
Receptor Ligand Activity (GO:0048018)	2/319	0.307408	0.350244	0	0	1.81973	2.14651	GDF15;OSGIN1
Phosphatidylinositol Phosphate Binding (GO:1901981)	1/109	0.318327	0.359736	0	0	2.65996	3.04479	PHLDA3
Protein Serine/Threonine Kinase Activity (GO:0004674)	2/342	0.337012	0.377779	0	0	1.69464	1.84315	NUAK2;HTATIP2
G Protein-Coupled Receptor Binding (GO:0001664)	1/140	0.388949	0.432512	0	0	2.0635	1.94857	HSPA1B
Cytokine Activity (GO:0005125)	1/178	0.465741	0.513794	0	0	1.61737	1.23588	GDF15
GTPase Activator Activity (GO:0005096)	1/211	0.524654	0.574228	0	0	1.36094	0.877828	JUN
Microtubule Binding (GO:0008017)	1/239	0.569583	0.612783	0	0	1.19912	0.674928	WHAMM
Ubiquitin-Like Protein Transferase Activity (GO:0019787)	1/240	0.571107	0.612783	0	0	1.19405	0.668878	HERC5
DNA Binding (GO:0003677)	3/846	0.573107	0.612783	0	0	1.01381	0.564371	JUN;ZIC2;DDIT3
mRNA Binding (GO:0003729)	1/282	0.630555	0.669062	0	0	1.01341	0.467339	CPEB1
Ubiquitin Protein Ligase Activity (GO:0061630)	1/311	0.666783	0.702143	0	0	0.917251	0.371753	HERC5
Ubiquitin-Like Protein Ligase Activity (GO:0061659)	1/319	0.676145	0.704946	0	0	0.893811	0.349791	HERC5
Tubulin Binding (GO:0015631)	1/322	0.679588	0.704946	0	0	0.885322	0.341972	WHAMM
Zinc Ion Binding (GO:0008270)	1/341	0.700574	0.721332	0	0	0.835038	0.297153	CA2
Calcium Ion Binding (GO:0005509)	1/346	0.705868	0.721438	0	0	0.822726	0.286578	CLGN
Ubiquitin-Protein Transferase Activity (GO:0004842)	1/412	0.767671	0.778878	0	0	0.688282	0.181978	HERC5
GTPase Regulator Activity (GO:0030695)	1/424	0.777443	0.783077	0	0	0.668345	0.168252	JUN
Transition Metal Ion Binding (GO:0046914)	1/456	0.801565	0.801565	0	0	0.620322	0.137208	CA2

## Sheet: GO_Cellular_Component_TARDBP
Term	Overlap	P-value	Adjusted P-value	Old P-value	Old Adjusted P-value	Odds Ratio	Combined Score	Genes
Nucleus (GO:0005634)	29/4487	0.000287843	0.0152557	0	0	2.45482	20.0144	CDKN1A;L3MBTL3;HSPB1;CHM;ADRA1B;CRHBP;FAM83G;EXOSC6;ZIC2;SERTAD1;HMOX1;HTATIP2;JUN;DUSP3;BCL11B;GDF15;GADD45A;HSPA6;IRF2BP2;METTL23;CPEB1;RRAGC;DDIT3;MAFG;BHLHE40;ZNF878;TRIB3;ATF3;HSPA1B
Intracellular Membrane-Bounded Organelle (GO:0043231)	31/5175	0.000633632	0.0167912	0	0	2.28479	16.8253	CDKN1A;L3MBTL3;HSPB1;CHM;ADRA1B;CRHBP;FAM83G;EXOSC6;ZIC2;SERTAD1;HMOX1;HTATIP2;JUN;DUSP3;SLC16A1;BCL11B;GDF15;GADD45A;HSPA6;IRF2BP2;METTL23;DIAPH2;CPEB1;RRAGC;DDIT3;MAFG;BHLHE40;ZNF878;TRIB3;ATF3;HSPA1B
Focal Adhesion (GO:0005925)	5/387	0.0114509	0.164612	0	0	3.93637	17.5943	YES1;HSPB1;ITGA6;HSPA1B;EPHA2
Cell-Substrate Junction (GO:0030055)	5/395	0.0124235	0.164612	0	0	3.85404	16.9122	YES1;HSPB1;ITGA6;HSPA1B;EPHA2
Nucleolar Exosome (RNase Complex) (GO:0101019)	1/9	0.0310685	0.329326	0	0	36.0906	125.291	EXOSC6
Secondary Lysosome (GO:0005767)	1/15	0.0512503	0.337822	0	0	20.617	61.2537	CRHBP
Dense Core Granule (GO:0031045)	1/16	0.0545734	0.337822	0	0	19.2415	55.9584	CRHBP
Nuclear Lumen (GO:0031981)	6/780	0.0551341	0.337822	0	0	2.32025	6.72406	EXOSC6;CDKN1A;L3MBTL3;JUN;DIAPH2;ATF3
Golgi Membrane (GO:0000139)	4/427	0.0625897	0.337822	0	0	2.7949	7.7451	GCNT3;WHAMM;RAB33A;CHST3
Ficolin-1-Rich Granule Lumen (GO:1904813)	2/123	0.069135	0.337822	0	0	4.81502	12.8643	HSPA6;HSPA1B
Cytoplasmic Side Of Plasma Membrane (GO:0009898)	2/124	0.070114	0.337822	0	0	4.77531	12.691	YES1;GEM
SWI/SNF Complex (GO:0016514)	1/29	0.0967438	0.427285	0	0	10.3012	24.0605	BCL11B
Aggresome (GO:0016235)	1/35	0.115576	0.446141	0	0	8.48082	18.3001	HSPA1B
Cyclin-Dependent Protein Kinase Holoenzyme Complex (GO:0000307)	1/40	0.130974	0.446141	0	0	7.39168	15.0255	CDKN1A
Nucleolus (GO:0005730)	5/771	0.132667	0.446141	0	0	1.92448	3.88729	EXOSC6;CDKN1A;L3MBTL3;DIAPH2;ATF3
Ficolin-1-Rich Granule (GO:0101002)	2/184	0.135812	0.446141	0	0	3.19134	6.37145	HSPA6;HSPA1B
Euchromatin (GO:0000791)	1/44	0.143102	0.446141	0	0	6.70273	13.0314	JUN
Multivesicular Body (GO:0005771)	1/50	0.160981	0.465448	0	0	5.88021	10.74	CRHBP
Endoplasmic reticulum-Golgi Intermediate Compartment Membrane (GO:0033116)	1/52	0.166859	0.465448	0	0	5.64905	10.1152	WHAMM
Intracellular Organelle Lumen (GO:0070013)	5/856	0.180002	0.477005	0	0	1.72458	2.95728	FAHD1;HSPA6;TSPAN33;HSPA1B;TBRG4
Serine/Threonine Protein Kinase Complex (GO:1902554)	1/60	0.189966	0.479438	0	0	4.88111	8.10708	CDKN1A
Actin Filament (GO:0005884)	1/71	0.220711	0.507802	0	0	4.1118	6.21253	DIAPH2
Extrinsic Component Of Cytoplasmic Side Of Plasma Membrane (GO:0031234)	1/77	0.236992	0.507802	0	0	3.78604	5.45087	YES1
Polymeric Cytoskeletal Fiber (GO:0099513)	2/265	0.237354	0.507802	0	0	2.1994	3.16318	CRHBP;DIAPH2
Intracellular Non-Membrane-Bounded Organelle (GO:0043232)	6/1195	0.239529	0.507802	0	0	1.47769	2.11173	EXOSC6;CDKN1A;L3MBTL3;DIAPH2;HSPB1;ATF3
Tight Junction (GO:0070160)	1/93	0.278789	0.557192	0	0	3.12508	3.99166	EPHA2
Nuclear Chromosome (GO:0000228)	1/95	0.283853	0.557192	0	0	3.05828	3.85129	JUN
Bounding Membrane Of Organelle (GO:0098588)	4/819	0.322154	0.607849	0	0	1.42145	1.61012	GCNT3;WHAMM;RAB33A;CHST3
Cytoplasmic Vesicle Lumen (GO:0060205)	1/115	0.332597	0.607849	0	0	2.5192	2.77319	HSPA6
Mitochondrial Matrix (GO:0005759)	2/355	0.353592	0.62468	0	0	1.63114	1.69576	FAHD1;TBRG4
Mitotic Spindle (GO:0072686)	1/143	0.395388	0.675986	0	0	2.0196	1.87396	GEM
Mitochondrial Outer Membrane (GO:0005741)	1/151	0.412233	0.682761	0	0	1.91111	1.69356	HMOX1
Chromosome (GO:0005694)	1/164	0.438625	0.684985	0	0	1.75754	1.4484	JUN
Organelle Outer Membrane (GO:0031968)	1/170	0.450408	0.684985	0	0	1.69462	1.35163	HMOX1
Basolateral Plasma Membrane (GO:0016323)	1/171	0.452348	0.684985	0	0	1.68457	1.33637	SLC16A1
Microtubule (GO:0005874)	1/185	0.478811	0.694461	0	0	1.55529	1.1454	CRHBP
Late Endosome (GO:0005770)	1/205	0.514441	0.694461	0	0	1.40139	0.93147	CRHBP
Spindle (GO:0005819)	1/210	0.522967	0.694461	0	0	1.36752	0.886478	GEM
Lysosome (GO:0005764)	2/503	0.528635	0.694461	0	0	1.1406	0.727084	CRHBP;RRAGC
Endoplasmic Reticulum Membrane (GO:0005789)	3/801	0.535619	0.694461	0	0	1.0735	0.670224	HHAT;HMOX1;CLGN
Lytic Vacuole (GO:0000323)	1/223	0.544449	0.694461	0	0	1.28659	0.782223	RRAGC
Nuclear Membrane (GO:0031965)	1/227	0.550865	0.694461	0	0	1.26356	0.75342	ADRA1B
Vesicle (GO:0031982)	1/235	0.56343	0.694461	0	0	1.21987	0.699852	HSPA1B
Neuron Projection (GO:0043005)	2/557	0.584328	0.70385	0	0	1.02676	0.551672	CRHBP;CPEB1
Dendrite (GO:0030425)	1/270	0.614453	0.723689	0	0	1.05926	0.515887	CRHBP
Endoplasmic Reticulum Lumen (GO:0005788)	1/284	0.633173	0.729526	0	0	1.00615	0.459819	TSPAN33
Cell-Cell Junction (GO:0005911)	1/299	0.652238	0.735502	0	0	0.954771	0.408018	EPHA2
Secretory Granule Lumen (GO:0034774)	1/316	0.672665	0.741186	0	0	0.902461	0.357833	HSPA6
Actin Cytoskeleton (GO:0015629)	1/327	0.685247	0.741186	0	0	0.871521	0.329414	DIAPH2
Microtubule Cytoskeleton (GO:0015630)	1/342	0.70164	0.743739	0	0	0.832547	0.295	CRHBP
Collagen-Containing Extracellular Matrix (GO:0062023)	1/373	0.732898	0.761639	0	0	0.76196	0.236778	GDF15
Mitochondrial Membrane (GO:0031966)	1/540	0.853295	0.869705	0	0	0.52139	0.0827182	HMOX1
Cytoskeleton (GO:0005856)	1/599	0.881431	0.881431	0	0	0.468518	0.0591309	HSPB1

## Sheet: Reactome Pathway_TARDBP
Term	Overlap	P-value	Adjusted P-value	Old P-value	Old Adjusted P-value	Odds Ratio	Combined Score	Genes
Cellular Responses To Stress R-HSA-2262752	13/722	1.12892e-06	0.000206904	0	0	6.18299	84.6714	CDKN1A;JUN;HSPA6;EXOSC6;RRAGC;DDIT3;MAFG;SESN2;HMOX1;TRIB3;GCLM;ATF3;HSPA1B
Cellular Responses To Stimuli R-HSA-8953897	13/736	1.398e-06	0.000206904	0	0	6.05884	81.676	CDKN1A;JUN;HSPA6;EXOSC6;RRAGC;DDIT3;MAFG;SESN2;HMOX1;TRIB3;GCLM;ATF3;HSPA1B
Response Of EIF2AK1 (HRI) To Heme Deficiency R-HSA-9648895	3/15	1.81265e-05	0.00178848	0	0	74.3209	811.446	DDIT3;TRIB3;ATF3
ATF4 Activates Genes In Response To Endoplasmic Reticulum Stress R-HSA-380994	3/27	0.000113072	0.0083673	0	0	37.1381	337.492	EXOSC6;DDIT3;ATF3
PERK Regulates Gene Expression R-HSA-381042	3/32	0.00018935	0.00981741	0	0	30.7272	263.391	EXOSC6;DDIT3;ATF3
Cellular Response To Starvation R-HSA-9711097	5/153	0.000199002	0.00981741	0	0	10.2817	87.6227	RRAGC;DDIT3;SESN2;TRIB3;ATF3
KEAP1-NFE2L2 Pathway R-HSA-9755511	4/100	0.000418878	0.0177126	0	0	12.5215	97.3911	MAFG;SESN2;HMOX1;GCLM
Transcriptional Regulation By TP53 R-HSA-3700989	6/354	0.00149074	0.0469864	0	0	5.27532	34.3344	CDKN1A;JUN;GNPDA1;RRAGC;GADD45A;SESN2
FOXO-mediated Transcription R-HSA-9614085	3/65	0.00153542	0.0469864	0	0	14.3486	92.9638	CDKN1A;GADD45A;DDIT3
FOXO-mediated Transcription Of Cell Cycle Genes R-HSA-9617828	2/17	0.00158738	0.0469864	0	0	39.049	251.697	CDKN1A;GADD45A
Nuclear Events Mediated By NFE2L2 R-HSA-9759194	3/78	0.0025889	0.069665	0	0	11.8537	70.607	MAFG;HMOX1;GCLM
TP53 Regulates Metabolic Genes R-HSA-5628897	3/81	0.00288187	0.0705194	0	0	11.3961	66.6594	GNPDA1;RRAGC;SESN2
Basigin Interactions R-HSA-210991	2/25	0.00343887	0.0705194	0	0	25.4565	144.405	SLC16A1;ITGA6
Attenuation Phase R-HSA-3371568	2/26	0.00371705	0.0705194	0	0	24.3946	136.484	HSPA6;HSPA1B
Unfolded Protein Response (UPR) R-HSA-381119	3/89	0.00376026	0.0705194	0	0	10.3318	57.6854	EXOSC6;DDIT3;ATF3
Cellular Response To Chemical Stress R-HSA-9711123	4/182	0.00381186	0.0705194	0	0	6.72523	37.4571	MAFG;SESN2;HMOX1;GCLM
Metabolism Of Porphyrins R-HSA-189445	2/28	0.00430376	0.0729708	0	0	22.5158	122.672	UROD;HMOX1
HSF1 Activation R-HSA-3371511	2/29	0.00461214	0.0729708	0	0	21.6808	116.623	HSPA6;HSPA1B
Response Of EIF2AK4 (GCN2) To Amino Acid Deficiency R-HSA-9633012	3/98	0.0049247	0.0729708	0	0	9.34878	49.6747	DDIT3;TRIB3;ATF3
MAPK Targets/ Nuclear Events Mediated By MAP Kinases R-HSA-450282	2/30	0.00493046	0.0729708	0	0	20.9055	111.057	JUN;DUSP3
CD28 Co-Stimulation R-HSA-389356	2/34	0.00630156	0.0888219	0	0	18.2886	92.6676	YES1;TRIB3
HSF1-dependent Transactivation R-HSA-3371571	2/36	0.00704483	0.094785	0	0	17.2111	85.2888	HSPA6;HSPA1B
Generic Transcription Pathway R-HSA-212436	10/1190	0.00818776	0.105373	0	0	2.64831	12.7254	ZNF28;CDKN1A;JUN;YES1;GNPDA1;RRAGC;GADD45A;DDIT3;SESN2;ZNF658
Cytokine Signaling In Immune System R-HSA-1280215	7/702	0.0112686	0.137485	0	0	3.07514	13.7943	HERC5;CDKN1A;JUN;DUSP3;YES1;BCL11B;HMOX1
Cell Surface Interactions At Vascular Wall R-HSA-202733	3/134	0.0116119	0.137485	0	0	6.76735	30.1534	SLC16A1;YES1;ITGA6
TP53 Regulates Transcription Of Cell Cycle Genes R-HSA-6791312	2/49	0.0127718	0.140017	0	0	12.4424	54.2554	CDKN1A;GADD45A
EPH-ephrin Mediated Repulsion Of Cells R-HSA-3928665	2/49	0.0127718	0.140017	0	0	12.4424	54.2554	YES1;EPHA2
RHOD GTPase Cycle R-HSA-9013405	2/52	0.0143044	0.146981	0	0	11.6941	49.6671	DIAPH2;WHAMM
PIP3 Activates AKT Signaling R-HSA-1257604	4/268	0.0144874	0.146981	0	0	4.51469	19.1173	CDKN1A;JUN;RRAGC;TRIB3
Pyruvate Metabolism And Citric Acid (TCA) Cycle R-HSA-71406	2/54	0.015368	0.146981	0	0	11.2432	46.9456	FAHD1;SLC16A1
RNA Polymerase II Transcription R-HSA-73857	10/1312	0.0155349	0.146981	0	0	2.38454	9.9308	ZNF28;CDKN1A;JUN;YES1;GNPDA1;RRAGC;GADD45A;DDIT3;SESN2;ZNF658
Amino Acids Regulate mTORC1 R-HSA-9639288	2/55	0.0159123	0.146981	0	0	11.0305	45.6737	RRAGC;SESN2
Signaling To P38 Via RIT And RIN R-HSA-187706	1/5	0.0173795	0.146981	0	0	72.1957	292.57	BCL11B
TFAP2 (AP-2) Family Regulates Transcription Of Cell Cycle Factors R-HSA-8866911	1/5	0.0173795	0.146981	0	0	72.1957	292.57	CDKN1A
Regulation Of HMOX1 Expression And Activity R-HSA-9707587	1/5	0.0173795	0.146981	0	0	72.1957	292.57	HMOX1
Regulation Of PTEN Gene Transcription R-HSA-8943724	2/61	0.0193476	0.15908	0	0	9.90578	39.0802	JUN;RRAGC
MAP Kinase Activation R-HSA-450294	2/62	0.0199479	0.159583	0	0	9.7402	38.1293	JUN;DUSP3
Proton-coupled Monocarboxylate Transport R-HSA-433692	1/6	0.0208195	0.160259	0	0	57.7536	223.614	SLC16A1
Signaling By Interleukins R-HSA-449147	5/453	0.0211935	0.160259	0	0	3.34512	12.8923	CDKN1A;JUN;DUSP3;YES1;HMOX1
Signal Transduction R-HSA-162582	15/2465	0.0218408	0.160259	0	0	1.94583	7.44079	CDKN1A;JUN;DUSP3;YES1;BCL11B;HSPB1;SLC1A5;ADRA1B;CRHBP;HHAT;DIAPH2;RRAGC;TRIB3;WHAMM;EPHA2
Intracellular Signaling By Second Messengers R-HSA-9006925	4/306	0.0223831	0.160259	0	0	3.93899	14.966	CDKN1A;JUN;RRAGC;TRIB3
Costimulation By CD28 Family R-HSA-388841	2/68	0.0237104	0.160259	0	0	8.85205	33.123	YES1;TRIB3
RUNX3 Regulates CDKN1A Transcription R-HSA-8941855	1/7	0.0242477	0.160259	0	0	48.1256	179	CDKN1A
Erythrocytes Take Up Oxygen And Release Carbon Dioxide R-HSA-1247673	1/7	0.0242477	0.160259	0	0	48.1256	179	CA2
Interleukin-17 Signaling R-HSA-448424	2/69	0.0243637	0.160259	0	0	8.71949	32.39	JUN;DUSP3
Defective CHST3 Causes SEDCJD R-HSA-3595172	1/8	0.027664	0.17446	0	0	41.2484	147.984	CHST3
Innate Immune System R-HSA-168249	8/1035	0.0277014	0.17446	0	0	2.37497	8.5173	HERC5;JUN;DUSP3;YES1;GNPDA1;HSPA6;HMOX1;HSPA1B
Gene Expression (Transcription) R-HSA-74160	10/1449	0.0287552	0.176639	0	0	2.14165	7.60058	ZNF28;CDKN1A;JUN;YES1;GNPDA1;RRAGC;GADD45A;DDIT3;SESN2;ZNF658
Signaling By Receptor Tyrosine Kinases R-HSA-9006934	5/496	0.0298176	0.176639	0	0	3.04543	10.6976	DUSP3;YES1;BCL11B;HSPB1;TRIB3
ATF6 (ATF6-alpha) Activates Chaperone Genes R-HSA-381183	1/9	0.0310685	0.176639	0	0	36.0906	125.291	DDIT3
Adrenoceptors R-HSA-390696	1/9	0.0310685	0.176639	0	0	36.0906	125.291	ADRA1B
Type I Hemidesmosome Assembly R-HSA-446107	1/9	0.0310685	0.176639	0	0	36.0906	125.291	ITGA6
Regulation Of HSF1-mediated Heat Shock Response R-HSA-3371453	2/81	0.0327605	0.176639	0	0	7.39054	25.2648	HSPA6;HSPA1B
Senescence-Associated Secretory Phenotype (SASP) R-HSA-2559582	2/81	0.0327605	0.176639	0	0	7.39054	25.2648	CDKN1A;JUN
Activation Of AP-1 Family Of Transcription Factors R-HSA-450341	1/10	0.0344613	0.176639	0	0	32.0789	108.039	JUN
STAT5 Activation Downstream Of FLT3 ITD Mutants R-HSA-9702518	1/10	0.0344613	0.176639	0	0	32.0789	108.039	CDKN1A
Immune System R-HSA-168256	12/1943	0.0362394	0.176639	0	0	1.9285	6.398	HERC5;CDKN1A;JUN;DUSP3;YES1;GNPDA1;BCL11B;BTN2A2;HSPA6;HMOX1;TRIB3;HSPA1B
ATF6 (ATF6-alpha) Activates Chaperones R-HSA-381033	1/11	0.0378424	0.176639	0	0	28.8696	94.5284	DDIT3
Killing Mechanisms R-HSA-9664420	1/11	0.0378424	0.176639	0	0	28.8696	94.5284	JUN
Erythrocytes Take Up Carbon Dioxide And Release Oxygen R-HSA-1237044	1/11	0.0378424	0.176639	0	0	28.8696	94.5284	CA2
Regulation Of mRNA Stability By Proteins That Bind AU-rich Elements R-HSA-450531	2/88	0.0381085	0.176639	0	0	6.78659	22.174	EXOSC6;HSPB1
MAPK6/MAPK4 Signaling R-HSA-5687128	2/90	0.039694	0.176639	0	0	6.63168	21.3975	JUN;HSPB1
EPH-Ephrin Signaling R-HSA-2682334	2/91	0.040496	0.176639	0	0	6.55684	21.0248	YES1;EPHA2
PECAM1 Interactions R-HSA-210990	1/12	0.0412118	0.176639	0	0	26.2437	83.6921	YES1
Glutathione Synthesis And Recycling R-HSA-174403	1/12	0.0412118	0.176639	0	0	26.2437	83.6921	GCLM
Butyrophilin (BTN) Family Interactions R-HSA-8851680	1/12	0.0412118	0.176639	0	0	26.2437	83.6921	BTN2A2
Reversible Hydration Of Carbon Dioxide R-HSA-1475029	1/12	0.0412118	0.176639	0	0	26.2437	83.6921	CA2
RAC3 GTPase Cycle R-HSA-9013423	2/93	0.0421185	0.176639	0	0	6.41209	20.3088	SLC1A5;EPHA2
VEGFA-VEGFR2 Pathway R-HSA-4420097	2/93	0.0421185	0.176639	0	0	6.41209	20.3088	HSPB1;TRIB3
ERKs Are Inactivated R-HSA-202670	1/13	0.0445695	0.176639	0	0	24.0556	74.8297	DUSP3
FCGR Activation R-HSA-2029481	1/13	0.0445695	0.176639	0	0	24.0556	74.8297	YES1
MyD88 Cascade Initiated On Plasma Membrane R-HSA-975871	2/96	0.0445974	0.176639	0	0	6.20651	19.3027	JUN;DUSP3
Cellular Response To Heat Stress R-HSA-3371556	2/99	0.0471293	0.176639	0	0	6.01364	18.3708	HSPA6;HSPA1B
AKT Phosphorylates Targets In Cytosol R-HSA-198323	1/14	0.0479157	0.176639	0	0	22.204	67.4627	CDKN1A
TP53 Regulates Transcription Of Genes Involved In G1 Cell Cycle Arrest R-HSA-6804116	1/14	0.0479157	0.176639	0	0	22.204	67.4627	CDKN1A
Heme Biosynthesis R-HSA-189451	1/14	0.0479157	0.176639	0	0	22.204	67.4627	UROD
TRAF6 Mediated Induction Of NFkB And MAP Kinases Upon TLR7/8 Or 9 Activation R-HSA-975138	2/101	0.048846	0.176639	0	0	5.89156	17.7871	JUN;DUSP3
MyD88 Dependent Cascade Initiated On Endosome R-HSA-975155	2/102	0.0497128	0.176639	0	0	5.83235	17.5058	JUN;DUSP3
Signaling By VEGF R-HSA-194138	2/102	0.0497128	0.176639	0	0	5.83235	17.5058	HSPB1;TRIB3
Toll Like Receptor 3 (TLR3) Cascade R-HSA-168164	2/103	0.0505852	0.176639	0	0	5.77432	17.2311	JUN;DUSP3
Toll Like Receptor 7/8 (TLR7/8) Cascade R-HSA-168181	2/103	0.0505852	0.176639	0	0	5.77432	17.2311	JUN;DUSP3
EPHA-mediated Growth Cone Collapse R-HSA-3928663	1/15	0.0512503	0.176639	0	0	20.617	61.2537	YES1
Signaling By FLT3 ITD And TKD Mutants R-HSA-9703648	1/15	0.0512503	0.176639	0	0	20.617	61.2537	CDKN1A
Toll Like Receptor 9 (TLR9) Cascade R-HSA-168138	2/106	0.0532356	0.176639	0	0	5.6069	16.4452	JUN;DUSP3
Interleukin-4 And Interleukin-13 Signaling R-HSA-6785807	2/107	0.0541299	0.176639	0	0	5.55322	16.1952	CDKN1A;HMOX1
MyD88-independent TLR4 Cascade R-HSA-166166	2/107	0.0541299	0.176639	0	0	5.55322	16.1952	JUN;DUSP3
FOXO-mediated Transcription Of Cell Death Genes R-HSA-9614657	1/16	0.0545734	0.176639	0	0	19.2415	55.9584	DDIT3
NLRP3 Inflammasome R-HSA-844456	1/16	0.0545734	0.176639	0	0	19.2415	55.9584	HMOX1
Heme Degradation R-HSA-189483	1/16	0.0545734	0.176639	0	0	19.2415	55.9584	HMOX1
mRNA Decay By 3 To 5 Exoribonuclease R-HSA-429958	1/16	0.0545734	0.176639	0	0	19.2415	55.9584	EXOSC6
Regulation Of KIT Signaling R-HSA-1433559	1/16	0.0545734	0.176639	0	0	19.2415	55.9584	YES1
Leishmania Infection R-HSA-9658195	3/247	0.0557105	0.176639	0	0	3.61255	10.4316	JUN;YES1;HMOX1
Aberrant Regulation Of Mitotic G1/S Transition In Cancer Due To RB1 Defects R-HSA-9659787	1/17	0.0578851	0.176639	0	0	18.038	51.3957	CDKN1A
Formation Of Senescence-Associated Heterochromatin Foci (SAHF) R-HSA-2559584	1/17	0.0578851	0.176639	0	0	18.038	51.3957	CDKN1A
Butyrate Response Factor 1 Binds And Destabilizes mRNA R-HSA-450385	1/17	0.0578851	0.176639	0	0	18.038	51.3957	EXOSC6
Tristetraprolin (TTP, ZFP36) Binds And Destabilizes mRNA R-HSA-450513	1/17	0.0578851	0.176639	0	0	18.038	51.3957	EXOSC6
KSRP (KHSRP) Binds And Destabilizes mRNA R-HSA-450604	1/17	0.0578851	0.176639	0	0	18.038	51.3957	EXOSC6
MyD88:MAL(TIRAP) Cascade Initiated On Plasma Membrane R-HSA-166058	2/112	0.0586807	0.17724	0	0	5.29947	15.0274	JUN;DUSP3
Signaling By NTRK1 (TRKA) R-HSA-187037	2/114	0.0605372	0.177557	0	0	5.20431	14.5955	DUSP3;BCL11B
TP53 Regulates Transcription Of Genes Involved In G2 Cell Cycle Arrest R-HSA-6804114	1/18	0.0611853	0.177557	0	0	16.9761	47.4287	GADD45A
Regulation Of Signaling By CBL R-HSA-912631	1/18	0.0611853	0.177557	0	0	16.9761	47.4287	YES1
Signaling By FLT3 Fusion Proteins R-HSA-9703465	1/18	0.0611853	0.177557	0	0	16.9761	47.4287	CDKN1A
Signaling By KIT In Disease R-HSA-9669938	1/19	0.0644741	0.185285	0	0	16.0322	43.9522	YES1
Transcriptional Regulation By RUNX2 R-HSA-8878166	2/119	0.0652656	0.185756	0	0	4.98064	13.5936	CDKN1A;YES1
Syndecan Interactions R-HSA-3000170	1/20	0.0677515	0.189193	0	0	15.1876	40.8837	ITGA6
Chondroitin Sulfate Biosynthesis R-HSA-2022870	1/20	0.0677515	0.189193	0	0	15.1876	40.8837	CHST3
RHO GTPase Cycle R-HSA-9012999	4/441	0.0687498	0.18938	0	0	2.70342	7.23781	DIAPH2;SLC1A5;WHAMM;EPHA2
CTLA4 Inhibitory Signaling R-HSA-389513	1/21	0.0710176	0.18938	0	0	14.4275	38.1583	YES1
Inflammasomes R-HSA-622312	1/21	0.0710176	0.18938	0	0	14.4275	38.1583	HMOX1
Citric Acid Cycle (TCA Cycle) R-HSA-71403	1/21	0.0710176	0.18938	0	0	14.4275	38.1583	FAHD1
Deregulated CDK5 Triggers Neurodegenerative Pathways In Alzheimers Disease Models R-HSA-8862803	1/21	0.0710176	0.18938	0	0	14.4275	38.1583	JUN
Insertion Of Tail-Anchored Proteins Into Endoplasmic Reticulum Membrane R-HSA-9609523	1/22	0.0742725	0.192848	0	0	13.7398	35.7237	HMOX1
Laminin Interactions R-HSA-3000157	1/22	0.0742725	0.192848	0	0	13.7398	35.7237	ITGA6
ERK/MAPK Targets R-HSA-198753	1/22	0.0742725	0.192848	0	0	13.7398	35.7237	DUSP3
BBSome-mediated Cargo-Targeting To Cilium R-HSA-5620922	1/23	0.0775161	0.197605	0	0	13.1146	33.5376	BBS10
CD28 Dependent PI3K/Akt Signaling R-HSA-389357	1/23	0.0775161	0.197605	0	0	13.1146	33.5376	TRIB3
Signaling By NTRKs R-HSA-166520	2/132	0.0781076	0.197605	0	0	4.47964	11.4216	DUSP3;BCL11B
RUNX2 Regulates Osteoblast Differentiation R-HSA-8940973	1/24	0.0807485	0.19918	0	0	12.5438	31.5654	YES1
mTORC1-mediated Signaling R-HSA-166208	1/24	0.0807485	0.19918	0	0	12.5438	31.5654	RRAGC
Defective Intrinsic Pathway For Apoptosis R-HSA-9734009	1/24	0.0807485	0.19918	0	0	12.5438	31.5654	JUN
Cell Recruitment (Pro-Inflammatory Response) R-HSA-9664424	1/25	0.0839697	0.205414	0	0	12.0205	29.7784	HMOX1
PTEN Regulation R-HSA-6807070	2/139	0.0853256	0.20702	0	0	4.24925	10.4586	JUN;RRAGC
Toll Like Receptor 4 (TLR4) Cascade R-HSA-166016	2/140	0.086373	0.207857	0	0	4.21824	10.3308	JUN;DUSP3
Constitutive Signaling By AKT1 E17K In Cancer R-HSA-5674400	1/26	0.0871799	0.208107	0	0	11.5391	28.153	CDKN1A
FLT3 Signaling In Disease R-HSA-9682385	1/27	0.0903789	0.210647	0	0	11.0948	26.669	CDKN1A
BMAL1:CLOCK,NPAS2 Activates Circadian Gene Expression R-HSA-1368108	1/27	0.0903789	0.210647	0	0	11.0948	26.669	BHLHE40
VEGFR2 Mediated Vascular Permeability R-HSA-5218920	1/27	0.0903789	0.210647	0	0	11.0948	26.669	TRIB3
Energy Dependent Regulation Of mTOR By LKB1-AMPK R-HSA-380972	1/29	0.0967438	0.221986	0	0	10.3012	24.0605	RRAGC
FCERI Mediated MAPK Activation R-HSA-2871796	1/29	0.0967438	0.221986	0	0	10.3012	24.0605	JUN
Pyruvate Metabolism R-HSA-70268	1/31	0.103065	0.232879	0	0	9.61353	21.8457	SLC16A1
RUNX2 Regulates Bone Development R-HSA-8941326	1/31	0.103065	0.232879	0	0	9.61353	21.8457	YES1
Gluconeogenesis R-HSA-70263	1/32	0.106209	0.238166	0	0	9.30295	20.8604	GNPDA1
Signaling To ERKs R-HSA-187687	1/33	0.109342	0.241229	0	0	9.01178	19.9455	BCL11B
Amino Acid Transport Across Plasma Membrane R-HSA-352230	1/33	0.109342	0.241229	0	0	9.01178	19.9455	SLC1A5
Toll-like Receptor Cascades R-HSA-168898	2/162	0.110339	0.241229	0	0	3.63419	8.01048	JUN;DUSP3
Citric Acid (TCA) Cycle And Respiratory Electron Transport R-HSA-1428517	2/163	0.111467	0.241229	0	0	3.61144	7.92359	SLC16A1;FAHD1
Metabolic Disorders Of Biological Oxidation Enzymes R-HSA-5579029	1/34	0.112465	0.241229	0	0	8.73825	19.0941	GCLM
EPHB-mediated Forward Signaling R-HSA-3928662	1/34	0.112465	0.241229	0	0	8.73825	19.0941	YES1
Cellular Senescence R-HSA-2559583	2/165	0.113732	0.242192	0	0	3.56676	7.75382	CDKN1A;JUN
Negative Regulators Of DDX58/IFIH1 Signaling R-HSA-936440	1/35	0.115576	0.243948	0	0	8.48082	18.3001	HERC5
Aberrant Regulation Of Mitotic Cell Cycle Due To RB1 Defects R-HSA-9687139	1/36	0.118677	0.243948	0	0	8.2381	17.5582	CDKN1A
Glutathione Conjugation R-HSA-156590	1/36	0.118677	0.243948	0	0	8.2381	17.5582	GCLM
Transcriptional Regulation By AP-2 (TFAP2) Family Of Transcription Factors R-HSA-8864260	1/36	0.118677	0.243948	0	0	8.2381	17.5582	CDKN1A
RHOH GTPase Cycle R-HSA-9013407	1/36	0.118677	0.243948	0	0	8.2381	17.5582	SLC1A5
RHOV GTPase Cycle R-HSA-9013424	1/37	0.121767	0.248574	0	0	8.00886	16.8638	EPHA2
HSP90 Chaperone Cycle For Steroid Hormone Receptors (SHR) In Presence Of Ligand R-HSA-3371497	1/38	0.124847	0.249694	0	0	7.79201	16.2126	HSPA1B
Diseases Of Mitotic Cell Cycle R-HSA-9675126	1/38	0.124847	0.249694	0	0	7.79201	16.2126	CDKN1A
FCGR3A-mediated IL10 Synthesis R-HSA-9664323	1/38	0.124847	0.249694	0	0	7.79201	16.2126	YES1
RHOU GTPase Cycle R-HSA-9013420	1/39	0.127916	0.254039	0	0	7.58658	15.6009	EPHA2
RAC1 GTPase Cycle R-HSA-9013149	2/178	0.128736	0.254039	0	0	3.30114	6.7673	SLC1A5;EPHA2
Amine Ligand-Binding Receptors R-HSA-375280	1/40	0.130974	0.255055	0	0	7.39168	15.0255	ADRA1B
Diseases Associated With Glycosaminoglycan Metabolism R-HSA-3560782	1/40	0.130974	0.255055	0	0	7.39168	15.0255	CHST3
MTOR Signaling R-HSA-165159	1/41	0.134022	0.256769	0	0	7.20652	14.4833	RRAGC
Non-integrin membrane-ECM Interactions R-HSA-3000171	1/41	0.134022	0.256769	0	0	7.20652	14.4833	ITGA6
RHOF GTPase Cycle R-HSA-9035034	1/42	0.137059	0.256769	0	0	7.0304	13.9718	DIAPH2
RND1 GTPase Cycle R-HSA-9696273	1/42	0.137059	0.256769	0	0	7.0304	13.9718	EPHA2
RND3 GTPase Cycle R-HSA-9696264	1/42	0.137059	0.256769	0	0	7.0304	13.9718	EPHA2
Signaling By SCF-KIT R-HSA-1433557	1/42	0.137059	0.256769	0	0	7.0304	13.9718	YES1
RND2 GTPase Cycle R-HSA-9696270	1/43	0.140086	0.259866	0	0	6.86266	13.4886	EPHA2
Hemostasis R-HSA-109582	4/576	0.142804	0.259866	0	0	2.05107	3.99196	SLC16A1;YES1;MAFG;ITGA6
PI3K Cascade R-HSA-109704	1/44	0.143102	0.259866	0	0	6.70273	13.0314	TRIB3
Aspirin ADME R-HSA-9749641	1/44	0.143102	0.259866	0	0	6.70273	13.0314	SLC16A1
Interleukin-3, Interleukin-5 And GM-CSF Signaling R-HSA-512988	1/44	0.143102	0.259866	0	0	6.70273	13.0314	YES1
TBC/RABGAPs R-HSA-8854214	1/45	0.146107	0.262108	0	0	6.55007	12.5985	RAB33A
Heme Signaling R-HSA-9707616	1/45	0.146107	0.262108	0	0	6.55007	12.5985	HMOX1
IRS-mediated Signaling R-HSA-112399	1/47	0.152088	0.269569	0	0	6.26465	11.7982	TRIB3
Cyclin D Associated Events In G1 R-HSA-69231	1/47	0.152088	0.269569	0	0	6.26465	11.7982	CDKN1A
Interferon Signaling R-HSA-913531	2/200	0.155085	0.273245	0	0	2.93108	5.46289	HERC5;BCL11B
Signaling By ERBB2 R-HSA-1227986	1/49	0.158027	0.276781	0	0	6.00302	11.0755	YES1
Cargo Trafficking To Periciliary Membrane R-HSA-5620920	1/50	0.160981	0.278657	0	0	5.88021	10.74	BBS10
Chondroitin Sulfate/Dermatan Sulfate Metabolism R-HSA-1793185	1/50	0.160981	0.278657	0	0	5.88021	10.74	CHST3
IRS-related Events Triggered By IGF1R R-HSA-2428928	1/51	0.163925	0.282103	0	0	5.76232	10.4203	TRIB3
IGF1R Signaling Cascade R-HSA-2428924	1/52	0.166859	0.285492	0	0	5.64905	10.1152	TRIB3
Nucleotide-binding Domain, Leucine Rich Repeat Containing NLR Signaling Pathways R-HSA-168643	1/53	0.169782	0.285543	0	0	5.54013	9.82398	HMOX1
Insulin Receptor Signaling Cascade R-HSA-74751	1/53	0.169782	0.285543	0	0	5.54013	9.82398	TRIB3
Signaling By Type 1 Insulin-like Growth Factor 1 Receptor (IGF1R) R-HSA-2404192	1/53	0.169782	0.285543	0	0	5.54013	9.82398	TRIB3
AUF1 (hnRNP D0) Binds And Destabilizes mRNA R-HSA-450408	1/54	0.172696	0.287179	0	0	5.43533	9.54565	HSPB1
RHOJ GTPase Cycle R-HSA-9013409	1/54	0.172696	0.287179	0	0	5.43533	9.54565	SLC1A5
Metabolism R-HSA-1430728	10/2049	0.176149	0.291286	0	0	1.4624	2.53935	SLC16A1;FAHD1;GNPDA1;CA2;UROD;HMOX1;TRIB3;GCLM;SEPHS2;CHST3
Deadenylation-dependent mRNA Decay R-HSA-429914	1/56	0.178493	0.291502	0	0	5.23715	9.02471	EXOSC6
Assembly Of Collagen Fibrils And Other Multimeric Structures R-HSA-2022090	1/57	0.181376	0.291502	0	0	5.14337	8.78069	ITGA6
Cytoprotection By HMOX1 R-HSA-9707564	1/57	0.181376	0.291502	0	0	5.14337	8.78069	HMOX1
Hh Mutants Abrogate Ligand Secretion R-HSA-5387390	1/58	0.184249	0.291502	0	0	5.05289	8.54678	HHAT
Diseases Of Signal Transduction By Growth Factor Receptors And Second Messengers R-HSA-5663202	3/424	0.18551	0.291502	0	0	2.07491	3.49549	CDKN1A;HHAT;YES1
O-linked Glycosylation Of Mucins R-HSA-913709	1/59	0.187113	0.291502	0	0	4.96552	8.32243	GCNT3
Role Of GTSE1 In G2/M Progression After G2 Checkpoint R-HSA-8852276	1/59	0.187113	0.291502	0	0	4.96552	8.32243	CDKN1A
Transcriptional Regulation Of Granulopoiesis R-HSA-9616222	1/59	0.187113	0.291502	0	0	4.96552	8.32243	CDKN1A
RHOQ GTPase Cycle R-HSA-9013406	1/59	0.187113	0.291502	0	0	4.96552	8.32243	SLC1A5
Iron Uptake And Transport R-HSA-917937	1/59	0.187113	0.291502	0	0	4.96552	8.32243	HMOX1
SCF(Skp2)-mediated Degradation Of P27/P21 R-HSA-187577	1/59	0.187113	0.291502	0	0	4.96552	8.32243	CDKN1A
Signaling By Rho GTPases R-HSA-194315	4/644	0.188604	0.292287	0	0	1.8267	3.04713	DIAPH2;SLC1A5;WHAMM;EPHA2
FCGR3A-mediated Phagocytosis R-HSA-9664422	1/60	0.189966	0.292865	0	0	4.88111	8.10708	YES1
DNA Damage/Telomere Stress Induced Senescence R-HSA-2559586	1/61	0.19281	0.293962	0	0	4.79952	7.90025	CDKN1A
Nuclear Events (Kinase And Transcription Factor Activation) R-HSA-198725	1/61	0.19281	0.293962	0	0	4.79952	7.90025	DUSP3
TP53 Regulates Transcription Of DNA Repair Genes R-HSA-6796648	1/62	0.195644	0.293962	0	0	4.7206	7.70147	JUN
Pre-NOTCH Transcription And Translation R-HSA-1912408	1/62	0.195644	0.293962	0	0	4.7206	7.70147	JUN
RAB Geranylgeranylation R-HSA-8873719	1/62	0.195644	0.293962	0	0	4.7206	7.70147	RAB33A
Signaling By Rho GTPases, Miro GTPases And RHOBTB3 R-HSA-9716542	4/660	0.200024	0.299026	0	0	1.78067	2.86567	DIAPH2;SLC1A5;WHAMM;EPHA2
Hedgehog Ligand Biogenesis R-HSA-5358346	1/64	0.201282	0.299394	0	0	4.57028	7.32638	HHAT
p53-Dependent G1 DNA Damage Response R-HSA-69563	1/65	0.204086	0.302048	0	0	4.49864	7.1493	CDKN1A
Integrin Cell Surface Interactions R-HSA-216083	1/66	0.206881	0.304661	0	0	4.42921	6.97871	ITGA6
G1/S DNA Damage Checkpoints R-HSA-69615	1/67	0.209666	0.307234	0	0	4.36188	6.8143	CDKN1A
SLC-mediated Transmembrane Transport R-HSA-425407	2/247	0.214148	0.30923	0	0	2.36315	3.64182	SLC16A1;SLC1A5
Diseases Of Metabolism R-HSA-5668914	2/247	0.214148	0.30923	0	0	2.36315	3.64182	GCLM;CHST3
Glycolysis R-HSA-70171	1/69	0.215208	0.30923	0	0	4.23316	6.50278	GNPDA1
Circadian Clock R-HSA-400253	1/69	0.215208	0.30923	0	0	4.23316	6.50278	BHLHE40
Diseases Of Programmed Cell Death R-HSA-9645723	1/71	0.220711	0.315605	0	0	4.1118	6.21253	JUN
Neutrophil Degranulation R-HSA-6798695	3/468	0.225189	0.320461	0	0	1.87434	2.79429	GNPDA1;HSPA6;HSPA1B
RHOG GTPase Cycle R-HSA-9013408	1/74	0.228894	0.324175	0	0	3.94223	5.8128	EPHA2
ISG15 Antiviral Mechanism R-HSA-1169408	1/75	0.231603	0.32645	0	0	3.88876	5.68821	HERC5
Transport Of Small Molecules R-HSA-382551	4/706	0.233964	0.328215	0	0	1.66002	2.41132	SLC16A1;CA2;HMOX1;SLC1A5
Signaling By Insulin Receptor R-HSA-74752	1/77	0.236992	0.330895	0	0	3.78604	5.45087	TRIB3
G Alpha (12/13) Signaling Events R-HSA-416482	1/78	0.239673	0.331511	0	0	3.73668	5.33777	ADRA1B
Pre-NOTCH Expression And Processing R-HSA-1912422	1/78	0.239673	0.331511	0	0	3.73668	5.33777	JUN
Amyloid Fiber Formation R-HSA-977225	1/79	0.242345	0.333647	0	0	3.68859	5.22819	TSPAN33
DDX58/IFIH1-mediated Induction Of Interferon-Alpha/Beta R-HSA-168928	1/81	0.24766	0.339386	0	0	3.59601	5.01895	HERC5
Cyclin E Associated Events During G1/S Transition R-HSA-69202	1/82	0.250304	0.341429	0	0	3.55144	4.91902	CDKN1A
Antiviral Mechanism By IFN-stimulated Genes R-HSA-1169410	1/83	0.252939	0.34344	0	0	3.50795	4.82206	HERC5
Adaptive Immune System R-HSA-1280218	4/733	0.254529	0.34385	0	0	1.59629	2.18427	HERC5;YES1;BTN2A2;TRIB3
Cyclin A:Cdk2-associated Events At S Phase Entry R-HSA-69656	1/84	0.255564	0.34385	0	0	3.46551	4.72793	CDKN1A
Disease R-HSA-1643685	8/1736	0.260214	0.344967	0	0	1.35917	1.82979	CDKN1A;HHAT;JUN;SLC16A1;YES1;HMOX1;GCLM;CHST3
Transport Of Bile Salts And Organic Acids, Metal Ions And Amine Compounds R-HSA-425366	1/86	0.260788	0.344967	0	0	3.38363	4.54776	SLC16A1
Cell Junction Organization R-HSA-446728	1/86	0.260788	0.344967	0	0	3.38363	4.54776	ITGA6
Metabolism Of Carbohydrates R-HSA-71387	2/285	0.263297	0.344967	0	0	2.04188	2.72484	GNPDA1;CHST3
Fcgamma Receptor (FCGR) Dependent Phagocytosis R-HSA-2029480	1/87	0.263387	0.344967	0	0	3.34412	4.46149	YES1
RAC2 GTPase Cycle R-HSA-9013404	1/87	0.263387	0.344967	0	0	3.34412	4.46149	EPHA2
Glucose Metabolism R-HSA-70326	1/89	0.268557	0.348652	0	0	3.26779	4.29614	GNPDA1
Interferon Gamma Signaling R-HSA-877300	1/89	0.268557	0.348652	0	0	3.26779	4.29614	BCL11B
Collagen Formation R-HSA-1474290	1/90	0.271128	0.34893	0	0	3.23091	4.21686	ITGA6
Selenocysteine Synthesis R-HSA-2408557	1/90	0.271128	0.34893	0	0	3.23091	4.21686	SEPHS2
Activation Of HOX Genes During Differentiation R-HSA-5619507	1/91	0.273691	0.350703	0	0	3.19485	4.13974	JUN
Class B/2 (Secretin Family Receptors) R-HSA-373080	1/92	0.276244	0.35245	0	0	3.15958	4.0647	CRHBP
Oxidative Stress Induced Senescence R-HSA-2559580	1/93	0.278789	0.35417	0	0	3.12508	3.99166	JUN
Transcriptional Regulation By RUNX3 R-HSA-8878159	1/95	0.283853	0.357533	0	0	3.05828	3.85129	CDKN1A
Drug ADME R-HSA-9748784	1/95	0.283853	0.357533	0	0	3.05828	3.85129	SLC16A1
SLC Transporter Disorders R-HSA-5619102	1/99	0.293874	0.368588	0	0	2.93286	3.59159	SLC16A1
MAPK Family Signaling Cascades R-HSA-5683057	2/318	0.306115	0.380829	0	0	1.82558	2.16111	JUN;HSPB1
Transport Of Inorganic Cations/Anions And Amino Acids/Oligopeptides R-HSA-425393	1/104	0.306207	0.380829	0	0	2.78978	3.30169	SLC1A5
PI3K/AKT Signaling In Cancer R-HSA-2219528	1/105	0.308648	0.382259	0	0	2.76282	3.24784	CDKN1A
O-linked Glycosylation R-HSA-5173105	1/107	0.313505	0.385051	0	0	2.71042	3.14393	GCNT3
Phase II - Conjugation Of Compounds R-HSA-156580	1/107	0.313505	0.385051	0	0	2.71042	3.14393	GCLM
Negative Regulation Of PI3K/AKT Network R-HSA-199418	1/113	0.327873	0.400618	0	0	2.56444	2.85968	TRIB3
Macroautophagy R-HSA-1632852	1/114	0.330239	0.400618	0	0	2.54162	2.81596	RRAGC
Selenoamino Acid Metabolism R-HSA-2408522	1/114	0.330239	0.400618	0	0	2.54162	2.81596	SEPHS2
PPARA Activates Gene Expression R-HSA-1989781	1/116	0.334946	0.40467	0	0	2.49716	2.73136	TRIB3
Regulation Of Lipid Metabolism By PPARalpha R-HSA-400206	1/118	0.339621	0.407607	0	0	2.45423	2.65039	TRIB3
RHO GTPases Activate Formins R-HSA-5663220	1/119	0.341946	0.407607	0	0	2.43331	2.61119	DIAPH2
Estrogen-dependent Gene Expression R-HSA-9018519	1/119	0.341946	0.407607	0	0	2.43331	2.61119	JUN
Glycosaminoglycan Metabolism R-HSA-1630316	1/120	0.344263	0.407607	0	0	2.41274	2.57283	CHST3
Cell-Cell Communication R-HSA-1500931	1/120	0.344263	0.407607	0	0	2.41274	2.57283	ITGA6
Rab Regulation Of Trafficking R-HSA-9007101	1/122	0.348872	0.411419	0	0	2.37262	2.49848	RAB33A
Autophagy R-HSA-9612973	1/128	0.362511	0.425807	0	0	2.25984	2.29306	RRAGC
G1/S Transition R-HSA-69206	1/129	0.364757	0.426751	0	0	2.24207	2.26119	CDKN1A
Fc Epsilon Receptor (FCERI) Signaling R-HSA-2454202	1/130	0.366994	0.427679	0	0	2.22458	2.22994	JUN
Signaling By Hedgehog R-HSA-5358351	1/135	0.378067	0.438855	0	0	2.14103	2.08255	HHAT
Factors Involved In Megakaryocyte Development And Platelet Production R-HSA-983231	1/136	0.380259	0.439674	0	0	2.12507	2.05473	MAFG
Diseases Of Glycosylation R-HSA-3781865	1/143	0.395388	0.455389	0	0	2.0196	1.87396	CHST3
Mitotic G1 Phase And G1/S Transition R-HSA-453279	1/147	0.403869	0.463354	0	0	1.96387	1.78057	CDKN1A
S Phase R-HSA-69242	1/161	0.43264	0.494446	0	0	1.79076	1.50039	CDKN1A
Protein Localization R-HSA-9609507	1/164	0.438625	0.499358	0	0	1.75754	1.4484	HMOX1
Anti-inflammatory Response Favoring Leishmania Infection R-HSA-9662851	1/165	0.440606	0.499691	0	0	1.74673	1.43163	YES1
Disorders Of Transmembrane Transporters R-HSA-5619115	1/176	0.461948	0.521895	0	0	1.63602	1.26351	SLC16A1
Major Pathway Of rRNA Processing In Nucleolus And Cytosol R-HSA-6791226	1/179	0.467628	0.526303	0	0	1.60821	1.22237	EXOSC6
G2/M Transition R-HSA-69275	1/182	0.473248	0.530612	0	0	1.58131	1.18303	CDKN1A
Mitotic G2-G2/M Phases R-HSA-453274	1/184	0.476963	0.532602	0	0	1.56387	1.15776	CDKN1A
GPCR Ligand Binding R-HSA-500792	2/458	0.478622	0.532602	0	0	1.25606	0.925521	CRHBP;ADRA1B
Cilium Assembly R-HSA-5617833	1/186	0.480652	0.532858	0	0	1.54681	1.13321	BBS10
ESR-mediated Signaling R-HSA-8939211	1/188	0.484315	0.534915	0	0	1.53011	1.10936	JUN
rRNA Processing In Nucleus And Cytosol R-HSA-8868773	1/189	0.486137	0.534932	0	0	1.52189	1.09769	EXOSC6
rRNA Processing R-HSA-72312	1/199	0.504012	0.552546	0	0	1.4443	0.989569	EXOSC6
Signaling By NOTCH R-HSA-157118	1/203	0.510989	0.558128	0	0	1.41541	0.950318	JUN
Developmental Biology R-HSA-1266738	4/1073	0.521935	0.567988	0	0	1.06931	0.695278	CDKN1A;JUN;YES1;EPHA2
G Alpha (Q) Signaling Events R-HSA-416476	1/212	0.526335	0.570679	0	0	1.35442	0.869289	ADRA1B
Biological Oxidations R-HSA-211859	1/218	0.536302	0.579362	0	0	1.31657	0.8203	GCLM
Axon Guidance R-HSA-422475	2/519	0.54564	0.587307	0	0	1.10439	0.669037	YES1;EPHA2
Nervous System Development R-HSA-9675108	2/545	0.572371	0.613848	0	0	1.0501	0.585923	YES1;EPHA2
Signaling By Nuclear Receptors R-HSA-9006931	1/260	0.600507	0.641697	0	0	1.10072	0.561347	JUN
RHO GTPase Effectors R-HSA-195258	1/269	0.61308	0.652776	0	0	1.06327	0.520216	DIAPH2
Cell Cycle Checkpoints R-HSA-69620	1/271	0.61582	0.653344	0	0	1.05529	0.511603	CDKN1A
Organelle Biogenesis And Maintenance R-HSA-1852241	1/275	0.621244	0.656744	0	0	1.03967	0.494915	BBS10
Extracellular Matrix Organization R-HSA-1474244	1/291	0.642195	0.676476	0	0	0.981509	0.434675	ITGA6
Infectious Disease R-HSA-5663205	3/961	0.660201	0.692412	0	0	0.886735	0.368183	JUN;YES1;HMOX1
Antigen Processing: Ubiquitination And Proteasome Degradation R-HSA-983168	1/307	0.662002	0.692412	0	0	0.929431	0.383377	HERC5
Metabolism Of RNA R-HSA-8953854	2/666	0.681852	0.710663	0	0	0.853384	0.326797	EXOSC6;HSPB1
Class A/1 (Rhodopsin-like Receptors) R-HSA-373076	1/327	0.685247	0.711696	0	0	0.871521	0.329414	ADRA1B
Signaling By GPCR R-HSA-372790	2/689	0.699922	0.724395	0	0	0.823829	0.29393	CRHBP;ADRA1B
Metabolism Of Amino Acids And Derivatives R-HSA-71291	1/364	0.724172	0.746881	0	0	0.781211	0.252118	SEPHS2
Class I MHC Mediated Antigen Processing And Presentation R-HSA-983169	1/378	0.737627	0.758117	0	0	0.751663	0.228743	HERC5
Cell Cycle, Mitotic R-HSA-69278	1/523	0.844032	0.864475	0	0	0.538842	0.0913689	CDKN1A
Membrane Trafficking R-HSA-199991	1/599	0.881431	0.899668	0	0	0.468518	0.0591309	RAB33A
GPCR Downstream Signaling R-HSA-388396	1/619	0.889704	0.904991	0	0	0.452887	0.0529273	ADRA1B
Vesicle-mediated Transport R-HSA-5653656	1/637	0.896662	0.908945	0	0	0.439659	0.0479566	RAB33A
Cell Cycle R-HSA-1640170	1/654	0.902834	0.912078	0	0	0.427836	0.0437317	CDKN1A
Metabolism Of Lipids R-HSA-556833	1/732	0.926806	0.933111	0	0	0.380638	0.0289328	TRIB3
Post-translational Protein Modification R-HSA-597592	2/1383	0.959126	0.962377	0	0	0.395046	0.0164864	GCNT3;RAB33A
Metabolism Of Proteins R-HSA-392499	3/1890	0.966994	0.966994	0	0	0.428138	0.0143697	GCNT3;TSPAN33;RAB33A

## Sheet: KEGG Pathway_TARDBP
Term	Overlap	P-value	Adjusted P-value	Old P-value	Old Adjusted P-value	Odds Ratio	Combined Score	Genes
MAPK signaling pathway	8/294	8.49375e-06	0.00120611	0	0	8.86262	103.482	JUN;DUSP3;GADD45A;DDIT3;HSPA6;HSPB1;HSPA1B;EPHA2
p53 signaling pathway	3/73	0.0021431	0.117239	0	0	12.7036	78.0702	CDKN1A;GADD45A;SESN2
Colorectal cancer	3/86	0.003414	0.117239	0	0	10.7069	60.8137	CDKN1A;JUN;GADD45A
Small cell lung cancer	3/92	0.00412722	0.117239	0	0	9.98206	54.803	CDKN1A;GADD45A;ITGA6
Transcriptional misregulation in cancer	4/192	0.00460776	0.117239	0	0	6.36428	34.2399	CDKN1A;BCL11B;GADD45A;DDIT3
Longevity regulating pathway	3/102	0.0055045	0.117239	0	0	8.96924	46.6597	SESN2;HSPA6;HSPA1B
Lipid and atherosclerosis	4/215	0.00684705	0.117239	0	0	5.66394	28.2287	JUN;DDIT3;HSPA6;HSPA1B
Toxoplasmosis	3/112	0.00712781	0.117239	0	0	8.14227	40.2534	HSPA6;ITGA6;HSPA1B
Thyroid cancer	2/37	0.00743065	0.117239	0	0	16.7185	81.9564	CDKN1A;GADD45A
Ferroptosis	2/41	0.00906693	0.128315	0	0	15.0008	70.5504	HMOX1;GCLM
Porphyrin and chlorophyll metabolism	2/43	0.00993992	0.128315	0	0	14.2676	65.7906	UROD;HMOX1
Estrogen signaling pathway	3/137	0.0123239	0.13759	0	0	6.61484	29.0802	JUN;HSPA6;HSPA1B
Measles	3/139	0.0128122	0.13759	0	0	6.5169	28.3965	JUN;HSPA6;HSPA1B
Apoptosis	3/142	0.0135653	0.13759	0	0	6.37528	27.4153	JUN;GADD45A;DDIT3
Breast cancer	3/147	0.0148755	0.140822	0	0	6.15236	25.8894	CDKN1A;JUN;GADD45A
Legionellosis	2/57	0.0170253	0.146961	0	0	10.6283	43.2898	HSPA6;HSPA1B
Endometrial cancer	2/58	0.0175939	0.146961	0	0	10.438	42.1717	CDKN1A;GADD45A
Basal cell carcinoma	2/63	0.0205559	0.157168	0	0	9.58004	37.2147	CDKN1A;GADD45A
Hepatocellular carcinoma	3/168	0.0211402	0.157168	0	0	5.36364	20.6853	CDKN1A;GADD45A;HMOX1
Protein processing in endoplasmic reticulum	3/171	0.0221363	0.157168	0	0	5.26706	20.0703	DDIT3;HSPA6;HSPA1B
Renal cell carcinoma	2/69	0.0243637	0.159147	0	0	8.71949	32.39	CDKN1A;JUN
Melanoma	2/72	0.0263676	0.159147	0	0	8.34454	30.3376	CDKN1A;GADD45A
Non-small cell lung cancer	2/72	0.0263676	0.159147	0	0	8.34454	30.3376	CDKN1A;GADD45A
Glioma	2/75	0.028436	0.159147	0	0	8.0004	28.4822	CDKN1A;GADD45A
Chronic myeloid leukemia	2/76	0.0291396	0.159147	0	0	7.89189	27.903	CDKN1A;GADD45A
Pancreatic cancer	2/76	0.0291396	0.159147	0	0	7.89189	27.903	CDKN1A;GADD45A
Antigen processing and presentation	2/78	0.0305675	0.160762	0	0	7.68344	26.7984	HSPA6;HSPA1B
Epstein-Barr virus infection	3/202	0.0339112	0.171978	0	0	4.43959	15.0236	CDKN1A;JUN;GADD45A
ErbB signaling pathway	2/85	0.0357776	0.175187	0	0	7.03296	23.4228	CDKN1A;JUN
Pathways in cancer	5/531	0.0382777	0.181181	0	0	2.83767	9.259	CDKN1A;JUN;GADD45A;HMOX1;ITGA6
HIF-1 signaling pathway	2/109	0.0559345	0.249081	0	0	5.44887	15.7122	CDKN1A;HMOX1
Selenocompound metabolism	1/17	0.0578851	0.249081	0	0	18.038	51.3957	SEPHS2
Nitrogen metabolism	1/17	0.0578851	0.249081	0	0	18.038	51.3957	CA2
Cell cycle	2/124	0.070114	0.286882	0	0	4.77531	12.691	CDKN1A;GADD45A
Prion disease	3/273	0.0707102	0.286882	0	0	3.26036	8.63724	DDIT3;HSPA6;HSPA1B
FoxO signaling pathway	2/131	0.0770931	0.297494	0	0	4.51459	11.5697	CDKN1A;GADD45A
Proximal tubule bicarbonate reclamation	1/23	0.0775161	0.297494	0	0	13.1146	33.5376	CA2
Fluid shear stress and atherosclerosis	2/139	0.0853256	0.318848	0	0	4.24925	10.4586	JUN;HMOX1
Collecting duct acid secretion	1/27	0.0903789	0.319924	0	0	11.0948	26.669	CA2
Gastric cancer	2/149	0.0959707	0.319924	0	0	3.95818	9.27684	CDKN1A;GADD45A
Spliceosome	2/150	0.0970555	0.319924	0	0	3.93124	9.16951	HSPA6;HSPA1B
mTOR signaling pathway	2/154	0.10143	0.319924	0	0	3.82701	8.75769	RRAGC;SESN2
Oxytocin signaling pathway	2/154	0.10143	0.319924	0	0	3.82701	8.75769	CDKN1A;JUN
Non-alcoholic fatty liver disease	2/155	0.102532	0.319924	0	0	3.80181	8.65892	JUN;DDIT3
Circadian rhythm	1/31	0.103065	0.319924	0	0	9.61353	21.8457	BHLHE40
Cellular senescence	2/156	0.103637	0.319924	0	0	3.77693	8.56176	CDKN1A;GADD45A
Hepatitis B	2/162	0.110339	0.333364	0	0	3.63419	8.01048	CDKN1A;JUN
Tight junction	2/169	0.118298	0.337043	0	0	3.48063	7.42957	JUN;WHAMM
Tyrosine metabolism	1/36	0.118677	0.337043	0	0	8.2381	17.5582	FAHD1
Mucin type O-glycan biosynthesis	1/36	0.118677	0.337043	0	0	8.2381	17.5582	GCNT3
PI3K-Akt signaling pathway	3/354	0.127249	0.3543	0	0	2.49764	5.14917	CDKN1A;ITGA6;EPHA2
Bladder cancer	1/41	0.134022	0.365982	0	0	7.20652	14.4833	CDKN1A
Kaposi sarcoma-associated herpesvirus infection	2/193	0.146586	0.392739	0	0	3.03957	5.83642	CDKN1A;JUN
Amino sugar and nucleotide sugar metabolism	1/48	0.155063	0.394126	0	0	6.13105	11.4278	GNPDA1
Focal adhesion	2/201	0.156307	0.394126	0	0	2.9162	5.41227	JUN;ITGA6
Cocaine addiction	1/49	0.158027	0.394126	0	0	6.00302	11.0755	JUN
Viral carcinogenesis	2/203	0.158757	0.394126	0	0	2.88689	5.31298	CDKN1A;JUN
Cysteine and methionine metabolism	1/50	0.160981	0.394126	0	0	5.88021	10.74	GCLM
Glycosaminoglycan biosynthesis	1/53	0.169782	0.408629	0	0	5.54013	9.82398	CHST3
Regulation of actin cytoskeleton	2/218	0.17735	0.408815	0	0	2.68437	4.64297	DIAPH2;ITGA6
Hedgehog signaling pathway	1/56	0.178493	0.408815	0	0	5.23715	9.02471	HHAT
Human T-cell leukemia virus 1 infection	2/219	0.178602	0.408815	0	0	2.67186	4.60254	CDKN1A;JUN
Glutathione metabolism	1/57	0.181376	0.408815	0	0	5.14337	8.78069	GCLM
VEGF signaling pathway	1/59	0.187113	0.415003	0	0	4.96552	8.32243	HSPB1
Mineral absorption	1/60	0.189966	0.415003	0	0	4.88111	8.10708	HMOX1
Inflammatory bowel disease	1/65	0.204086	0.422149	0	0	4.49864	7.1493	JUN
Mitophagy	1/68	0.212442	0.422149	0	0	4.29656	6.65575	JUN
Shigellosis	2/246	0.212865	0.422149	0	0	2.37295	3.67119	JUN;RRAGC
Amphetamine addiction	1/69	0.215208	0.422149	0	0	4.23316	6.50278	JUN
Central carbon metabolism in cancer	1/70	0.217964	0.422149	0	0	4.1716	6.35513	SLC1A5
Epithelial cell signaling in Helicobacter pylori infection	1/70	0.217964	0.422149	0	0	4.1716	6.35513	JUN
Endocytosis	2/252	0.220574	0.422149	0	0	2.31529	3.49962	HSPA6;HSPA1B
Adherens junction	1/71	0.220711	0.422149	0	0	4.1118	6.21253	YES1
Gastric acid secretion	1/76	0.234302	0.422149	0	0	3.83671	5.56762	CA2
Pertussis	1/76	0.234302	0.422149	0	0	3.83671	5.56762	JUN
Arrhythmogenic right ventricular cardiomyopathy	1/77	0.236992	0.422149	0	0	3.78604	5.45087	ITGA6
Leishmaniasis	1/77	0.236992	0.422149	0	0	3.78604	5.45087	JUN
RNA degradation	1/79	0.242345	0.422149	0	0	3.68859	5.22819	EXOSC6
B cell receptor signaling pathway	1/81	0.24766	0.422149	0	0	3.59601	5.01895	JUN
ECM-receptor interaction	1/88	0.265976	0.422149	0	0	3.30551	4.37765	ITGA6
PD-L1 expression and PD-1 checkpoint pathway in cancer	1/89	0.268557	0.422149	0	0	3.26779	4.29614	JUN
Bile secretion	1/90	0.271128	0.422149	0	0	3.23091	4.21686	CA2
Hypertrophic cardiomyopathy	1/90	0.271128	0.422149	0	0	3.23091	4.21686	ITGA6
Th1 and Th2 cell differentiation	1/92	0.276244	0.422149	0	0	3.15958	4.0647	JUN
Salivary secretion	1/93	0.278789	0.422149	0	0	3.12508	3.99166	ADRA1B
GnRH signaling pathway	1/93	0.278789	0.422149	0	0	3.12508	3.99166	JUN
Rheumatoid arthritis	1/93	0.278789	0.422149	0	0	3.12508	3.99166	JUN
IL-17 signaling pathway	1/94	0.281325	0.422149	0	0	3.09132	3.92055	JUN
Dilated cardiomyopathy	1/96	0.286371	0.422149	0	0	3.02593	3.78383	ITGA6
Prostate cancer	1/97	0.288881	0.422149	0	0	2.99426	3.7181	CDKN1A
Choline metabolism in cancer	1/98	0.291382	0.422149	0	0	2.96325	3.65404	JUN
Hematopoietic cell lineage	1/99	0.293874	0.422149	0	0	2.93286	3.59159	ITGA6
MicroRNAs in cancer	2/310	0.295756	0.422149	0	0	1.87376	2.28265	CDKN1A;HMOX1
AGE-RAGE signaling pathway in diabetic complications	1/100	0.296358	0.422149	0	0	2.90309	3.5307	JUN
Progesterone-mediated oocyte maturation	1/100	0.296358	0.422149	0	0	2.90309	3.5307	CPEB1
Amoebiasis	1/102	0.3013	0.422149	0	0	2.84531	3.41338	HSPB1
Chagas disease	1/102	0.3013	0.422149	0	0	2.84531	3.41338	JUN
Pancreatic secretion	1/102	0.3013	0.422149	0	0	2.84531	3.41338	CA2
Protein digestion and absorption	1/103	0.303758	0.422149	0	0	2.81728	3.35686	SLC1A5
T cell receptor signaling pathway	1/104	0.306207	0.422149	0	0	2.78978	3.30169	JUN
Toll-like receptor signaling pathway	1/104	0.306207	0.422149	0	0	2.78978	3.30169	JUN
C-type lectin receptor signaling pathway	1/104	0.306207	0.422149	0	0	2.78978	3.30169	JUN
NF-kappa B signaling pathway	1/104	0.306207	0.422149	0	0	2.78978	3.30169	GADD45A
Parathyroid hormone synthesis, secretion and action	1/106	0.31108	0.423214	0	0	2.73637	3.19527	CDKN1A
Th17 cell differentiation	1/107	0.313505	0.423214	0	0	2.71042	3.14393	JUN
Insulin resistance	1/108	0.31592	0.423214	0	0	2.68495	3.09378	TRIB3
Human papillomavirus infection	2/331	0.32289	0.427971	0	0	1.75228	1.98085	CDKN1A;ITGA6
TNF signaling pathway	1/112	0.325499	0.427971	0	0	2.58767	2.90439	JUN
Neurotrophin signaling pathway	1/119	0.341946	0.44547	0	0	2.43331	2.61119	JUN
Osteoclast differentiation	1/127	0.360258	0.462459	0	0	2.27789	2.32558	JUN
Oocyte meiosis	1/129	0.364757	0.462459	0	0	2.24207	2.26119	CPEB1
Relaxin signaling pathway	1/129	0.364757	0.462459	0	0	2.24207	2.26119	JUN
Vascular smooth muscle contraction	1/133	0.373661	0.469557	0	0	2.17369	2.1398	ADRA1B
Autophagy	1/137	0.382443	0.472234	0	0	2.10934	2.02744	RRAGC
Yersinia infection	1/137	0.382443	0.472234	0	0	2.10934	2.02744	JUN
Cell adhesion molecules	1/148	0.405971	0.496965	0	0	1.95041	1.75824	ITGA6
Adrenergic signaling in cardiomyocytes	1/150	0.410153	0.497793	0	0	1.92403	1.71475	ADRA1B
Cushing syndrome	1/155	0.420481	0.506003	0	0	1.8611	1.61237	CDKN1A
Hepatitis C	1/157	0.424563	0.506621	0	0	1.83705	1.57379	CDKN1A
JAK-STAT signaling pathway	1/162	0.434642	0.514326	0	0	1.77955	1.48278	CDKN1A
Wnt signaling pathway	1/166	0.44258	0.517424	0	0	1.73606	1.41512	JUN
cGMP-PKG signaling pathway	1/167	0.444547	0.517424	0	0	1.72551	1.39887	ADRA1B
NOD-like receptor signaling pathway	1/181	0.471381	0.541946	0	0	1.59018	1.19595	JUN
Axon guidance	1/182	0.473248	0.541946	0	0	1.58131	1.18303	EPHA2
Pathogenic Escherichia coli infection	1/197	0.500487	0.568553	0	0	1.45918	1.01001	JUN
Proteoglycans in cancer	1/205	0.514441	0.579377	0	0	1.40139	0.93147	CDKN1A
Rap1 signaling pathway	1/210	0.522967	0.579377	0	0	1.36752	0.886478	EPHA2
Herpes simplex virus 1 infection	2/498	0.523236	0.579377	0	0	1.1524	0.746433	ZNF878;ZNF658
Human immunodeficiency virus 1 infection	1/212	0.526335	0.579377	0	0	1.35442	0.869289	JUN
cAMP signaling pathway	1/216	0.533003	0.582203	0	0	1.32895	0.836215	JUN
Human cytomegalovirus infection	1/225	0.547668	0.593655	0	0	1.27497	0.767644	CDKN1A
Coronavirus disease	1/232	0.558759	0.59657	0	0	1.2359	0.719338	JUN
Ras signaling pathway	1/232	0.558759	0.59657	0	0	1.2359	0.719338	EPHA2
Chemical carcinogenesis	1/239	0.569583	0.60072	0	0	1.19912	0.674928	JUN
Calcium signaling pathway	1/240	0.571107	0.60072	0	0	1.19405	0.668878	ADRA1B
Salmonella infection	1/249	0.584592	0.605928	0	0	1.15019	0.617467	JUN
Parkinson disease	1/249	0.584592	0.605928	0	0	1.15019	0.617467	DDIT3
Cytokine-cytokine receptor interaction	1/295	0.647252	0.666012	0	0	0.967958	0.421082	GDF15
Neuroactive ligand-receptor interaction	1/341	0.700574	0.715694	0	0	0.835038	0.297153	ADRA1B
Amyotrophic lateral sclerosis	1/364	0.724172	0.734224	0	0	0.781211	0.252118	DDIT3
Alzheimer disease	1/369	0.729054	0.734224	0	0	0.7704	0.243453	DDIT3
Pathways of neurodegeneration	1/475	0.814648	0.814648	0	0	0.594876	0.121949	DDIT3

[truncated: 1 more sheets: Sheet1]
